# Supplementary material for: Evolutionary relationships and divergence times among the native rats of Australia
Source: BMC Evol Biol. 2010 Dec 2;10:375. doi: 10.1186/1471-2148-10-375 (PMC3014932; doi:10.1186/1471-2148-10-375)
Supplement: Additional file 1 — WG_partitioned.nxs. The whole mitochondrial genome alignment partitioned into the three codon positions, and RNA stem and loop regions. [file 1471-2148-10-375-S1.NXS]

#NEXUS

Begin data;
     Dimensions ntax=18 nchar=14522;
     Format datatype=dna gap=- interleave=yes;
     Matrix

[m1]
AF348082_Microtus_kikuchii      GTTGAACACCGCGCAGAGTCATGGCAATGTACCCAGCAAGGCTGGCCCTGGGAACTAAGCCCCCGATAACTAAGCATTCTCGCACTACCCACCCCGACACGACTACGATACTGTTACTTGTGTATATTATGGTCGGGCAATTGGAAGAACTTGCCAAGTTTACTTATACGCCTCCACATCTGAATTATATGGAACGCTGCAGGGTGTGTGTAGGTGGGCTGCTTAGGTAAAACAAGCTAAGTAGCCCGTAACGCTAAATAAAACACAACTCTACGTTCCTCTGCTACCCTAATCCTACGTTATTATACATAGAACCTAACAACAAATCAAAAGCAAAACATACTCATAGCGAATCGCACCAAAACACCTAGGGAATTCACGAGTAATCCTACAATACCGCTATCCGAAAAAAGGATATCGAACGCGCTCTTCCGGACGAACAGGCACCATCAAGCCTACTCTCGCAACACTACTGAATGCAGGTAGCACACACAACGTTTAGCAGTAATATCTACTCAACACCATAAAAGCATTATCACTTATAATATCATAAGCAACCAATTACCTAGGCCCCAGTCCATGAAAGCAAAAACTCGACAGAAGCAACTTTACCATTATCAATCAAAATAATACCACAAAAAACTCAAAAAACGCCCTCTCCTAACTTTTAACAGAGACTCCTGGTGGAGGAGCAACACGGCGCCGGTTGGGCATAGGGAGCGTGAATTAGACAAAGGTGATCGCCAAGGCGAGTCCAAAAATTCCCCTTCCTCGTTAGGGGGGAGTAGTCCTGGACGCGGGTGGCAATTCCTGGGTTACGGAATAAAAAAAACCGAACTCACCTGTTGCAAGGCCCCTCCGCGGGAAACCAGCACAAATTGCGGGGGCACTCCTTTTTGCCGGTACACCGTGAATCAGATTTGAAGCTGTAGAGTGAATAGTCGTAGTGCCATAGGCGGGACGTTATGAAAAGACAGGAGTATCGACCGGAAATTCGACTGCGTATCTAGGGTAGAGCTATTCGAGCCGATTGGGCTCTGCTAGGGTGAAGGTGCTTCCTAGTACGGATGAACTGAATGGGAAATTCCCTCGCTGACCCTTGTCGGTAATAAATTAGTTATCAGGCAAGTAATGGTTTACGGCTGGCATAATGTCCGTCCCTCATGGCGTGAGAGTCTCCGTCGGTTCAAGGTAATCGCACAAGTTAATCGCTAAACATAAACACAAAAGGCGGGAATAACCGGACACAGCCTCCACTAAGGAAGCGCAGAAAGCCTTTATGTAGTGGCTTGTTAACATGCACGGCCCCGGGACGGCCAGCCACACATTGGGCCTTGGCTCGAAAGGACGCCACGAATTACCGTTTGCTTGATGTACATACAGCGAGCCAATGGTTTTAACCCGATATTAAACTGAAACTACACCAATCCATCCACTAATAACAAAAACTGTAGACTGTTAACAAAGCCAGAAAAACCGACAATTACCGTACTCTTCCTCAACAAACAATACTCAGCATTCACGTTAATAGTAACCGCCCCATACAACCTAATGAGACCTGGGGACGTCCACATTTGCTCCCGACATCACACAAAGAAATTACCAGCGGCTAGAAAGGCTTACCAGGGACGCAAAACCAGAAATAACGCCAACGTGGGCACGTGTACCGACTCCGAAACCACGTCAGACACTCCAGGTTGCCCATGCGATTCTATAACCTCGCCGATCAATCTTCGGACGGATCGCCACAGCAGCCTGAACTAATGGTTTGGTTTGTTCTACGCACGCGGTTCAAGATCCACCGGCCTAATGCCGTGGTAATGCCATAGGACAAAACGCTAAAATGGTTAACCGTGTTGATTTATGGATGTATTAGAGTCGCCGAAGTATCAATCCCCTATCTATACCTGTGGGGTTTCTGGGGTCTCTGTATTTGTATACATCAAAACAAGCATGGTTCCCCAGTAGAGACTGTGTGCAATGCCCTTAATTCGGAATCCTGCGAGTCCCCCTGACCCAAAACAAAGTACAAACGCGCGTGTACAGTGTAGTCGGCAAAAGTATTCCGACATCTCCATACCTCGGAACTCTACGAAACCAACTAAATCACAGACGTGGTGGGGGTGCCGAATAATGTGTGCACACCCTCAAATCTCACCCCATCTAAAAGTAAGAGTACCAACATAACCTCAAGAACATTACTTGGCTTGCCCGCAATCCCCACCGACACAAAGCGTAAACTATCTGTCCACCAAATTGAGCAATTACTGGACACACAGAACTGACAGCCAGGATTCTTACGGTACCTAGTATACATGGATATATAACGTTCAACATTAAACTCGTAAGTAGAACTTGGCCTCCAGCGGGCAGGTAACGGACTACGGTGAACATGGCGCGAATAGTCTACCTCTGAAAAATATCCCAGCATCAGTTTGACAGTGAAGAAACACTATAGGAGCAAGCGCATTCCTTTGAAATGCACACAAAAGCGTCAGTCCAGATTAAGATGACGCCCAAACAGGCGAAATATTTTACAAACCGAAACAATCTTATAAGAACCGACAACAAACCCTCACGTACAACCACCAACCAAACACAAGCTCAGAATTGCCATGCCATCAAATTAAAACAGTCATGATTAATGTTAACACCTTTTATGAGGACAGTCTCTAGTAACTTACATGTTTAATCCGGCTGATTAAGTTGTTACTGCACACTAATCTATCAAAAATAAGAACTCCTAGTGGGGAATTCTAGTTCGCAGGAAGGCCGACTACAGGAGTACGAATTTCAAATCGTCCATCAGAAACCCGGCCCGGAGATGCTGCCCTCCGGAGGCACGTGCCCTAAAGGGGGTCCACTCCCATAAAAACAGACTTGGAAACTAGATGCACAGAAAAGGTTATACCGCAAGACGCACCCCGTCCATACGTTAGATTTTGGTAACACAGGCGACAAGGGGATACTATTTCAAGATGCAGACTCAGTTTAGCAAGGGAATTAAGTGCTAACGGATAAGGTAACAATTGCAAACCTCCAAAAAGAACCAAACAACTGCGAAAGGTTATTAACCAACCAAAACTTCAAAGCAAAAGGCGGGCGCAAAAAAC-TATACAATTTATCGTTCAAACCGCCCATCAAATAAGCAACGCATCGAGACAAATAACACATTGAAACAGAGACTTCTTCGACATACGGCCAAGACAACCCAAAAACTTAGCCGCTAATTTTATGTCCACTCGGCACAGTTCGACTATGATAGTTTGGCATCGGATGTCACTACGAGGTATTATTTCCGGCGGTTGTTAAAGATAAGAACCTGGAGAGTAGTGCCTGCATTTGGAGAAACCTGACTAGAACGGTATGGTTGGAGACACTTGTCTACCTAAAGCGCGCCTTCCGAGTAACAGCATGTGAACTCCTTAAAGCTGGAATTAGTAATGTTTCGACGGCGATACGACCAACCCAACGTTTCTGTGATCTACAACGGGTGCACTACATGCACCCCATACCACATCCAACAATTACGGGCTACATAGGCCGGTCTAAAGCAGTAGTTGAAGACACAGGAAGAAATAC
NC_006914_Mus_musculus          GTTAAACACCGCACAGAGTCATGGCAATGTACCCAGCAAGGCTGATCCTGGGAATTAAGCACCTAATATTTAAGCACTCACGTACTGCCCACCCTAATACGATTATGATACTGTTACTTGTGTATATTCTGGTCGGGCAATTGGAAGAACTTGCTAAGTTTCCACAAACGCATTCCCGTCAGAATTATACGGAACGCTGCAGGGTGTGTGTAGGTGGGCTGTTTAGGTAAAACAAGCAAAATCGCCTTAATCGCTTAATAAGGCCCTTATCTACGTTCCTCTGCCACCCTAATCCCACGTTATCATTCATAGGGCCTAACAACGAATTAATTGCGAAATAAACACATGGCGTACCGAACACAAAAACCTAGGGAATTGACGAGTAAACCGAGCATACCGATATCCCAAGCACAAATAGCTAACGCGCTCTTTCGGACGACCCAGCACCATCAAGCCTATACATCCCATAAATACGAATATAGGTGGCACACACAAAGTTTAGCAGTATGACCTACTCACCACAATAACAGCATAGCACAATAAAATATCCTAAACGACAAATCATCTCGGCCCCAGTTCATAAAAGCAAAATCAAGACAGAAGCCACTTTACCATTATCAATCAAAATAAAACCAAAACACATTACGAAAAAACCCGCCCATAACTTTTAACAGAGACTCCTGGTGGAGGAGCAATACGGTGCCGGCTGGGCATAGAGAGCGTGAATTAGACAAAGGTGATCGCCAAGGCGAGTCCAAAAATTCCCCTTCCCCGTTAGGGGGGAGTAGTCCCGGACGCGGGTGGCAATTCCTGGGTTATGGAATAAAAAAAACCGAACTCACCTGTTGCAAGGCCCTTCCGCGGGAAACCAGCACAAATTGCGGGGGCACTCCCTTTTGCCGGTACACCGTGAATCGGATTTGAAGCTGTAGAGTGAATAGTCGTAGTGCCATAGGTGGGACGTTATGAAAAGACAGGAGTATCGACCGGAAATTCGACTGTGTATTTAGGGCAGAGTTATTCGAGCCGATTGGGCTCTGCTAGGGTGAAGGTGCTTCTTTGTACGGATGAGCTGAATGGGAAATTCCCTCGCTGACCCTTGTCGGTAATAAGTTAGTTATCAGGCAAATAATGGTGTACGGATGTTGTAATGTCCGTCCCTCATGGCATGAGAGTCTCCGCCGGATCAAGGCAATCGCACAAGTCAATTGCTAATCATAAACACAAAAGGCGGGAATAACCGGACAAAGCCTCCACTAAGGAAACGTAGAAAGCCTTTATGTAGTGGCTTGTTAACAAGCACGGCCCCGGGACGGCCAGCCACATATTGGGCCTTGGCTCGCAAGGACGCCACGAGATACCGTTTGCTTGATGTACATACAGCGAGCCATTGATTGTAACCCGATATTAAAATTAAACTATTCCAGTTCATCCGCTCATCAAAAGAACTGTAGACTGTTAACAAAGTCAGGGAAATCTACTCTTACCAAACCCTTCCTCGACAAACAACACACAGCATACAAGTCAATAGTAACCGCTCCATACAACCTAACAAGACCTGGGGAAGTCCACAATCGCTCCCGACATCACACAAAGAAACTACCAGTGGCCAGAAAGGCTTACCAGGGACGTAAAACCAGAAATAATCCCAACGTGGGTACGTGTACCGACTCCGAAACCACGTCAGACACTCTAGGTTGCCCATGCGATTCTATAACTACGCCAAACAATCTTCGGACGGATCGCCACAGCAGCCTGAACTAGTGGTTTGGTTTGTTCTACGCACGCGGTTCCAGATCCACCGGCCCAATGCCGTGGTAATGCCACAGGACACAACGCCAAAACGCTTAACCGTGTTGATTTATGGATGTATTAGAGTCGCCGAAGTATCAGTCCCCCATCTATACCTGTGGGGTTTCTGGGATCTCTGTATTTGTACTAGATAAATTTCACACGGTTCCCAACTTG-GACTGTGTGCAATGCCCTTAATTTGGAATCTTGCGAGCCCCCCTGACAAAATAAAAAGTACGAACTCGCGTGTACAGTGTAGCTATTACAAGTTCTCCGACATCTCCATATCTCGGAGTTTTAAATGATCATATAATACACAA-TGTGGTGGGGGCGCCGAGTAATGAGTGCACACCCTCAAACCTCACCCCATCTACAAATAAGATTATCAATAACACCTCAGGATAATTAATTTGCCTACTAATAGTTCCCATAGACACCAAGAAGCCACTATACAATCACCAAATTGAGCAATTATTGGATACACAAAACTGACAGCCAGGATTCTTACAGTACCCAGCATACACGGACACAATTTAACATGGTTTAATCTTGTAAGTCAAACTTGGCCTCCAGCGGGCAGGTAACGGACCATGATGAACATAACGCCAATAGTCTACCTCTGAAAAATATTCCAGTATCAGTTTGACAGCGAGTAAACACTATAGGAACAAGCGCATTCCTTCGATATGCACACAAAAGCGCCAGTCCAGATTCAGACGACGCCCTAACAGGTTAAATTTTTTATAAACAGAAAAAAGATTATAAAAACCGACAACAAACCCTCACGCACAGCCAACCACCAAACACAAGCAAAATAATATTATACCCTCACATAACAACAATCCTAAATAATTTAAACTCCTATTCAAAGTAAAATCTGAAATAGCAAATAAGTTTACTATGGCTGATTAACCTTTTACTGCAAACTAATCACTCAAACACATGAAATCCTAGTGGGGAATTCCAGTTTGCAGGAAGGCCGACTACAGGAGTATGAGTTTCAAATTGCCCAATTAAACACCAGCTAGGAGATGCTGCCCTCCTGAGGCACGTGCCCTAAAGGGGATCCGCTCCCAAAAATATAAACTCGGCAATTAGATGCACAGAAAAAGTTATACCGCAAGACGAACCCCGTCCATACGTTAGACTATTGTAACACGGGCGACAAGAAAAAACTATTTCGAGACGCAGACTCAGTTTAGCAAGGAAATAAAGTGCCAACAGATAAGATAACAATTGAAAACCTCCCATAAGAGCGCAACAACCGTGAATGGTGATTAACCAAACGCAACTTTAAAGCAATGTGTCAGCGCAACAAACTAAGACTTTTTATCGTTCTAACCAACAATCACACAATCACCGTATTGAAACATATACCAAAAATAAACAGTAATTTATTCAAAATAAATTTA-AACAACCTTAAAACTTAGCCGCTAATTTTATGTCCGGTCAGCAAAGCTTGACTATGAAAGTTTGACATCGGATGTCACTACGAGGTATTATTTCCGGCGTTTGTTATAGATAAGGCCCTGGAGAGTAGTGCCTGCATTTGGAGAAACCTGACTAGAACGGTATGGTTGGAGATACTTGTCTATCTAAGGCGAGCCCTCCGAGTAACAGTATGGGAACTCCTTAAAGACGACAATTACAACGTTTCGACGGCGATACGACCAACCCAACGTTTCTGTGACCTACAACGGGCGTATTACATGCACTCCATACCACATCCAACATTTACGGACCATATAGGCCGGCCTAAAGCCGTATTTTAATACACATGAAGGAACAT
EU273711_Rattus_exulans         ATTAAACACCACATAGAGTCACGGCAACGTACCCAGCAAGGCTGACCCTGGGAACTAAGCACCCAATATCTAAGCACTCACGCACTACTCTCCCCAACATGACTACGATACTGTTACTTGTGTATATTCTGGCCGGGCAATTGGAAGAACCTGCTAAGTTTCCACAAACGCATCCACGTCTGAATTATACGGAACGCTGTAGGGTGCGTGTAGGTGGGCTGCTTAGGTAAAATAAGCATAGTCGCCTTAACCGTTTAATAAGACCCTAATCTACGTTCCTCTGCCACCCTAATCCCACGTTATTATCCATCGGACCTAACAACAAATTAACGGCGAAATATACCCATGGTGAACTGAACCCAAAAACCTAGGGAATTCACGAGTAAATCGAGCATACTGATATCCCAAAATCAAACATCTAACGCGCTCTTCCGGACGACACAGTATCATCAAGCCTACTCACCTCACAAAAACGATTGTAGGTGGCACACACAAAGTTTAGCAGTAAGACCTACATACCACAATACCAACATAACAAATGAGAATCTTGTAAACAACGAGTAACCTCGGCCCCAGTCCATGAATGCCAAATCACCACAGAAGCCACTTTACCATTATCAATCAAAATAAATCCCACACATACCACAGCAACATCCTTCCATGACTCTTAACAGAGACTTTTGGTGGAGGAGTAATACGGTGCCGGCCGGGCATAGAGAGCGTGAATTAGACAAAGGTGATCGCCAAGGCGAGTCCAAAAATTCCCCTTCCCTGTTAGGGGGGAGTAGTCCTGGATGCGGGTGGCAATTCCCGGGTTATGGAATAAAAAAAACCGAACTCACCTGTTGTAAGGCCCCTCCGCGGGAAACCAGCACAAATTGCGGGGGCACTCCCTTTTGCCGGTATACCGTGAATCGGATTTGAAGCTGTAGAGTGAATAGTCGTAGTGCCATAGGCGGGACGTTATGAAAAGACAGGAGTATCGACCGGAAATTCGACTGCGTATTTAGGGTAGAGTTATTCGAGCCGATTGGGCTCTGCTAGGGTGAAGGTGCTTCCTTGTACAGATGAGCTGAATGGGAAATTCCCTCGTTGACCCTTGTCGGTAATAAGTTAGTTATCAGGCGAATAATGGTGTACGGCTGTTTTAACGTCCGTCCCTCATGGCTTGAGAGTCTCCGTCGGATCAAGGCAATCGCACAAGTCAATCGCTAATCACAAATACAAAAGGCGGGAATAACCGGACGCAGCCTCCATTAAGGAAACGTAGAAAGCCTTTATGTAGTGGTTTGTTAACAAGCACGGCCCTGGGACGGCCAGCCACATATTGGGCCTTGGCTCGTAAGGACGCCACGAGATACCGTTTGCTTGATGTACATACAGCGAGCCACTGATTGTAACCCGATATTAAAGTTAAACTATTCTAATTCATCGGCTCAAGGAGAAAACTGTAGACTGTTAACAAAGTCAGGAAAATCTACTCTTGCCAAACCCTTCCTCAACAAACAACACACAGCATGCAAGTCAATAGTAACCGCCCCATACAACCTAACAAGACCTGGGGATGTCCACAATTGCTCCCGACATCACACAAAGAAACTACCAGCGGCCAGAAAGGCCTACCAGGGACGCAGAACCGGAAATAACCCCAACGTGGGTACGTGTACCGACTCCGAAACCACGTCAGACACTCTAGGATGCCCATGTGATTCTATAACCTTGCCGAACAATCTTCGAACGGATCGCCACAGCAGCCTGAACTAGTGGTTTGGTTTGTTCTACGCACGCGGTTCCAGAACTACCGGCCTAATGCCGTGGTAATGCCACAGGACACAACGTCAAACCGCTTAATCGTGTTGATTTATGGATGTATTAGAGTCGCCGAAGTATCAGTTCCCCATCTATACCTGTGGGGTTTCTGGGGTCTCTGTATTTGTACTAAAAAAAACTCACATAGTTCCCAATTTGAGACTGTGTGCAATGCCCTTAATTCGGAATTTTGCGAGCCCCCCTGACAGAAAAAAAAGTATGAACGCGCATGTACAGCGTAGATGTCAAACGTACTTCGATATCTCTATACCTCGGAATTCTGAATATATATATAATAAACAAACGTGGTGGGGGCGCCGAATAATGAGTGCACACTCTCAAATCTCACCCCATCTAAAAATAAGATTATCGACAACTCCTCAGGATCATTAATTTGCCTACCAACAATCCCCAACGACACAAAGATACCACTATACAACCATCAAATTGAGCATTTATTGGATACATGAAACTGACAGCCAGGATTCTTATAGTACCCAGCATACATAGACATCACTCAACCTCCATTAAACTCGTAAGTAAAACTTGGCCTCCAGCGGGCAGGTAACGGACCACGGTGAACATAATGCCAATCGTCTAACTTTGAAAAATATCCCAGCATTAGTTTGACAGCGAAGAAACACTATAGGAACAAGCGCATTCCTTCGAAATGCACACAAAAGCGCCAATCTAGATTCCGATGATGCCCCAACAGGTTAGATATTTTACTAACAGAAAGAAGATTATAAAAACCGACAACAAACCCTCACGTACAGCCGACCACTAAACACAAGCAAAAAATTACAATACCAGCAAATAACCATAATCTTGATTAATTTTCACTCTCTTTCTAAGTAAAATCTCAAATAACAAATAAGTTTACTCTGGTTGATTAACTTTTTACTGCTAGCTAATCAATCAAACATATGAACTCCTAGTGGGGAATTTCAGTTTGCGGGAAGGCCGACTACAGGGGTACGAATTTCAAATTGCCCATCAAAACGCCAGCCAGGAGATGCTGCCCTCCTGAGGCACGTGCTCTAAAGGGGATCAACTCCCATAAATAAAGACTCGGAAACTAGATGCACAGAAAAGGTTATACTGCAAGACGAACCTCGTCCATACGTTAGACTATTGTAACACAGGCGACAAGAAAAGACTATTTCAAGACGCAGACTCAGTTTAGCAAGGAAAAAAAGTGCAAATAGATAAGGTAACAATTGAAAACCTTCCAAAAGAACGCAACAACCGTGAAAGGTCATCAACCAAACGCAACTTAAAAGCCAAATGTGAGCGCAACACACTGAAAACTTTTATCGTTCTAACCAACCAACATATAATTACCGCATCGAAACATATAACACCTAAAAACAGCGATTTCTTCAAATCATACCACAAACATCCCCAAAACTTAGCCGCTAATTTTATGTCTGGTCAACAAAGCTCGACTATGACAGTTTGACATCGGATGTCACTTCGAGGTATTATTTCCGGCGATTGTTATCGATAAGAGCCTGGAGAGTAGTGCCTGCATTTGGAGAAACCTGACTAGAACGGTATGGTTGGAGACACTTGTCTACCTAAGGCGAGCCCTCCGAGTAACAGCATGGGAACTCCTTAAAGCCGGTATCCTTAACGTTTCGTCGGCGATACGACCAACCCAACGTTTCTGTGATCTACAATGGGGGTGCTACATGCCCTCCATACCACATCCAACACTTACAGACCATATAGGCCGGCCTAAAGCCGTAATTTAACATACATGAAGGAACAT
EU273710_Rattus_exulans         ATTAAACACCACATAGAGTCACGGCAACGTACCCAGCAAGGCTGACCCTGGGAACTAAGCACCCAATATCTAAGCACTCACGCACTACTCACCCCAACATGACTACGATACTGTTATTTGTGTATATTCTGGCCGGGCAATTGGAAGAACTTGCTAAGTTTCCACAAACGCATCCACGTCTGAATTATACGGAACGCTGTAGGGTGCGTGTAGGTGGGCTGCTTAGGTAAAATAAGCATAGTCGCCTTAACCGTTTAATAAGACCCTAATCTACGTTCCTCTGCCACCCTAATCCCACGTTATTATCCATCGGACCTAACAACAAATTAACGGCGAAATATACCCATGGTGAACTGAACCCAAAAACCTAGGGAATTCACGAGTAAATCGAGCATACTGATATCCCAAAATCAAACATCTAACGCGCTCTTCCGGACGACACAGTATCATCAAGCCTACTCACCTCACAAAAACGATTGTAGGTGGCACACACAAAGTTTAGCAGTAAGACCTACATACCACAATACCAACATAACAAATGAGAATCTTGTAAACAACGAGTAACCTCGGCCCCAGTCCATGAATGCCAAATCACCACAGAAGCCACTTTACCATTATCAATCAAAATAAATCCCACACATACCACAGCAACATCCTTCCATGACTCTTAACAGAGACTTTTGGTGGAGGAGTAATACGGTGCCGGCCGGGCATAGAGAGCGTGAATTAGACAAAGGTGATCGCCAAGGCGAGTCCAAAAATTCCCCTTCCCTGTTAGGGGGGAGTAGTCCTGGATGCGGGTGGCAATTCCCGGGTTATGGAATAAAAAAAACCGAACTCACCTGTTGTAAGGCCCCTCCGCGGGAAACCAGCACAAATTGCGGGGGCACTCCCTTTTGCCGGTATACCGTGAATCGGATTTGAAGCTGTAGAGTGAATAGTCGTAGTGCCATAGGCGGGACGTTATGAAAAGACAGGAGTATCGACCGGAAATTCGACTGCGTATTTAGGGTAGAGTTATTCGAGCCGATTGGGCTCTGCTAGGGTGAAGGTGCTTCCTTGTACAGATGAGCTGAATGGGAAATTCCCTCGTTGACCCTTGTCGGTAATAAGTTAGTTATCAGGCGAATAATGGTGTACGGCTGTTTTAACGTCCGTCCCTCATGGCTTGAGAGTCTCCGTCGGATCAAGGCAATCGCACAAGTCAATCGCTAATCACAAACACAAAAGGCGGGAATAACCGGACGCAGCCTCCATTAAGGAAACGTAGAAAGCCTTTATGTAGTGGTTTGTTAACAAGCACGGCCCTGGGACGGCCAGCCACATATTGGGCCTTGGCTCGTAAGGACGCCACGAGATACCGTTTGCTTGATGTACATACAGCGAGCCACTGATTGTAACCCGATATTAAAGTTAAACTATTCTAATTCATCGGCTCAAGGAGAAAACTGTAGACTGTTAACAAAGTCAGGAAAATCTACTCTTGCCAAACCCTTCCTCAACAAACAACACACAGCATGCAAGTCAATAGTAACCGCCCCATACAACCTAACAAGACCTGGGGATGTCCACAATTGCTCCCGACATCACACAAAGAAACTACCAGCGGCCAGAAAGGCCTACCAGGGACGCAGAACCAGAAATAACCCCAACGTGGGTACGTGTACCGACTCCGAAACCACGTCAGACACTCTAGGATGCCCATGTGATTCTATAACCTTGCCGAACAATCTTCGAACGGATCGCCACAGCAGCCTGAACTAGTGGTTTGGTTTGTTCTACGCACGCGGTTCCAGAACTACCGGCCTAATGCCGTGGTAATGCCACAGGACACAACGTCAAACCGCTTAATCGTGTTGATTTATGGATGTATTAGAGTCGCCGAAGTATCAGTTCCCCATCTATACCTGTGGGGTTTCTGGGGTCTCTGTATTTGTACTAAAAAAAACTCACATAGTTCCCAATTTGAGACTGTGTGCAATGCCCTTAATTCGGAATTTTGCGAGCCCCCCTGACAGAGAAAAAAGTATGAACGCGCATGTACAGCGTAGATGTCAAACGTACTTCGATATCTCTATACCTCGGAATTCTGAATATATATATAATAAACAAACGTGGTGGGGGCGCCGAATAATGAGTGCACACTCTCAAATCTCACCCCATCTAAAAATAAGATTATCGACAACTCCTCAGGATCATTAATTTGCCTACCAACAATCCCCAACGACACAAAGATACCACTATACAACCATCAAATTGAGCATTTATTGGATACATAAAACTGACAGCCAGGATTCTTATAGTACCCAGCATACATAGACATCACTCAACCTCCATTAAACTCGTAAGTAAAACTTGGCCTCCAGCGGGCAGGTAACGGACCACGGTGAACATAATGCCAATCGTCTAACTTTGAAAAATATCCCAGCATTAGTTTGACAGCGAAGAAACACTATAGGAACAAGCGCATTCCTTCGAAATGCACACAAAAGCGCCAATCTAGATTCCGATGATGCCCCAACAGGTTAGATATTTTACTAACAGAAAGAAGATTATAAAAACCGACAACAAACCCTCACGTACAGCCGACCACTAAACACAAGCAAAAAATTACAATACCAGCAAATAACCATAGTCTTGATTAATTTTCACTCTCTTTCTAAGTAAAATCTCAAATAACAAATAAGTTTACTCTGGTTGATTAACTTTTTACTGCTAGCTAATCAATCAAACATATGAACTCCTAGTGGGGAATTTCAGTTTGCGGGAAGGCCGACTACAGGGGTACGAATTTCAAATTGCCCATCAAAACGCCAGCCAGGAGATGCTGCCCTCCTGAGGCACGTGCTCTAAAGGGGATCAACTCCCATAAATAAAAACTCGGAAACTAGATGCACAGAAAAGGTTATACTGCAAGACGAACCTCGTCCATACGTTAGACTATTGTAACACAGGCGACAAGAAAAGACTATTTCAAGACGCAGACTCAGTTTAGCAAGGAAAAAAAGTGCAAATAGATAAGGTAACAATTGAAAACCTTCCAAAAGAACGCAACAACCGTGAAAGGTCATCAACCAAACGCAACTTAAAAGCCAAATGTGAGCGCAACACACTGAAAACTTTTATCGTTCTAACCAACCAACATATAATTACCGCATCGAAACATATAACACCTAAAAACAGCGATTTCTTCAAATCATACCACAAACATCCCCAAAACTTAGCCGCTAATTTTATGTCTGGTCAACAAAGCTCGACTATGACAGTTTGACATCGGATGTCACTTCGAGGTATTATTTCCGGCGATTGTTATCGATAAGAGCCTGGAGAGTAGTGCCTGCATTTGGAGAAACCTGACTAGAACGGTATGGTTGGAGACACTTGTCTACCTAAGGCGAGCCCTCCGAGTAACAGCATGGGAACTCCTTAAAGCCGGTATCCCTAACGTTTCGTCGGCGATACGACCAACCCAACGTTTCTGTGATCTACAATGGGGGTGCTACATGCCCTCCATACCACATCCAACACTTACGGACCATATAGGCCGGCCTAAAGCCGTAATTTAACATACATGAAGGAACAT
EU273709_Rattus_exulans         ATTAAACACCACATAGAGTCACGGCAACGTACCCAGCAAGGCTGACCCTGGGAACTAAGCACCCAATATCTAAGCACTCACGCACTACTCACCCCAACATGACTACGATACTGTTATTTGTGTATATTCTGGCCGGGCAATTGGAAGAACTTGCTAAGTTTCCACAAACGCATCCACGTCTGAATTATACGGAACGCTGTAGGGTGCGTGTAGGTGGGCTGCTTAGGTAAAATAAGCATAGTCGCCTTAACCGTTTAATAAGACCCTAATCTACGTTCCTCTGCCACCCTAATCCCACGTTATTATCCATCGGACCTAACAACAAATTAACGGCGAAATATACCCATGGTGAACTGAACCCAAAAACCTAGGGAATTCACGAGTAAATCGAGCATACTGATATCCCAAAATCAAACATCTAACGCGCTCTTCCGGACGACACAGTATCATCAAGCCTACTCACCTCACAAAAACGATTGTAGGTGGCACACACAAAGTTTAGCAGTAAGACCTACATACCACAATACCAACATAACAAATGAGAATCTTGTAAACAACGAGTAACCTCGGCCCCAGTCCATGAATGCCAAATCACCACAGAAGCCACTTTACCATTATCAATCAAAATAAATCCCACACATACCACAGCAACATCCTTCCATGACTCTTAACAGAGACTTTTGGTGGAGGAGTAATACGGTGCCGGCCGGGCATAGAGAGCGTGAATTAGACAAAGGTGATCGCCAAGGCGAGTCCAAAAATTCCCCTTCCCTGTTAGGGGGGAGTAGTCCTGGATGCGGGTGGCAATTCCCGGGTTATGGAATAAAAAAAACCGAACTCACCTGTTGTAAGGCCCCTCCGCGGGAAACCAGCACAAATTGCGGGGGCACTCCCTTTTGCCGGTATACCGTGAATCGGATTTGAAGCTGTAGAGTGAATAGTCGTAGTGCCATAGGCGGGACGTTATGAAAAGACAGGAGTATCGACCGGAAATTCGACTGCGTATTTAGGGTAGAGTTATTCGAGCCGATTGGGCTCTGCTAGGGTGAAGGTGCTTCCTTGTACAGATGAGCTGAATGGGAAATTCCCTCGTTGACCCTTGTCGGTAATAAGTTAGTTATCAGGCGAATAATGGTGTACGGCTGTTTTAACGTCCGTCCCTCATGGCTTGAGAGTCTCCGTCGGATCAAGGCAATCGCACAAGTCAATCGCTAATCACAAACACAAAAGGCGGGAATAACCGGACGCAGCCTCCATTAAGGAAACGTAGAAAGCCTTTATGTAGTGGTTTGTTAACAAGCACGGCCCTGGGACGGCCAGCCACATATTGGGCCTTGGCTCGTAAGGACGCCACGAGATACCGTTTGCTTGATGTACATACAGCGAGCCACTGATTGTAACCCGATATTAAAGTTAAACTATTCTAATTCATCGGCTCAAGGAGAAAACTGTAGACTGTTAACAAAGTCAGGAAAATCTACTCTTGCCAAACCCTTCCTCAACAAACAACACACAGCATGCAAGTCAATAGTAACCGCCCCATACAACCTAACAAGACCTGGGGATGTCCACAATTGCTCCCGACATCACACAAAGAAACTACCAGCGGCCAGAAAGGCCTACCAGGGACGCAGAACCAGAAATAACCCCAACGTGGGTACGTGTACCGACTCCGAAACCACGTCAGACACTCTAGGATGCCCATGTGATTCTATAACCTTGCCGAACAATCTTCGAACGGATCGCCACAGCAGCCTGAACTAGTGGTTTGGTTTGTTCTACGCACGCGGTTCCAGAACTACCGGCCTAATGCCGTGGTAATGCCACAGGTCACAACGTCAAACCGCTTAATCGTGTTGATTTATGGATGTATTAGAGTCGCCGAAGTATCAGTTCCCCATCTATACCTGTGGGGTTTCTGGGGTCTCTGTATTTGTACTAAAAAAAACTCACATAGTTCCCAATTTGAGACTGTGTGCAATGCCCTTAATTCGGAATTTTGCGAGCCCCCCTGACAGAGAAAAAAGTATGAACGCGCATGTACAGCGTAAATGTCAAACGTACTTCGATATCTCTATACCTCGGAATTCTGAATATATATATAATAAACAAACGTGGTGGGGGCGCCGAATAATGAGTGCACACTCTCAAATCTCACCCCATCTAAAAATAAGATTATCGACAACTCCTCAGGATCATTAATTTGCCTACCAACAATCCCCAACGACACAAAGATACCACTATACAACCATCAAATTGAGCATTTATTGGATACATAAAACTGACAGCCAGGATTCTTATAGTACCCAGCATACATAGACATCACTCAACCTCCATTAAACTCGTAAGTAAAACTTGGCCTCCAGCGGGCAGGTAACGGACCACGGTGAACATAATGCCAATCGTCTAACTTTGAAAAATATCCCAGCATTAGTTTGACAGCGAAGAAACACTATAGGAACAAGCGCATTCCTTCGAAATGCACACAAAAGCGCCAATCTAGATTCCGATGATGCCCCAACAGGTTAGATATTTTACTAACAGAAAGAAGATTATAAAAACCGACAACAAACCCTCACGTACAGCCGACCACTAAACACAAGCAAAAAATTACAATACCAGCAAATAACCATAGTCTTGATTAATTTTCACTCTCTTTCTAAGTAAAATCTCAAATAACAAATAAGTTTACTCTGGTTGATTAACTTTTTACTGCTAGCTAATCAATCAAACATATGAACTCCTAGTGGGGAATTTCAGTTTGCGGGAAGGCCGACTACAGGGGTACGAATTTCAAATTGCCCATCAAAACGCCAGCCAGGAGATGCTGCCCTCCTGAGGCACGTGCTCTAAAGGGGATCAACTCCCATAAATAAAGACTCGGAAACTAGATGCACAGAAAAGGTTATACTGCAAGACGAACCTCGTCCATACGTTAGACTATTGTAACACAGGCGACAAGAAAAGACTATTTCAAGACGCAGACTCAGTTTAGCAAGGAAAAAAAGTGCAAATAGATAAGGTAACAATTGAAAACCTTCCAAAAGAACGCAACAACCGTGAAAGGTCATCAACCAAACGCAACTTAAAAGCCAAATGTGAGCGCAACACACTGAAAACTTTTATCGTTCTAACCAACCAACATATAATTACCGCATCGAAACATATAACACCTAAAAACAGCGATTTCTTCAAATCATACCACAAACATCCCCAAAACTTAGCCGCTAATTTTATGTCTGGTCAACAAAGCTCGACTATGACAGTTTGACATCGGATGTCACTTCGAGGTATTATTTCCGGCGATTGTTATCGATAAGAGCCTGGAGAGTAGTGCCTGCATTTGGAGAAACCTGACTAGAACGGTATGGTTGGAGACACTTGTCTACCTAAGGCGAGCCCTCCGAGTAACAGCATGGGAACTCCTTAAAGCCGGTATCCTTAACGTTTCGTCGGCGATACGACCAACCCAACGTTTCTGTGATCTACAATGGGGGTGCTACATGCCCTCCATACCACATCCAACACTTACGGACCATATAGGCCGGCCTAAAGCCGTAATTTAACATACATGAAGGAACAT
EU273708_Rattus_praetor         ATTAAACACCCCACAGAGTCATGGCAATGTACCCAGCAAGGCTGACCCTGGGAACTAAGCACCTAATATCTAAGCACTCACGCACTACCCACCCCGACACGATTATGATACTGTTACTTGTGTATATTCTGGCCGGGCAATTGGAAGAACTTGCCAAGTTTTCACAAACGCATCCACGTCAGAATTATACGGAACGCTGCAGGGTGCGTGTAGGTGGGCTGCTTAGGTAAAACAAGTATAGTCGCTTTAATCGCTTAATAAGATCCTAGTCTACGTTCCTCTGCTACCCTAATCCCACGTTATTATACGTCGGACCTAACAACAAATTAATAGCGAAATATATCCATGGTGGACTGAGCCCAAAAACCTAGGGAATTCACGAGTAAATCGAACATACTGATATCCCAAAACCAAACATCGAACGCGCTCTTTCGGACGACACAGCATCATCAAGCCTATTCATCCCACAAAAACGAATGTAGGTGGCACACACAAAGTTTAGCAGTAGGACCTACACACCACGATACTAACATATCAAATGAAAATTTAGTAAACAACGAATAACCTAGGCCCCAGTTCATAAATGCCAAGTTACTACAGAAGCCACTTTACCATTATCAATCAAAATAAATCCAACATACACCACAGCAACACCCTCCCATGACTCTTAACAGAGACTCTTGGTGGAGGAGCAACACGGTGCCGGCCGGGCATAGAGAGCGTGAATTAGACAAAGGTGATCGCCAAGGCGAGTCCAAAAATTTCCCTTCCCCGTTAGGGGGGAGTAGTCCTGGACGCGGGTGGTAATTCCCGGGTTATGGAATAAAAAAAACCGAACTCACCTGTTGTAAGGCCCCTTCGTGGGAAACCAGCACAAATTGCGGGGGCACTCCCTTTTGCCGGTACACCGTGAATCGGATTTGAAGCTGTAGAGTGAATAGTCGTAGTGCCATAGGCGGGACGTTATGAAAAGACAGGAGTATCGATCGGAAATTCGACTGTGTATTTAGGGCAGAGCTATTCGAGCCGATTGGGCTCTGTTAGGGTGAAGGTGCTTCCTTGTACGGATGAGCTGAATGGGAAATTCCCTCGTTGACCCTTGTCGGTAATAAATTAGTTATCAGGCGAATAATGGTGTACGGCTGTTTTAACGTCCGTCCCTCATGGCTTGAGAGTCTCCGTCGGATCAAGGCAATCGCACAAGTCAATCGCTAATCACAAACACAAAAGGCGGGAATAACCGGACAAAGCCTCCATTAAGGAAACGTAGAAAGCCTTTATGTAGTGGCTTGTTAACAAGTACGGCCCCGGGACGGCCAGCCACACATTGGGTCTTGGCTCGCAAGGACGCCACGAGATACCGTTTGCTTGATGTACATACAGCGAGCCATTGATTGTAACCCGATATTAAAGTTAAATTACTCCAATTCATCGGCTCATCAAGAAAACTGTAGACTGTTAACAGAGCCAGGAAAATCTACTCTTGCCAAACCCTTCCTCAACAAACAATACACAGCATGCAAGTCAATAGTAACCGCCCCATACAACCTAACAAGACCTGGGGATGTCCACAATCGCTCCCGACATCACACAAAGAAACTACCAGCGGCCAGAAAGGCCTACCAGGGACGCAAAACCAGAAATAACCCCAACGTGGGTACGTGTACCGACTCCGAAACCACGTCAGACACTCCAGGCTGCCCATGTGATTCTATAACCTCGCCAAACAATCTTCGAACGGATCGCCACAGCAGCCTGAACTAATGGTTTTGTTTGTTCTACGCACGTGGTTCCAGAACTACCGGCCCAATGCCGTGGTAATGCCACAGGACACAACGTCAAACCGCTTAACCGTGTCGATTTATGGATGTATTAGAGTCGCCGAAGTATCAATTCCCCATCTATACCTGTGGGGTTTCTGGGGTCTCTGTATTTGTACTAAAAAAAACTTACAAAGTTCCCAACTTGAGACTGTGTGCAATGCCCTTAATTCGGAATCCTGCGAGCCCCCCTGGCAAAAAAAAAAGTACAAATTCGCATGTACAGCGTAGATGTCATACGTACTCCGACATCTCCATACCTCGGAACTCTAAGTATATATATAGTAAACAAACGTGGTGGGGGCGCCGAATAATGAGTGCACACCCTCAAATCTCACCCCATCTAAAAGTAAAATTATCGACAATTCCTCAGGACCATTAATTTGCTTACCAACAATTCCCAACGACACAAAGACACCACTATACAACCACCACATTGAGCATTTATTGGACACATAAAACTGACAGCCAGGATTCTTATAGTACCTAGCATACATAGACATCACTCAACCTCTATTAAAATCGTAAGTAAAACTTGGCCTCCAGCGGGCAGGTAACGGACCACGGTGAACATAACGCCAATCGTCTAACTCTGAAAAATATTCCAGTATTAGTTTGACAGTGAAGAAACACTATAGGAACAAGCGCATTCCTTCGAAATGCACACAAAAGCGCCAATCCAGATTCCGACGACGCCCCAACAGGTTAGAGATTTTACTAACAGGAAGAAGATTATAAAAACCGACAACAAACCCTCACGTACAGCCAACCACTAAACACAAGCAAAAAATGACAATATCAGCAAATAACAACAATCTTGATTAATTTTCACTCTCCTTCCAAGTAAAATCTCAAATAACAAATAAGTTTACTCTGGCTGATTAACTTTTTACTGCCAACTAATCATTCAAACATATGAACTCCTAGTGGGGAATTCCAGTTTGCGGGAAGGCCGACTACGGGAGTACGAATTTCAAATTGCCCATCAAAACGCCAGCCAGGAGATGCTGCCCTCCTGAGGCACGTGCCCTAAAGGGGATCAACTCCCATAAAAAAAGACTCGGAAATTAGATGCACAGAAAAGGTTATACTGCAAGACGAACCTCGTCCATACGTTAGACTATTGTAACACAGGCGACAAGAAAAGACTATTTCAAGACGCAGACTCAGTTTAGCAAGGAAATAAAGTGCAAATAGATAAGATAACAATTGAAAACCTTCCAAAAGAACACAACAACCGCGAAAGGTCATCAACCAAACGCAACTTCAAAGCTAAATGTGAGCGCAACACATTAACACCTCTTATCGTTCTAACCGACCAACATATAATCACTGCATCGAAACATATAACACCTAAAGACAGCAACTTCTTCAAATCATACCACAAACATCCCCAAAACTTAGCCGCTAATTTTATGTCCGGTCAACAAAGCTCGACTATGAAAGTTTGACATCGGATGTCACTCCGAGGTATTATCTCCGGCGATTGTTGTCGATAAGGACCTGGAGAGTAGTGCCTGCATTTGGAGAAACCTGACTAGAACGGTATGGTTGGAGACACTTGTCTACCTAAGGCGAGCCCTCCGAGTAACAGCGTAGGAACTCCTTAAAGCCGGTCCCCTCAACGCTTCGCCGGCGATACGACCAACCCAACGTTTCTGTGATCTACAACGGGGGCGCTACACGCCCTTCATACCACATCCAACACTTACGGACCATATAGGCCGGCCTAAAGCCGTAATTTAACACACATGAAGGAACAT
EU273707_Rattus_rattus          GTTAAACACCACATAGAGTCACGGCAACGTACCCAGCAAGGCTGATCCTGGGAACTAAGCACCCAATATTTAAGCACTCACGCACTGCCCACCCCAACACAACTACGATACTGTTATTTGTGTATATTCTGGCCGGGCAATTGGAAGAACTTGCTAAGTTTCCACAAACGCATTCACGTCAGAATTATACGGAACGCTGCAGGGTGCGTGTAGGTGGGCTGCTTAGGTAAAACAAGCATAGTCGCTTTAACCGCTTAATAAGACCCTAGTCTGCGTTCCTCTGCCACCCTAATCCCACGTTATTATCCATCGGACCCAACAACAAATTAATAGCGAAATATACCCATGGTGAACTGAACCCAAAAACCTAGGGAATTCACGAGTAAATCGAGCATACTGATATCCCAAAATCAAACATCTAACGTGCTCTTCCGGACGACACAGTACCATCAAGCTTACTCATCTCACAAAAACGATTGCAGGTGGTACACACAAAGTTTAGCAGTAGGACCCACACACCACAATACCAACATAACAAATGATAATCTCGTGAACAATGAATAACTTCGGCCCCAGTCCATGAATGCCAAATTACTACAGAAGTTACTTTGCCATTATCAATCAAAATAAATCCCACATATACCACAGCAACACCCTTCCATGACTCTTAACAGAGACTCTTGGTGGAGGAGTAACACGGCGCCGGCCGGGCATAGAGAGCGTGAATTAGACAAAGGTGATCGCCAAGGCGAGTCCAAAAATTTCCCTTTCCTGTTAGGGGGGAGTAGTCCTGGACGCGGGTGGCAATTCCCGGGTTATGGAATAAAAAAAACCGAACTCACCTGTTGTAAGGCCCCTCCGTGGGAAACCAGCACAAATTGCGGGGGCACTCCCTTTTGCCGGTACACCGTGAATCGGATTTGAAGCTGTAGAGTGAATAGTCGTAGTGCCATAGGCGGGACGTTATGAAAAGACAGGAGTATCGATCGGAAATTCGACTGCGTATTTAGGGTAGAGCTATTCGAGCCGATTGGGCTCTGTTAGGGTGAAGGTGCTTCCTTGTACGGATGAGCTGAATGGGAAATTCCCTCGCTGACCCTTGTCGGTAATAAATTAGTTATCAGGCGAATAATGGTGTACGGCTGTTTTAACGTCCGTCCCTCATGGCTTGAGAGTCTCCGTCGGATCAAGGCAATCGCACAAGTCAATTGCTAATCACAAACACAAAAGGCGGGAATAACCGGACACAGCCTCCATTAAGGAAACGCAGAAAGCCTTTATGTAGTGGCTTGTTAACAAGTACGGCCCTGGGACGGTCAGCCACACATTGGGTCTTGGCTCGCAAGGACGCCACGAGATACCGCTTGCTTGATGTACATACAGCGAGCCACTGATTGTAACCCGATATTAAAATTAAATTACTCTAATTCATCAGCTCAAAGAGAAAACTGTAGACTGTTAACAGAGCCAGGAAAATCTATTCTTGCCAAACCCATCCTCAACACACAATACACAGCATGCAAGTCAATAGTAACTGTCCCATACAACCTAACAAGACCTGGGGATGTCCATAATTGCTTCCGACATCACACAAAGAAACTACCAGCGGCCAGAAAGGCCTACCAGGGGCGCAAAACCAGAAATAACCCCAACGTGGGTACGTGTACCGACTCCGAAACCACGTCAGACACTCCAGGATGCCCATGTGATTCTATAACCTTGCCGAACAATCTTCGAACGGATCGCCACAGCAGCCTGAACTAATGGTTTGGTTTGTTCTACGCACGCGGTTCCAGAACTACCGGCCCAATGCCGTGGTAATGCCACAGGACACAACGTCAAACCGCTTAACCGTGTTGATTTATGGATGTATTAGAGTCGCCGAAGTATCAGTCTCCCATCTATACCTGTGGGGTTTCTGGGGTCTCTGTATTTGTACTAAAAAAAACTCACGTAGTTCCCAACTTGAGACTGTGTGCAATGCCCTTAATTCGGAATTCTGCGAGCCCCCCTGACAGAAGAAAGAGTATGAACGCGCATGTACAGCGTAGATGTTACACGTAATTCGATATCTCTATACCTCGGAATTCTAAATATATATATAATAAACAAACGTGGTGGGGGCGCCGAATAATGAGTGCACACTCTCAAATCTCACCCCATCTAAAAATAAGATTATCGACGATTTCTCAGGATCATTAATTTGCCTACCAACAATCCCCAACGACACAAAGACACCACTATACAACCATCAAATTGAGCATTTACTGGACACATAAAACTGACGGCCAGGATTCTTATAGTACCCAGCATACATAGACATCGCTCAACCTCCATTAAATTCGTAAGTAAAACCTGGCCTTCAGCGGGCAGGTAATGGACCACGGTGAACGTAACGCCAATTGTCTAACTTTGAAAAATATTCCAGCATTAGTTTGACAGCGAAGAAACACTATAGGAACAAGCGTATTCCTTCGAAATGCACACAAAAGCGCCAATCCAGATTCTGACGATGTCCCAACAGGTTAGAGATTTTACTAACAGAAAGAAGATTATAAAAACCGATAACAAACCCTCACGTACAGCCAACCACTAAACACAAGCAAAAAATTACAATATCAACAAATAACCATAGTCCTGATTAATTTTCACTCTCCTTTTAAGTAAAATCTCAAATAACAAATAAGTTTATTTTGGCTGATTAACTTTTTACTGCTAACTAATTAATCAAACACATGAACTCCTAGTGGGGAATTCCAGTTTGCGGGAAGGCCGATTACGGGGGTACGAATTTCAAATTGCCCATTAAAACGCCAGCCAGGAGATGCTGCCCTCCTGAGGCACGTGCTCTAAAGGGGATCAACTCCCATAAAAAAAGACTCGGAAACTAGATGCACAGAAAAGGTTATACTGCAAGACGAACCTCGTCCATACGTTAGACTATTGTAACACAGGCGACAAGAAAAGACTATTTCAAGACGCAGACTCAGTTTAGCAAGAAAATAAAGTGCAAATAGATAAGGTAACAATTGAAAACCTTCCAAAAGAACACAACAACCGTGAAAGGTCATCAACCAAACACAACTTCACAGCCAAATGTGAGCGCAACACACTAAAAACTTTTATCGTTCTAACCAACCAACATATAGTCACCGCATCGAAACATATAACACCTAAAAACAGCGACTTCTTCAAATCATATCACAAACATCCCAAAAACTTAGCCGCTAATTTTATGTCCGGTCAGCAAAGTTCGACTATGATAGTTTGACATCGGATGTCACTTCGAGGTATTATTTCCGGCGATTGTTATTGATAAGAACCTGGAGAGTAGTGCCTGCATTTGGAGAAACTTGACTAGAACGGTATGGTTGGAGACACTTGTCTACCTAAGGCGAGCCCTCCGAGTAACAGCATGGGAACTCCTTAAAGTCGGTATCCTCAACGTTTCGTCGGCGATACGACCAACCCAACGTTTCTGTGACCTACAATGGGGGTGCTACATGTCCTTCATACCACATCCAACACTTACGGACTATATAGGCCGGCCTAAAGCCGTAATTTAACATACATGAAGGAACAT
EU273712_Rattus_tanezumi        GTTAAACACCACATAGAGTCACGGCAACGTACCCAGCAAGGCTGATCCTGGGAACTAAGCACCCAATATTTAAGCACTCACGCACTGCCCACCCCAACACGACTACGATACTGTTATTTGTGTATATTCTGGCCGGGCAATTGGAAGAACTTGCTAAGTTTCCACAAACGCATCCACGTCAGAATTATACGGAACGCTGCAGGGTGCGTGTAGGTGGGCTGCTTAGGTAAAACAAGCATAGTCGCTTTAACCGCTTAATAAGACCCTAGTCTGCGTTCCTCTGCCACCCTAATCCCATGCTGTTATCCATCGGACCTAACAACAAATTAAAAGCGAAATATACCCATGGTGAACTGAACCCAAAAACCTAGGGAATTCACGAGTAAATCGAGCATACTGATATCCCAAAATTAAACATCTAACGCGCTCTTCCGGACGACACAGTACCATCAAGCCTATTCATCTCACAAAAACGATTGCAGGTGGCACACACAAAGTTTAGCAGTAGGACCCACACACCACAATACCAACATAACAAATGATAATCTCGTAAACAATGAGTAACTTCGGCCCCAGTCCATGAATGCCAAATTACTACAGAAGTTACTTTACCATTATCAATCAAAATAAATCCCACATATACCACAGCAACACCCTTCCATGACTCTTAACAGAGACTCTTGGTGGAGGAGTAACACGGCGCCGGCCGGGCATAGAGAGCGTGAATTAGACAAAGGTGATCGCCAAGGCGAGTCCAAAAATTTCCCTTTCCTGTTAGGGGGGAGTAGTCCTGGACGCGGGTGGCAATTCCCGGGTTATGGAATAAAAAAAACCGAACTCACCTGTTGTAAGGCCCCTCCGTGGGAAACCAGCACAAATTGCGGGGGCACTCCCTTTTGCCGGTACACCGTGAATCGGATTTGAAGCTGTAGAGTGAATAGTCGTAGTGCCATAGGCGGGACGTTATGAAAAGACAGGAGTATCGATCGGAAATTCGACTGCGTATTTAGGGTAGAGCTATTCGAGCCGATTGGGCTCTGTTAGGGTGAAGGTGCTTCCTTGTACAGATGAGCTGAATGGGAAATTCCCTCGCTGACCCTTGTCGGTAATAAATTAGTTATCAGGCGAATAATGGTGTACGGCTGTTTTAACGTCCGTCCCTCATGGCTTGAGAGTCTCCGTCGGATCAAGGCAATCGCACAAGTCAATTGCTAATCATAAACACAAAAGGCGGGAATAACCGGACACAGCCTCCATTAAGGAAACGCAGAAAGCCTTTATGTAGTGGCTTGTTAACAAGTACGGCCCTGGGACGGTCAGCCACACATTGGGTCTTGGCTCGCAAGGACGCCACGAGATACCGCTTGCTTGATGTACATACAGCGAGCCACTGATTGTAACCCGATATTAAAATTAAATTACTCTAATTCATCGGCTCAAGGAGAAGACTGTAGACTGTTAACAGAGCCAGGAAAACCTATTCTTGCCAAACCCATCCTCAACACACAATACACAGCATGCAAGTCAATAGTAACTGCCCCATACAACCTAACAAGACCTGGGGATGTCCATAATTGCTCCCGACATCACACAGAGAAACTACCAGCGGCCAGAAAGGCCTACCAGGGATGCAAAACCAGAAATAACCCCAACGTGGGTACGTGTACCGACTCCGAAACCACGTCAGACACTCCAGGATGCCCATGTGATTCTATAACCTTGCCGAACAATCTTCGAACGGATCGCCACAGCAGCCTGAACTAATGGTTTGGTTTGTTCTATGCACGCGGTTCCAGAACTACCGGCCCAATGCCGTGGTAATGCCACAGGACACAACGTCAAACCGCTTAACCGTGTTGACTTATGGATGTATTAGAGTCGCCGAAGTATCAGTTTCCCATCTATACCTGTGGGGTTTCTGGGGTCTCTGTATTTGTACTAAAAAAAACTCACGTAGTTCCCAACTTGAGACTGTGTGCAATGCCCTTAATTCGGAATTCTGCGAGCCCCCCTGACAGAAGAAAGAGTATGAACGCGCATGTACAGCGTAGATGTTACACGTAATTCGATATCTCTATACCTCGGAATTCTAAATATATATATAATAAACAAACGTGGTGGGGGCGCCGAATAATGAGTGCACACTCTCAAATCTCACCCCATCTAAAAATAAGATTATCGACGATTTCTCAGGATCATTAATTTGCCTACCAACAATCCCCAACGACACAAAGACACCACTATACAACCATCAAATTGAGCATTTACTGGACACATAAAACTGACGGCCAGGATTCTTATAGTACCCAGCATACATAGACATCGCTCAACCTCCATTAAATTCGTAAGTAAAACCTGGCCTTCAGCGGGCAGGTAATGGACCACGGTGAACGTAACGCCAATTGTCTAACTTTGAAAAATATTCCAGCATTAGTTTGACAGCGAAGAAACACTATAGGAACAAGCGTATTCCTTCGAAATGCACACAAAAGCGCCAATCCAGATTCTGACGATGTCCCAACAGGTTAGAGATTTTACTAACAGAAAGAAGATTATAAAAACCGATAACAAACCCTCACGTACAGCCAACCACTAAACACAAGCAAAAAATTACAATATCAACAAATAACCATAGTCCTGATTAATTTTCACTCTCCTTTTAAGTAAAATCTCAAATAACAAATAAGTTTATTTTGGCTGATTAACTTTTTACTGCTAACTAATTAATCAAACACATGAACTCCTAGTGGGGAATTCCAGTTTGCGGGAAGGCCGATTACGGGGGTACGAATTTCAAATTGCCCATTAAAACGCCAGCCAGGAGATGCTGCCCTCCTGAGGCACGTGCTCTAAAGGGGATCAACTCCCATAAAAAAAGACTCGGAAACTAGATGCACAGAAAAGGTTATACTGCAAGACGAACCTCGTCCATACGTTAGACTATTGTAACACAGGCGACAAGAAAAGACTATTTCAAGACGCAGACTCAGTTTAGCAAGAAAATAAAGTGCAAATAGATAAGGTAACAATTGAAAACCTTCCAAAAGAACACAACAACCGTGAAAGGTCATCAACCAAACACAACTTCACAGCCAAATGTGAGCGCAACACACTAAAAACTTTTATCGTTCTAACCAACCAACATATAGTCACCGCATCGAAACATATAACACCTAAAAACAGCGACTTCTTCAAATCATATCACAAACATCCCAAAAACTTAGCCGCTAATTTTATGTCCGGTCAGCAAAGTTCGACTATGATAGTTTGACATCGGATGTCACTTCGAGGTATTATTTCCGGCGATTGTTATTGATAAGAACCTGGAGAGTAGTGCCTGCATTTGGAGAAACTTGACTAGAACGGTATGGTTGGAGACACTTGTCTACCTAAGGCGAGCCCTCCGAGTAACAGCATGGGAACTCCTTAAAGTCGGTATCCTCAACGTTTCGTCGGCGATACGACCAACCCAACGTTTCTGTGACCTACAATGGGGGTGCTACATGTCCTTCATACCACATCCAACACTTACGGACTATATAGGCCGGCCTAAAGCCGTAATTTAACATACATGAAGGAACAT
AJ428514_Rattus_norvegicus      GTTAAACACCACATAGAGTCACGGCAACGTACCCAGCAAGGCTGACCCTGGGAACTAAGCACCCAATATCTAAGCACTCACGCACTACCCACCCCAACACGACTACGATACTGTTACTTGTGTATATTCTGGCCGGGCAATTGGAAGAACTTGCCAAGTTTCCACAAACGCATCTACGTCAGAATTATACGGAACGCTGTAGGGTGTGTGTAGGTGGGCTGCTTAGGTAAAACAAGCATAGTCGCTTCAATCGTTTAATAAGACCCTAATCTACGTTCCTCTGCCACCCTAATCCCACGTTATTATCCATCGGACCTAACAACAAATTAACAGCGAAATATATCCATGGTGAACTGAACCCGAAAACCTAGGGAATTCACGAGTAAACCGAACATACTGATACCCCAAAACCAAACATCGAACGCGCTCTTCCGGACGACCCAGTATCATCAAGCCTACCCTTCCCACAAAAACGATTGTGGGTGGCACACACAAAGTTTAGCAGTAAGACCTACATACCATAATACCAGCATAACAAATGAAAAACTCGTAAACAACAAGTAACCTCGGCCCCAGTTCATGAATGCCAAATTACTACAGAAGCTACTTTACCATTATCAATCAAAATAAACCCCACACATACCACAGTAACACCCTTCCATGACTCTTAACAGAGACTCTTGGTGGAGGAGTAACACGGCGCCGGCCGGGCATAGAGAGCGTGAATTAGACAAAGGTGATCGCCAAGGCGAGTCCAAAAATTCCCCTTCCCTGTTAGGGGGGAGTAGTCCTGGACGCGGGTGGTAATTCCCGGGTTATGGAATAAAAAAAACCGAACTCACCTGTTGCAAGGCCCCTCCGTGGGAAACCAGCACAAATTGCGGGGGCACTCCCTTTTGCCGGTATACCGTGAATCGGATTTGAAGCTGTAGAGTGAATAGTCGTAGTGCCATAGGCGGGACGTTATGAAAAGACAGGAGTATCGACCGGAAATTCGATTGTGTATTTAGGGCAGAGCTATTCGAGCCGATTGGGCTCTGTTAGGGTGAAGGTGCTTCCTTGTACAGATGAGCTGAATGGGAAATTCCCTCGTGGACCCTTGTCGGTAATAAGTTAGTTATCAGGCGAATAATGGTGTACGGCTATTTTAACGTCCGTCCCTCATGGCTTGAGAGTCTCCGTCGGATCAAGGCAATCGCACAAGTCAATCGCTAATCACAAACACAAAAGGCGGGAATAACCGGACACAGCCTCCACTAAGGAAACGCAGAAAGCCTTTATGTAGTGGCTTGTTAACAAGCACGGCCCTGGGACGGTCAGCCACACATTGGGCCTTGGCTCGTAAGGACGCCACGAGATACCGCTTGCTTGATGTACATACAGCGAGCCATTGATTGTAACCCGATATTAAAATTAGACTATTCTAATTCATCGCCTCAAAGAGAAAACTGTAGACTGTTAACAAAGCCAGGAAAATCTACTCTTGCCAAACCCTTCCTCAACAAACAATACACAGCATGCAAGTCAATAGTAACCGCCCCATACAACCTAACAAGACCTGGGGACGTCCACAATTGCTTCCGACATCACACAAAGAAACTACCAGCGGCCAGAAAGGCCTACCAGGGACGCAGAACCAGAAATAACCCCAGCGTGGGTACGTGTACCGACTCCGAAACCACGTCAGACACTCCAGGCTGCCCATGTGATTCTATAACCTTGCCAAACAATCTTCGAACGGATCGCCACAGCAGCCTGAACTAGTGGTTTGGTTTGTTCTACGCACGCGGTTCCAGAACTACCGGCCCAATGCTGTGGTAATGCCACAGGACACAACGCCAAACTGTTTAATCGTGTTGATTTATGGATGTATTAGAGTCGCCGAAGTATCAGTCCCCCATCTATACCTGTGGGGTTTCTGGGGTCTCTGTATTTGTACCAAAAAAAATTTACATAGTTTCCAATTTGAGACTGTGTGCAATGCCCTTAATTTGGAATCCTGCGAGTCCCCCTGACAAAAAAAAGAGTATGAATGCGCATGTACAGCGTAGATGTCATAAGTATTCCGATATCTCTATACCTCGGAACTCTGAATATATATATAATAAACAAACGTGGTGGGGGTGTCGAATAATGAGTGCACACCCTTAAATCTAACCCCATCTGAAAATAAGATTATCGACTATTCCTCAGGATCATTGATTTGCTTACCAACAATCCCCAACGACACAAAGAAACCACTATACAACCATCAAATTGAGCATTTACTGGACACACAAAACTGACAGCTAGGATTCTTACAGTACCTAGCATACATAGACATCACTCAACCCCTATTAAACTCGTAAGTAAAACTTGGCCTTCAGCGGGCAGGTAATGGACCACGGTGAACGTAACGCCAATTGTCTAACTTTGAAAAATATCCCAGCATTAGTTTGACAGCGAAGAAACACTATAGGAACAAGCGTATTCTTTCGAAATGCACACAAAAGCGTCAATCTAGATTCTGATGACGCCCCAACAGGTTAGAGATTTTACTAACAGAAAGAAGATTATAAAAACCGACAACAAACCCTCACGTACAGCCAACCACTAAACACAAGCAAAAAATTACAATATCAACAAATAACCACAGTCTTGATTAATTTCCACTCTCCTTCCAAGTAAAATCTCAAATAACAAATAAGTTTACTCTGGCTGATTAACTTTTTACTGCCAACTAATTAATCAAACACATGAACTCCTAGTGGGGAATTTTAGTTTGCGGGAAGGCCGACTACGGGAGTACGAATTTCAAATTGCCCATTAAAACGCCAGCCAGGAGATGCTGCCCTCCTGAGGCACGTGCCCTAAAGGGGATCAACTCCCATAAAAAAAGACTCGGAAATTAGATGCACAGAAAAGGTTATACCGCAAGATGAACCTCGTCCATACGTTAGATTATTGTAACACAGGCGACAAGAAAAGACTATTTCAAGACGCAGACTCAGTTTAGCAAGGAAATAAAGTGCAAATAGATAAGGTAACAATTGAAAACCTTCCAAAAGAACACAACAACCGTGAACGGTCATCAACCAAACACAACTCTAAAGCCAAACGTGAGCGCAATACACTAACAACTTTTATCGTTCCAACCAACCAACATATATTTACCGCATCGAAACATATAACACCTAAATACAGCAACTTCTTCAAATCATATCACAAACATCCCTAAAACTTAGCCGCTAATTTTATGTCCGGTCAGCACAGTTCGACTATGAAAGTTTGACATCGGATGTCACTCCCAGGTATTATCTCCGGCGCTTGTTATCGATAAGAACCTGGAGAGTAGTGCCTGCATTTGGAGAAACTTGACTAGAACGGTATGGTTGGAGACACTTGTCTACCTAAGGCGAGCCCTCCGAGTAACAGTATGGGAACTCCTTAAAGCCGGTATCTTCAACGCTTCGCCGGCGATACGACCAACCCAACGTTTCTGTGACCTACAACGGGGGCATTACATGTCCTCCATACCATATCCAACACTTACGGACCGTATAGGCCGGCCTAAAGCCGTAATTTAACACACATGAGGGAATAT
DQ673917_Rattus_norvegicus      GTTAAACACCACATAGAGTCACGGCAACGTACTCAGCAAGGCTGACCCTGGGAACTAAGCACCCAATATCTAAGCACTCACGCACTACTCACCCCAACACGACTACGATACTGTTACTTGTGTATATTCTGGCCGGGCAATTGGAAGAACTTGCCAAGTTTCCACAAACGCATCTACGTCAGAATTATACGGAACGCTGTAGGGTGTGTGTAGGTGGGCTGCTTAGGTAAAACAAGCATAGTCGCTTCAATCGTTTAATAAGACCCTAATCTACGTTCCTCTGCCACCCTAATCCCACGTTATTATCCATCGGACCTAACAACAAATTAACAGCGAAATATATCCATGGTGAACTGAACCCGAAAACCTAGGGAATTCACGAGTAAACCGAACATACTGATACCCCAAAACCAAACATCGAACGCGCTCTTCCGGACGACCCAGTATCATCAAGCCTACTCTTCCCACAAAAACGATTGTGGGTGGCACACACAAAGTTTAGCAGTAAGACCTACATACCATAATACCAGCATAACAAATGAAAAACTCGTAAACAACAAGTAACCTCGGCCCCAGTTCATGAATGCCAAATTACTACAGAAGCTACTTTACCATTATCAATCAAAATAAATCCCACACATACCACAGTAACACCCTTCCATGACTCTTAACAGAGACTCTTGGTGGAGGAGTAACACGGCGCCGGCCGGGCATAGAGAGCGTGAATTAGACAAAGGTGATCGCCAAGGCGAGTCCAAAAATTCCCCTTCCCTGTTAGGGGGGAGTAGTCCTGGACGCGGGTGGTAATTCCCGGGTTATGGAATAAAAAAAACCGAACTCACCTGTTGCAAGGCCCCTCCGTGGGAAACCAGCACAAATTGCGGGGGCACTCCCTTTTGCCGGTATACCGTGAATCGGATTTGAAGCTGTAGAGTGAATAGTCGTAGTGCCATAGGCGGGACGTTATGAAAAGACAGGAGTATCGACCGGAAATTCGATTGTGTATTTAGGGCAGAGCTATTCGAGCCGATTGGGCTCTGTTAGGGTGAAGGTGCTTCCTTGTACAGATGAGCTGAATGGGAAATTCCCTCGTGGACCCTTGTCGGTAATAAGTTAGTTATCAGGCGAATAATGGTGTACGGCTATTTTAACGTCCGTCCCTCATGGCTTGAGAGTCTCCGTCGGATCAAGGCAATCGCACAAGTCAATCGCTAATCACAAACACAAAAGGCGGGAATAACCGGACACAGCCTCCACTAAGGAAACGCAGAAAGCCTTTATGTAGTGGCTTGTTAACAAGCACGGCCCTGGGACGGTCAGCCACACATTGGGCCTTGACTCGTAAGGACGCCACGAGATACCGCTTGCTTGATGTACATACAGCGAGCCATTGATTGTAACCCGATATTAAAATTAGACTATTCTAATTCATCGCCTCAAAGAGAAAACTGTAGACTGTTAACAAAGCCAGGAAAATCTACTCTTGCCAAACCCTTCCTCAACAAACAATACACAGCATGCAAGTCAATAGTAACCGCCCCATACAACCTAACAAGACCTGGGGACGTCCACAATTGCTTCCGACATCACACAAAGAAACTACCAGCGGCCAGAAAGGCCTACCAGGGACGCAGAACCAGAAATAACCCCAGCGTGGGTACGTGTACCGACTCCGAAACCACGTCAGACACTCCAGGCTGCCCATGTGATTCTATAACCTTGCCAAACAATCTTCGAACGGATCGCCACAGCAGCCTGAACTAGTGGTTTGGTTTGTTCTACGCACGCGGTTCCAGAACTACCGGCCCAATGCTGTGGTAATGCCACAGGACACAACGCCAAACTGTTTAATCGTGTTGATTTATGGATGTATTAGAGTCGCCGAAGTATCAGTCCCCCATCTATACCTGTGGGGTTTCTGGGGTCTCTGTATTTGTACCAAAAAAAATTTACATAGTTTCCAATTTGAGACTGTGTGCAATGCCCTTAATTTGGAATCCTGCGAGTCCCCCTGACAAAAAAAAGAGTATGAATGCGCATGTACAGCGTAGATGTCATAAGTATTCCGATATCTCTATACCTCGGAACTCTGAATATATATATAATAAACAAACGTGGTGGGGGTGTCGAATAATGAGTGCACACCCTTAAATCTAACCCCATCTGAAAATAAGATTATCGACTATTCCTCAGGATCATTGATTTGCTTACCAACAATCCCCAACGACACAAAGAAACCACTATACAACCATCAAATTGAGCATTTACTGGACACACAAAACTGACAGCTAGGATTCTTACAGTACCTAGCATACATAGACATCACTCAACCCCTATTAAACTCGTAAGTAAAACTTGGCCTTCAGCGGGCAGGTAATGGACCACGGTGAACGTAACGCCAATTGTCTAACTTTGAAAAATATCCCAGCATTAGTTTGACAGCGAAGAAACACTATAGGAACAAGCGTATTCTTTCGAAATGCACACAAAAGCGTCAATCTAGATTCTGATGACGCCCCAACAGGTTAGAGATTTTACTAACAGAAAGAAGATTATAAAAACCGACAACAAACCCTCACGTACAGCCAACCACTAAACACAAGCAAAAAATTACAATATCAACAAATAACCACAGTCTTGATTAATTTCCACTCTCCTTCCAAGTAAAATCTCAAATAACAAATAAGTTTACTCTGGCTGATTAACTTTTTACTGCCAACTAATTAATCAAACACATGAACTCCTAGTGGGGAATTTTAGTTTGCGGGAAGGCCGACTACGGGAGTACGAATTTCAAATTGCCCATTAAAACGCCAGCCAGGAGATGCTGCCCTCCTGAGGCACGTGCCCTAAAGGGGATCAACTCCCATAAAAAAAGACTCGGAAATTAGATGCACAGAAAAGGTTATACCGCAAGATGAACCTCGTCCATACGTTAGATTATTGTAACACAGGCGACAAGAAAAGACTATTTCAAGACGCAGACTCAGTTTAGCAAGGAAATAAAGTGCAAATAGATAAGGTAACAATTGAAAACCTTCCAAAAGAACACAACAACCGTGAACGGTCATCAACCAAACACAACTCTAAAGCCAAACGTGAGCGCAATACACTAACAACTTTTATCGTTCCAACCAACCAACATATATTTACCGCATCGAAACATATAACACCTAAATACAGCAACTTCTTCAAATCATATCACAAACATCCCTAAAACTTAGCCGCTAATTTTATGTCCGGTCAGCACAGTTCGACTATGAAAGTTTGACATCGGATGTCACTCCGAGGTATTATCTCCGGCGCTTGTTATCGATAAGAACCTGGAGAGTAGTGCCTGCATTTGGAGAAACTTGACTAGAACGGTATGGTTGGAGACACTTGTCTACCTAAGGCGAGCCCTCCGAGTAACAGTATGGGAACTCCTTAAAGCCGGTATCTTCAACGCTTCGCCGGCGATACGACCAACCCAACGTTTCTGTGACCTACAACGGGGGCATTACATGTCCTCCATACCATATCCAACACTTACGGACCGTATAGGCCGGCCTAAAGCCGTAATTTAACACACATGAGGGAATAT
DQ673916_Rattus_norvegicus      GTTAAACACCACATAGAGTCACGGCAACGTACCCAGCAAGGCTGACCCTGGGAACTAAGCACCCAATATCTAAGCACTCACGCACTACTCACCCCAACACGACTACGATACTGTTACTTGTGTATATTCTGGCCGGGCAATTGGAAGAACTTGCCAAGTTTCCACAAACGCATCTACGTCAGAATTATACGGAACGCTGTAGGGTGTGTGTAGGTGGGCTGCTTAGGTAAAACAAGCATAGTCGCTTCAATCGTTTAATAAGACCCTAATCTACGTTCCTCTGCCACCCTAATCCCACGTTATTATCCATCGGACCTAACAACAAATTAACAGCGAAATATATCCATGGTGAACTGAACCCGAAAACCTAGGGAATTCACGAGTAAACCGAACATACTGATACCCCAAAACCAAACATCGAACGCGCTCTTCCGGACGACCCAGTATCATCAAGCCTACTCTTCCCACAAAAACGATTGTGGGTGGCACACACAAAGTTTAGCAGTAAGACCTACATACCATAATACCAGCATAACAAATGAAAAACTCGTAAACAACAAGTAACCTCGGCCCCAGTTCATGAATGCCAAATTACTACAGAAGCTACTTTACCATTATCAATCAAAATAAATCCCACACATACCACAGTAACACCCTTCCATGACTCTTAACAGAGACTCTTGGTGGAGGAGTAACACGGCGCCGGCCGGGCATAGAGAGCGTGAATTAGACAAAGGTGATCGCCAAGGCGAGTCCAAAAATTCCCCTTCCCTGTTAGGGGGGAGTAGTCCTGGACGCGGGTGGTAATTCCCGGGTTATGGAATAAAAAAAACCGAACTCACCTGTTGCAAGGCCCCTCCGTGGGAAACCAGCACAAATTGCGGGGGCACTCCCTTTTGCCGGTATACCGTGAATCGGATTTGAAGCTGTAGAGTGAATAGTCGTAGTGCCATAGGCGGGACGTTATGAAAAGACAGGAGTATCGACCGGAAATTCGATTGTGTATTTAGGGCAGAGCTATTCGAGCCGATTGGGCTCTGTTAGGGTGAAGGTGCTTCCTTGTACAGATGAGCTGAATGGGAAATTCCCTCGTGGACCCTTGTCGGTAATAAATTAGTTATCAGGCGAATAATGGTGTACGGCTATTTTAACGTCCGTCCCTCATGGCTTGAGAGTCTCCGTCGGATCAAGGCAATCGCACAAGTCAATCGCTAATCACAAACACAAAAGGCGGGAATAACCGGACACAGCCTCCACTAAGGAAACGCAGAAAGCCTTTATGTAGTGGCTTGTTAACAAGCACGGCCCTGGGACGGTCAGCCACACATTGGGCCTTGGCTCGTAAGGACGCCACGAGATACCGCTTGCTTGATGTACATACAGCGAGCCATTGATTGTAACCCGATATTAAAATTAGACTATTCTAATTCATCGCCTCAAAGAGAAAACTGTAGATTGTTAACAAAGCCAGGAAAATCTACTCTTGCCAAACCCTTCCTCAACAAACAATACACAGCATGCAAGTCAATAGTAACCGCCCCATACAACCTAACAAGACCTGGGGACGTCCACAATTGCTTCCGACATCACACAAAGAAACTACCAGCGGCCAGAAAGGCCTACCAGGGACGCAGAACCAGAAATAACCCCAGCGTGGGTACGTGTACCGACTCCGAAACCACGTCAGACACTCCAGGCTGCCCATGTGATTCTATAACCTTGCCAAACAATCTTCGAACGGATCGCCACAGCAGCCTGAACTAGTGGTTTGGTTTGTTCTACGCACGCGGTTCCAGAACTACCGGCCCAATGCTGTGGTAATGCCACAGGACACAACGCCAAACTGTTTAATCGTGTTGATTTATGGATGTATTAGAGTCGCCGAAGTATCAGTCCCCCATCTATACCTGTGGGGTTTCTGGGGTCTCTGTATTTGTACCAAAAAAAATTTACATAGTTTCCAATTTGAGACTGTGTGCAATGCCCTTAATTTGGAATCCTGCGAGTCCCCCTGACAAAAAAAAGAGTATGAATGCGCATGTACAGCGTAGATGTCATAAGTATTCCGATATCTCTATACCTCGGAACTCTGAATATATATATAATAAACAAACGTGGTGGGGGTGTCGAATAATGAGTGCACACCCTTAAATCTAACCCCATCTGAAAATAAGATTATCGACTATTCCTCAGGATCATTGATTTGCTTACCAACAATCCCCAACGACACAAAGAAACCACTATACAACCATCAAATTGAGCATTTACTGGACACACAAAACTGACAGCTAGGATTCTTACAGTACCTAGCATACATAGACATCACTCAACCCCTATTAAACTCGTGAGTAAAACTTGGCCTTCAGCGGGCAGGTAATGGACCACGGTGAACGTAACGCCAATTGTCTAACTCTGAAAAATATCCCAGCATTAGTTTGACAGCGAAGAAACACTATAGGAACAAGCGTATTCTTTCGAAATGCACACAAAAGCGTCAATCTAGATTCTGATGACGCCCCAACAGGTTAGAGATTTTACTAACAGAAAGAAGATTATAAAAACCGACAACAAACCCTCACGTACAGCCAACCACTAAACACAAGCAAAAAGTTACAATATCAACAAATAACCACAGTCTTGATTAATTTCCACTCTTCTTCCAAGTAGAATCTCAAATAACAAATAAGTTTACTCTGGCTGATTAACTTTTTACTGCCAACTAATTAATCAAACACATGAACTCCTAGTGGGGAATTTTAGTTTGCGGGAAGGCCGACTACGGGAGTACGAATTTCAAATTGCCCATTAAAACGCCAGCCAGGAGATGCTGCCCTCCTGAGGCACGTGCCCTAAAGGGGATCAACTCCCATAAAAAAAGACTCGGAAATTAGATGCACAGAAAAGGTTATACCGCAAGATGAACCTCGTCCATACGTTAGATTATTGTAACACAGGCGACAAGAAAAGACTATTTCAAGACGCAGACTCAGTTTAGCAAGGAAATAAAGTGCAAATAGATAAGGTAACAATTGAAAACCTTCCAAAAGAACACAACAACCGTGAACGGTCATCAACCAAACACAACTCTAAAGCCAAACGTGAGCGCAATACACTAACAACTTTTATCGTTCCAACCAACCAACATATATTTACCGCATCGAAACATATAACACCTAAATACAGCAACTTCTTCAAATCATATCACAAACATCCCTAAAACTTAGCCGCTAATTTTATGTCCGGTCAGCACAGTTCGACTATGAAAGTTTGACATCGGATGTCACTCCGAGGTATTATCTCCGGCGCTTGTTATCGATAAGAACCTGGAGAGTAGTGCCTGCATTTGGAGAAACTTGACTAGAACGGTATGGTTGGAGACACTTGTCTACCTAAGGCGAGCCCTCCGAGTAACAGTATAGGAACTCCTTAAAGCCGGTATCTTCAACGCTTCGCCGGCGATACGACCAACCCAACGTTTCTGTGACCTACAACGGGGGCATTACATGTCCTCCATACCATATCCAACACTTACGGACCGTATAGGCCGGCCTAAAGCCGTAATTTAACACACATGAGGGAATAT
GU570665_Rattus_sordidus        ATTAAACACCGCACAGAGTCACGGCAATGTACTCAGCAAGGCTGATCCTGGGAACTAAGCACCTAATATCTAAGCACTCACGCACTACCCACCCCAACATGACTACGATACTGTTATTTGTGTATATTCTGGCCGGGCAATTGGAAGAACTTGCTAAGTTTCCACAAACGCATCTACGTCAGAATTATACGGAACGCTGCAGGGTGCGTGTAGGTGGGCTGCTTAGGTAAAATAAGTATAGTCGCTTTAACCGTTTAATAAGATCTTAATCTACGTTCCTCTGCCACCCTAATCCCACGTTATTATTCATCGGACCTAACAACAAATTAACAGCGAAATATATCCATGGTGGACTGAGCCCAAAAACCTAGGGAATTCACGAGTAAATTGAACATACTGATATCCCAAAACCAAACATCGAACGCGCTCTTCCGGACGGCACAGCACCATCAAGCCTATTCATCCCACAAAAACGAATGTAGGTGGCACACACAAAGTTTAGCAGTAGGACCTACATACCACGATACTAACATATCAAATGAAAATTTCGTAAACAACAAGTAACCTAGGCCCCAGTCCATGAATGCCAAGTTACCACAGAAGTTATTTTACCATTGTCAATCAAAATAAATCCAACATACACCACAGTAATACCCTTCCATGACTCTTAACAGAGACTTTTGGTGGAGGAGTAATACGGTGCCGGCCGGGCATAGAGAGCGTGAATTAGACAAAGGTGATCGCCAAGGCGAGTCCAAAAATTTCCCTTCCCTGTTAGGGGGGAGTAGTCCTGGACGCGGGTGGTAATTCCCGGGTTATGGAATAAAAAAAACCGAACTCACCTGTTGTAAGGCCCCTTCGTGGGAAACCAGCACAAATTGCGGGGGCACTCCCTTTTGCCGGTACACCGTGAATCGGATTTGAAGCTGTAGAGTGAATAGTCGTAGTGCCATAGGCGGGACGTTATGAAAAGACAGGAGTATCGACCGGAAATTCGACTGTGTATTTAGGGCAGAGCTATTCGAGCCGATTGGGCTCTGTTAGGGTGAAGGTGCTTCCTTGTACGGATGAGCTGAATGGGAAATTCCCTCGTTGACCCTTGTCGGTAATAAATTAGTTATCAGGCGAATAATGGTGTACGGCTGTTTTAACGTCCGTCCCTCATGGCTTGAGAGTCTCCGTCGGATCAAGGCAATCGCACAAGTCAATTGCTAATCATAAATACAAAAGGCGGGAATAACCGGACAAAGCCTCCATTAAGGAAACGTAGAAAGCCTTTATGTAGTGGCTTGTTAACAAGTACGGCCCCGGGACGGCCAGCCACATATTGGGTCTTGGCTTGCAAGGACGCCACGAGATACCGTTTGCTTGATGTACATACAGCGAGCCATTGATTGTAACCCGATATTAAAATTAAATTACTCCAATTCATCGGCTCAAAAAAAAAACTGTAGACTGTTAACAGAGCCAGGAAAATCTACTCTTGCCAAACCCTTCCTCAACAAACAATACACAGCATGCAAGTCAATAGTAACTGCCCCATACAACCTAACAAGACCTGGGGATGTCCACAATTGCTCCCGACATCACACAAAGAAATTACCAGCGGCCAGAAAGGCCTACCAGGGATGCAAAACCAGAAATAACCCCAACGTGGGTACGTGTACCGACTCCGAAGCCACGTCAGACACTCCAGGCTGCCCATGCGATTCTATAACCTCGCCAAACAATCTTCGAACGGATCGCCACAGCAGCCTGAACTAATGGTTTTGTTTGTTCTACGCACGCGGTTCCAGAACCACCGGCCCAATGCCGTGGTAATGCCACAGGACACAACGCCAAACCGCTTAACCGTGTTGACTTATGGATGTATTAGAGTCGCCGAAGTATCAATTTCCCATCTATACCTGTGGGGTTTCTGGGGTCTCTGTATTTGTACTAAAAAAAACTTACAAAGTTTCCAACTTGAGACTGTGTGCAATGCCCTTAATTTGGAATCCTGCGAGCCCCCCTGGCAAAAAAAAAAGTACAAATGCGCATGTACAGCGTAGATGTCATACGTATTCCGACATCTCCATACCTCGGAATTCTAAATATATATATAGTAAACAAACGTGGTGGGGGCGCCGAATAATGAGTGCACACCCTCAAATCTCACCCCATCTAAAAGTAAGATTATCGACAATTCCTCAGGATCATTAATTTGCCTACCAATAATTCCCAACGACACAAAGACACCACTATACAACCATCAAATTAAGCATTTACTGGACACATAAAACTGACAGCCAGGATTCTTATAGTACCCAGCCTACATAGACATCACTCAACCTTCATTAAAATCGTAAGTAGAACTTGGCCTCCAGCGGGCAGGTAACGGACCACGGTGAACGTAACGCCAATTGTCTAACTCTGAAAAATATCCCAGTATTAGTTTGACAGCGAAGAAACACTATAGGAATAAGCGTATTCCTTCGAAATGCACACAAAAGCGTCAGTCCAGATTCCGACGACGCCCCAACAGGTTAGAGATTTTACTAACAGAAAAAAGATTATAAAAACCGACAACAAACCCTCACGTACAACCAACCATTAAACACAAGCAAAAAATGACAATACCAGCAAATAACCACAGTCTTGATTAATTTTCACTCTCTTTCTAAGTAAAATCTCAAATAACAAATAAGTTTACTCTGGTTGATTAACTTTTTACTGCCAACTAATTATTCAAACACATGAACTCCTAGTGGGGAATTCCAGTTTGCGGGAAGGCCGACTACGGGAGTACGAATTTCAAATTGCCCATCAAAACGCCAGCCAGGAGATGCTGCCCTCCTGAGGCACGTGCCCTAAAGGGGATCAACTCCCATAAAAAAAGATTCGGAAACTAGATGCACAGAAAAGGTTATACCGCAAGACGAACCTCGTCCATACGTTAGACTATTGTAACACAGGCGACAAGAAAAGACTATTTCAAGACGTAGACTCAGTTTAGCAAGGAAATAAAGTGCAAATAGATAAGATAACAATTGAAAACCTTCCAAAAGGACACAACAACCGTGAAAGGTCATCAACCAAACGCAACTTCAAAGTTAAAAGTGAGCGCAACACATTAAGACCTCTTATTGTTCTAACCAACCAACATATAATCACCGTATCGAAACATATAACACCTAAAGACAGCAACTTCTTCAAATCATATCACAAACATCCCCAAAACTTAGCCGCTAATTTTATGTCCGGTCAACAAAGCTCGACTATGAAAGTTTGACATCGGATGTCACTTCGAGGTATTATCTCCGGCGATTGTTATCGATAAGGATCTGGAGAGTAGTGCCTGCATTTGGAGAAACCTGACTAGAACGGTATGGTTGGAGATACTTGTCTACCTAAGGCGAGCCCTCCGAGTAACAGCATATGAACTCCTTAAAGCCGGTACCCTTAACGCTTCGCCGGCGATACGACCAACCCAACGTTTCTGTGACCTACAACGGGGGTGCTACACGTCCCTCATACCACATCCAACGCTTACGGACCACATAGGCCGGCCTAAAGCTGTAATTTAACGCACATGAAGGAACAT
GU570664_Rattus_fuscipes        ATTAAACACCGCATAGAGTCATGGCAACGTACTCAGCAAGGCTGACCCTGGGAACTAAGCACCTAATATCTAAGCACTCTCGCACTGCCCACCCCAACATGACTACGATACTGTTACTTGTGTATATTCTGGCCGGGCAATTGGAAGAACTTGCCAAGTTTCCACAAACGCATCCACGTCAGAATTATACGGAACGCTGCAGGGTGCGTGTAGGTGGGCTGCTTAGGTAAACTAAGCATAGTCGCTTTAACCGCTTTATAAGATCCTAATCTACGTTCCTCTGCCACCCTAATCCCACGCTATTATCCATCGGACCTAACAACAAATTACTAGCGAAATATATCCATGGTGAACTGAACCCAAAAACCTAGGGAATTCACGAGTAACTCGAACATACTGATATCCCAAAACCAAACATAGAACGCGCTCTTCCGGACGACACAGCACCATCAAGCCTATTCATCCCACAAAAACGAGTGTAGGTGGCACACACAAAGTTTAGCAGTAGGACCTACATACCACAATATCAACATATTAAATGAAAATTTCGTAAACAACGAATAGCCTAGGCCCCAGTTCATAAATGCCAAATTACTACAGAAGCCATTTTACCATTATCAATCAAAATAAATCCAACACACACCACAGCAACACCCTTCCATGACTCTTAACAGAGACTTTTGGTGGAGGAGCAATACGGTGCCGGCCGGGCATAGAGAGCGTGAATTAGACAAAGGTGATCGCCAAGGCGAGTCCAAAAATTTCCCTTCCCTGTTAGGGGGGAGTAGTCCTGGACGCGGGTGGTAATTCCCGGGTTATGGAATAAAAAAAACCGAACTCACCTGTTGTAAGGCTCCTTCGTGGGAAACCAGCACAAATTGCGGGGGCACTCCTTTTTGCCGGTACACCGTGAATCGGATTTGAAGCTGTAGAGTGAATAGTCGTAGTGCCATAGGCGGGACGTTATGAAAAGACAGGAGTATCGATCGGAAATTCGACTGTGTATTTAGGGTAGAGCTATTCGAGCCGATTGGGCTCTGCTAGGGTGAAGGTGCTTCCTTGTACAGATGAGCTGAATGGGAAATTCCCTCGTTGACCCTTGTCGGTAATAAGTTAGTTATCAGGCGAATAATGGTGTACGGCTGTTTTAACGTCCGTCCCTCATGGCTTGAGAGTCTCCGTCGGTTCAAGGCAATCGCACAAGTCAATCGCTAATCATAAACACAAAAGGCGGGAATAACCGGACACAGCCTCCATTAAGGAAACGTAGAAAGCCTTTATGTAGTGGCTTGTTAACACGCACGGCCCCGGGACGGCCAGCCACACATTGGGTCTTGGCTCGTAAGGACGCCACGAGATACCGTTTGCTTGATGTACATACAGCGAGCCATTGATTGTAACCCGATATTAAAGTTAAATTACTCCAATTCATCGGCTTAGAAAGAAAACTGCAGACTGTTAACAGAGCCAGGAAAATCTACTCTTGCCAAACCCTTCCTCAACAAACAATACTCAGCATGCAAGTCAATAGTAACTGCCCCATACAACCTAACAAGACCTGGGGATGTCCACAATTGCTCCCGACATCACACAAAGAAATTACCAGCGGCCAGAAAGGCCTACCAGGGACGCAAAACCAGAAATAACCTCAGCGTGGGTACGTGTACCGACTCCGAAACCACGTCAGACACTCCAGGCTGCCCATGTGATTCTATAACCTCGCCAAACAATCTTCGAACGGATCGCCACAGCAGCCTGAACTAATGGTTTTGTTTGTTCTACGCACGCGGTTCCAGAACCACCGGCCCAATGCCGTGGTAATGCCACAGGACACAACGTCAAACCGCTTAACCGTGTTGATTTATGGATGTATTAGAGTCGCCGAAGTATCAATTTCCCATCTATACCTGTGGGGTTTCTGGGGTCTCTGTATTTGTACCAAAAAAAACTTACAAAGTTTCCAACTTGAGACTGTGTGCAATGCCCTTAATTTGGAATCCTGCGAGCCCCCCTGGCAAAAAAAAAAGTACAAACTCGCATGTACAGCGTAGATGTCACATGTATTCCGACATCTCCATACCTCGGAATTCTAAATATACATATAGTAAACAAACGTGGTGGGGGCGCCGAATAATGAGTGCACACCCTCAAATCTCACCCCATCTAGAAGTAAAATTATCGACGATTCCTCAGGACCATTAATTTGCCTACCAACAATCCCCAACGACACAAAGACACCACTATACAACCACCAAATTAAGCATTTACTGGACACATAAAACTGACAGCCAGGATTCTTACAGTACCTAGCATACATAGACATCACTCAACCCTTATTAAACTTGTAAGTAAAACTTGGCCTCCAGCGGGCAGGTAACGGACCACGGTGAACATAACGCCAATCGTCTAACTCTGAAAAATATTCCAGTATTAGTTTGACAGCGAAGAAACACTATAGGAATAAGCGCATTCCTTCGAAATGCACACAAAAGCGTCAATCCAGATTCCGACGACGCCCCAACAGGTTAGAGATTTTACTAACAGAAAGAAGATTATAAAAACCGACAACAAACCCTCACGTACAACCACCCACCAAACACAAGCAAAAAATGACAATATCAGCAAATAACCACAGTCTTGATTAATTTTCACTCTTTTTCTAAGTAAAATCTCAAATAACAAATAAGTTTACTCTGGTTGATTAACTTTTTACTGCCAACTAATTATTCAAACACATGAACTCCTAGTGGGGAATTCCAGTTTGCGGGAAGGCCGACTACGGGAGTACGAATTTCAAATTGCCCATCAAAACGCCAGCCAGGAGATGCTGCCCTCCTGAGGCACGTGCCCTAAAGGGGATCAACTCCCATAAAAAAAGACTCGGAAATTAGATGCACAGAAAAGGTTATACCGCAAGACGAACCTTGTCCATACGTTAGACTATTGTAACATAGGCGACAAGAAAAGACTATTTCAAGACGTAGACTCAGTTTAGCAAGGAAATAAAGTGCAAATAGATAAGATAACAATTGAAAACCTTCCAAAAGAACACAACAACCGTGAAAGGTAATCAACCAAACGCAACTTCAAAGCTGAACGTGAGCGCAACGCACTAAAACCTCTTATCGTTCTAGCCAACCAACATATAATCACCGCATTGAAACATATAACACCTAAAGACAGCAACTTCTTCAAATCATATCACAAACATCCCCAAAACTTGGCCGCTAATTTTATGTCTGATCAGCAAAGCTCGACTATGAAAGTTTGACATCGGATGTCACTCCGAGGTATTATCTCCGGCGATTGTTATCGATAAGGACCTAGAGAGTAGTGCCTGCATTTGGAGAAACCTGACTAGAATGGTATGGTTGGAGATACTTGTCTACCTAAGGCGAGCCCTCCGAGTAACAGCGTAGGAACTCCTTAAAGCCGGTACCCTTAACGCTTCGCCGGCGATACGACCAACCCAACGTTTCTGTGATCTACAACGGGGGCGCTACACGTCCTTCATACCACATCCAACACTTACGGACCATATAGGCCGGTCTAAAGCCGTAATTTAACACACATGAAGGAACAT
GU570661_Rattus_lutreolus       ATTAAACACCACACAGAGTCACGGCAATGTACTCAGCAAGGCTGACCCTGGGAACTAAGCACCTAATATCTAAGCACTCATGCACTACCCACCCCAACATGACTACGATACTGTTATTTGTGTATATTCTGGCCGGGCAATTGGAAGAACTTGCCAAGTTTCCACAAACGCATCTACGTCAGAATTATACGGAACGCTGCAGGGTGCGTGTAGGTGGGCTGCTTAGGTAAAATAAGTATAGTCGCTTTAACCGTTTAATAAGATCCTAATCTACGTTCCTCTGCCACCCTAATCCTACGCTATTATCCATTGGACCTAACAACAAATTAATAGCAAAATATATCCATGGTGGACTGAGCCCAAAAACCTAGGGAATTCACGAGTAAATCGAACATACTGGTGTCCCAAAACCAAACATCGAACGTGCTCTTCCGGACGACACAGCACCATCAAGCCTACTCACCCCACAAAAACGAATGTAGGTGGCACACACAAAGTTTAGCAGTAGGACCTACACACCACAATACTAACATATCAAGTGAAAATTTCGTAAACAACGAATAACCTAGGCCCCAGTTCATAAATGCCAAATTACCACAGAAGCTATTTTACCATTGTCAATCAAAATAAATCCAACATACACCACAGTAACACCCTTCCATGACTCTTAACAGAGACTTTTGGTGGAGGAGTAATACGGTGCCGGCCGGGCATAGAGAGCGTGAATTAGACAAAGGTGATCGCCAAGGCGAGTCCAAAAATTTCCCTTCCCCGTTAGGGGGGAGTAGTCCTGGACGCGGGTGGTAATTCCCGGGTTATGGAATAAAAAAAACCGAACTCACCTGTTGTAAGGCTCCTCCGTGGGAAACCAGCACAAATTGCGGGGGCACTCCCTTTTGCCGGTACACCGTGAATCGGATTTGAAGCTGTAGAGTGAATAGTCGTAGTGCCATAGGCGGGACGTTATGAAAAGACAGGAGTATCGATCGGAAATTCGACTGTGTATTTAGGGCAGAGCTATTCGAGCCGATTGGGCTCTGCTAGGGTGAAGGTGCTTCCTTGTACGGATGAGCTGAATGGGAAATTCCCTCGTTGACCCTTGTCGGTAATAAATTAGTTATCAGGCGAATAATGGTGTACGGCTGTTTTAACGTCCGTCCCTCATGGCTTGAGAGTCTCCGTCGGATCAAGGCAATCGCACAAGTCAATCGCTAATCATAAATACAAAAGGCGGGAATAACCGGACACAGCCTCCATTAAGGAAACGTAGAAAGCCTTTATGTAGTGGCTTGTTAACAAGTACGGCCCCGGGACGGCCAGCCACATATTGGGTCTTGGCTCGTAAGGACGCCACGAGATACCGCTTGCTTGATGTACATACAGCGAGCCATTGATTGTAACCCGATATTAAAATTAAATTACTCCAATTCATCGACTCAAAGAGATAACTGTAGACTGTTAACAGAGCCAGGAAAATCTACTCTTGCCAAACCCTTCCTCAACAAACAATACACAGCATACAAGTCAATAGTAACTGCCCCATACAACCTAACAAGACCTGGGGATGTCCACAATTGCTCCCGACATCACACAAAGAAATTACCAGCGGCCAGAAAGGCCTACCAGGGATGCAAAACCAGAAATAACCCCAGCGTGGGTACGTGTACCGACTCCGAAGCCACGTCAGACACTCCAGGCTGCCCATGCGATTCTATAACCTCGCCAAACAATCTTCGAACGGATCGCCACAGCAGCCTGAACTAATGGTTTTGTTTGTTCTACGCACGCGGTTCCAGAACTACCGGCCCAATGCCGTGGTAATGCCACAGGACACAACGTCAAACCGTTTAACCGTGTTGATTTATGGATGTATTAGAGTCGCCGAAGTATCAATTTCCCATCTATACCTGTGGGGTTTCTGGGGTCTCTGTATTTGTACTAAAAAAAACTTACAAAGTTTCCAACTTGAGACTGTGTGCAATGCCCTTAATTTGGAATCCTGCGAGCCCCCCTGGCAAAAAAAAAAGTACAAATGCGCATGTACAGCGTAGATGTCATACGTATTCCGACATCTCCATACCTCGGAACTCTAAATATACATATAGTAAACAAACGTGGTGGGGGCGCCGAATAATGAGTGCACACCCTCAAATCTCACCCCATCTAAAAGTAAGATTATCGACAACTCCTCAAGATCATTAATTTGCCTACCAATAGTTCCCAACGACACAAAGACACCACTATACAACCATCAAATTAAGCATTTACTGGACACATAAAACTGACAGCCAGGATTCTTATAGTACCTAGCCTACATAGACATCACTCAACCTTTATTAAAATCGTAAGTAGAACTTGGCCTCCAGCGGGCAGGTAACGGACCACGGTGAACGTAACGCCAATCGTCTAACTCTGAAAAATATCCCAGCATTAGTTTGACAGTGAAGAAACACTATAGGAATAAGCGCATTCCTTCGAAATGCACACAAAAGCGTCAATCCAGATTCCGACGATGCCCCAACAGGCTAGAGATTTTACTAACAGAAAGAAGATTATAAAAACCGATAACAAACCCTCACGTACAGCCAACCCCTAGACACAAGCAAAAAATGACAATGTCAGCAAATAACCACAGTCTTGATTAATTTTCACCCTTTTTCTAAGTAAAATCTCAAATAACAAATAAGTTTACTCTGGTTGATTAACTTTTTACTGCCAACTAATTACTCAAACACATGAACTCCTAGTGGGGAATTCCAGTTTGCGGGAAGGCCGACTACGGGAGTACGAATTTCAAATTGCCCATCGAAACGCCAGCCAGGAGATGCTGCCCTCCTGAGGCACGTGCTCTAAAGGGGATCAACTCCCATAAAAAAAGACTCGGAAACTAGATGCACAGAAAAGGTTATACCGCAAGACGAACCTCGTCCATACGTTAGATTATTGTAACACAGGCGACAAGAAAAGACTATTTCAAGACGTAGACTCAGTTTAGCAAGGAAATAAAGTGCAGATAGATAAGATAACAATTGAAAACCTTCCAAAAGAACACAACAACTGTGAAAGGTCATCAACCAAACGCAACTTCAAAGCTAAACGTGAGCGCAATACATTAGGACCTCTTATCGTTCTAGCCGACCAACAAATAATCACCGCATCGAAACATATAACACCTAAAGGCAGCAACTTCTTCAAATCATATCACAAACATCCCCAAAACTTAGCCGCTAATTTTATGTCCGGTCAACAAAGCTCGACTATGAAAGTTTGACATCGGATGTCACTTCGAGGTATTATCTCCGGCGATTGTTATCGATAAGAACCTGGAGAGTAGTGCCTGCATTTGGAGAAACCTGACTAGAACGGTATGGTTGGAGATACTTGTCTACCTAAGGCGAGCCCTCCGAGTAACAGTGTAGGAACTCCTTAAAGCCGGTACTCTTAACGCTTCGCCGGCGATACGACCAACCCAACGTTTCTGTGACCTACAACGGGGGCGCTACACGTCCTTCATACCACATCCAACACTTATGGACCACATAGGCCGGCCTAAAGCCGTAATTTAACGCACATGAAGGAACAT
GU570662_Rattus_tunneyi         ATTAAACACCGCACAGAGTCACGGCAACGTACTCAGCAAGGCTGATCCTGGGAACTAAGCACCTAATATCTAAGCACTCTCGCACTACCCACCCCAACATGACTACGATACTGTTATTTGTGTATATTCTGGCCGGGCAATTGGAAGAACTTGCTAAGTTTCCACAAACGCATCTACGTCAGAATTATACGGAACGCTGCAGGGTGCGTGTAGGTGGGCTGCTTAGGTAAAACAAGTATAGTCGCTTTAATCGTTTAATAAGACCCTAATCTACGTTCCTCTGCCACCCTAATCCCACGCTATTATCCATCGGACCTAACAACAAATTAATAGCGAAATATATCCATGGTGGACTGAACCCAAAAACCTAGGGAATTCACGAGTAAATCGAGCATACTGATATCCCAAAACCAAACATCGAACGCGCTCTTCCGGACGACACAGCACCATCAAGCCTATTCATCCCACAAAAACGAGTGTAGGTGGCACACACAAAGTTTAGCAGTAGGACCTACACACCACAATACTAACATATCAAATGAAAATTTCGTAAACAACGAATAACCTAGGCCCCAGTTCATGAATGCCAAATTACCACAGAAGCCATTTTACCATTATCAATCAAAATAAATCCAACACACACCACAGTAACACCCTCCCATGACTCTTAACAGAGACTTTTGGTGGAGGAGTAATACGGTGCCGGCCGGGCATAGAGAGCGTGAATTAGACAAAGGTGATCGCCAAGGCGAGTCCAAAAATTTCCCTTCCCCGTTAGGGGGGAGTAGTCCTGGATGCGGGTGGTAATTCCCGGGTTATGGAATAAAAAAAACCGAACTCACCTGTTGTAAGGCCCCTCCGTGGGAAACCAGCACAAATTGCGGGGGCACTCCCTTTTGCCGGTACACCGTGAATCGGATTTGAAGCTGTAGAGTGAATAGTCGTAGTGCCATAGGCGGGACGTTATGAAAAGACAGGAGTATCGATCGGAAATTCGACTGTGTATTTAGGGCAGAGCTATTCGAGCCGATTGGGCTCTGCTAGGGTGAAGGTGCTTCCTTGTACAGATGAGCTGAATGGGAAATTCCCTCGTTGACCCTTGTCGGTAATAAGTTAGTTATCAGGCGAATAATGGTGTACGGCTGTTTTAACGTCCGTCCCTCATGGCTTGAGAGTCTCCGTCGGATCAAGGCAATCGCACAAGTCAATCGCTAATCACAAATACAAAAGGCGGGAATAACCGGACATAGCCTTCACTAAGGAAACGTAGAAAGCCTTTATGTAGTGGCTTGTTAACAAGTACGGCCCCGGGACGGCCAGCCACATATTGGGTCTTGGCTCGCAAGGACGCCACGAGATACCGTTTGCTTGATGTACATACAGCGAGCCATTGATTGTAACCCGATATTAAACTTAAATTACTCCAATTCATTCGCTCAAAAAGAAAACTGTAGACTGTTAACAGAGCCAGGAAAATCTACTCTTGCCAAACCCTTCCTCAACAAACAATACACAGCATGCAAGTCAATAGTAACTGCCCCATACAACCTAACAAGACCTGGGGATGTCCACAATTGCTCCCGACATCACACAAAGAAATTACCAGCGGCCAGAAAGGCTTACCAGGGATGCAAAACCAGAAATAACCCCAACGTGGGTACGTGTACCGACTCCGAAACCACGTCAGACACTCCAGGCTGCCCATGCGATTCTATAACCTCGCCAAGCAATCTTCGAACGGATCGCCACAGCAGCCTGAACTAATGGTTTTGTTTGTTCTACGCACGCGGTTCCAGAACCACCGGCCCAATGCCGTGGTAATGCCACAGGACACAACGTCAAACCGCTTAACCGTGTTGATTTATGGATGTATTAGAGTCGCCGAAGTATCAATTTCCCATCTATACCTGTGGGGTTTCTGGGGTCTCTGTATTTGTACTAAAAAAAACTTACAAAGTTTCCAACTTGAGACTGTGTGCAATGCCCTTAATTCGGAATCCTGCGAGCCCCCCTGGCAAAAAAAAAAGTACAAATGCGCATGTACAGCGTAGATGTCATACGTATTCCGACATCTCCATACCTCGGAATTCTAAATATATATATAGTAAACAAACGTGGTGGGGGCGCCGAATAATGAGTGCACACCCTCAAATCTCACCCCATCTAAAAATAAAATTATCGACCATTCCTCAGGATCATTAATTTGCCTACCAATAATTCCCAGCGACACAAAGACACCACTATACAACCACCAAATTAAGCATTTACTGGATACACAAAACTGACAGCCAGGATTCTTATAGTACCTAGCCTACATAGACATTACTCAGCTTTTATTAAAATCGTAAGTAGAACTTGGCCTTCAGCGGGCAGGTAACGGACCACGGTGAACGTAACGCCAATCGTCTAACTTTGAAAAATATCCCAGTATTAGTTTGACAGCGAAGAAACACTATAGGAATAAGCGTATTCCTTCGAAATGCACACAAAAGCGCCAATCCAGATTCCGACGATGCCCCAACAGGCTAGAGATTTTAATAACAGAAAGAAGATTATAAAAACCGACAACAAACCCTCACGTACAACCAACCACCAAACACAAGCATAAAATGACAATATCAGCAAATAACCACAGTCTTGATTAATTTTCACTCTCTTTCTAAGTAAAATCTCAAATAACAAATAAGTTTACTCTGGCTGATTAACTTTTTACTGCCAACTAATTAATCAAACACATGAACTCCTAGTGGGGAATTCCAGTTTGCGGGAAGGCCGACTACGGGAGTACGAATTTCAAATTGCCCATCAAAACGCCAGCCAGGAGATGCTGCCCTCCTGAGGCACGTGCCCTAAAGGGGATCAACTCCCATAAAAAAAGATTCGGAAATTAGATGCACAGAAAAGGTTATACCGCAAGACGAACCTCGTCCATACGTTAGACTATTGTAACACAGGCGACAAGAAAAGACTATTTCAAGACGTAGACTCAGTTTAGCAAGGAAATAGAGTGCAAATAGATAAGATAACAATTGAAAACCTTCCAAAAGAACACAACAACCGCGAAGGGTCATCAACCAAACGCAACTTCAAAGCTAAACGTGAGCGCAACACATTAAGACCTCTTATCGTTCTAACCAGCCAACGTATAATCACTGCATCGAAACATATAACACCTAAAGACAGCGACTTCTTCAAATCATATCACAAACATCCTCAAAACTTAGCCGCTAATTTTATGTCCGGTCAACAAAGCTCGACTATGAAAGTTTGACATCGGATGTCACTTCGAGGTCTTATCTCCGGCGATTGTTATCGATAAGGACCTGGAGAGTAGTGCCTGCATTTGGAGAAACCTGACTAGAATGGTATGGTTGGAGATACTTGTCTACCTAAGGCGAGCCCTCCGAGTAACAGTGTAGGAACTCCTTAAAGCCGGTACTCTTAACGCTTCGCCGGCGATACGACCAACCCAACGTTTCTGTGACCTACAACGGGGGCGCTACACGTCCCTCATACCACATCCAACACTTACGGACTACATAGGCCGGCCTAAAGCTGTAATTTAACGCACCTGAAGGAACAT
GU570663_Rattus_villosissimus   ATTAAACACCGCACAGAGTCACGGCAATGTACTCAGCAAGGCTGACCCTGGGAACTAAGCACCTAATATCTAAGCACTCACGCACTACCCACCCCAACATGACTACGATACTGTTATTTGTGTATATTCTGGCCGGGCAATTGGAAGAACTTGCTAAGTTTCCACAAACGCATCTGCGTCAGAATTATACGGAACGCTGCAGGGTGCGTGTAGGTGGGCTACTTAGGTAAAATAAGTATAGTCGCTTTAACCGTTTAATAAGACCTAAATCTACGTTCCTCTGCCACCCTAATCCCACGTTATTATCCATCGGACCTAACAACAAATTAATAGCGAAATATATCCATGGTGGACTGAGCCCAAAAACCTAGGGAATTCACGAGTAAATCAAACATACTGATATCCCAAAATCACACATCGAACGTGCTCTTCCGGACGGCACAGCACTATCAAGCCTATTCATCCCACAAAAACGAGTGTAGGTGGCACACACAAAGTTTAGCAGTAGGACCTACATACCACGATACTAACATATCAAATGAAAATTTCATAAACAACAAGTAGCCTAGGCCCCAGTCCATGAATGCCAAGTTACTACAGAAGTTATTTTACCATTGTCAATCAAAATAAATCCAACACACACCACAGTAACACCCTTCCATGACTCTTAACAGAGACTTTTGGTGGAGGAGTAATACGGTGCCGGCCGGGCATAGAGAGCGTGAATTAGACAAAGGTGATCGCCAAGGCGAGTCCAAAAATTTCCCTTCCCTGTTAGGGGGGAGTAGTCCTGGACGCGGGTGGTAATTCCCGGGTTATGGAATAAAAAAAACCGAACTCACCTGTTGTAAGGCCCCTTCGTGGGAAACCAGCACAAATTGCGGGGGCACTCCCTTTTGCCGGTACACCGTGAATCGGATTTGAAGCTGTAGAGTGAATAGTCGTAGTGCCATAGGCGGGACGTTATGAAAAGACAGGAGTATCGATCGGAAATTCGACTGTGTATTTAGGGCAGAGCTATTCGAGCCGATTGGGCTCTGTTAGGGTGAAGGTGCTTCCTTGTACAGATGAGCTGAATGGGAAATTCCCTCGTTGACCCTTGTCGGTAATAAATTAGTTATCAGGCGAATAATGGTGTACGGCTGTTTTAACGTCCGTCCCTCATGGCTTGAGAGTCTCCGTCGGATCAAGGCAATCGCACAAGTCAATCGCTAATCATAAATACAAAAGGCGGGAATAACCGGACACAGCCTCCATTAAGGAAACGTAGAAAGCCTTTATGTAGTGGCTTGTTAACAAGTACGGCCCCGGGACGGCCAGCCACATATTGGGTCTTGGCTTGCAAGGACGCCACGAGATACCGTTTGCTTGATGTACATACAGCGAGCCACTGATTGTAACCCGATATTAAAGTTAAATTACTCCAATTCATCGGCTCAAAAAAAAAACTGTAGACTGTTAACAGAGCCAGGAAAATCTACTCTTGCCAAACCCTTCCTCAACAAACAATACACAGCATGCAAGTCAATAGTAACTGTCCCATACAACCTAACAAGACCTGGGGATGTCCACAATTGCTCCCGACATCACACAAAGAAATTACCAGCGGCCAGAAAGGCCTACCAGGGACGCAAAACCAGAAATAACCCCAACGTGGGTACGTGTACCGACTCCGAAACCACGTCAGACACTCCAGGCTGCCCATGCGATTCTATAACCTCGCCAAACAATCTTCGAACGGATCGCCACAGCAGTCTGAACTAATGGTTTTGTTTGTTCTACGCACGCGGTTCCAGAACCACCGGCCCAATGCCGTGGTAATGCCACAGGACACAACGCCAAACCGCTTAACCGTGTTGACTTATGGATGTATTAGAGTCGCCGAAGTATCAATTTCCCATCTATACCTGTGGGGTTTCTGGGGTTTCTGTATTTGTACTAGAAAAAACTTACAAAGTTCCCAACTTGAGACTGTGTGCAATGCCCTTAATTTGGAATCCTGCGAGCCCCCCTGGCAAAAAAAAAAGTACAAACGCGCATGTACAGCGTAGATGTCATACGTATTCCGACATCTCCATACCTCGGAACTCTAAATATATATATAGTAAACAAACGTGGTGGGGGCGCCGAATAATGAGTGCACACCCTCAAATCTCACCCCATCTAAAAGTAAGATTATCGACAATTCCTCAGGATCATTAATTTGCCTACCAATAATTCCCAACGACACAAAGATACCACTATACAACCATCAAATTAAGCATTTACTGGACACATAAAACTGACAGCCAGGATTCTTATAGTACCTAGCCTACATAGACATCGCTCAACCTTTATTAAAATCGTAAGTAGAACTTGGCCTCCAGCGGGCAGGTAACGGACCACGGTGAACGTAACGCCAATTGTCTAACTCTGAAAAATATCCCAGTATTAGTTTGACAGCGAAGAAACACTATAGGAGTAAGCGCATTCCTTCGAAATGCACACAAAAGCGTCAGTCCAGATTCCGACGATGCCCCAACAGGTTAGAGATTTTACTAACAGAAAAAAGATTATAAAAACCGACAACAAACCCTCACGTACAGCCAACCATTAAACACAAGCAAAAAATGACAATACCAGCAAATAACCACAGTCTTGATTAATTTTCACTCTCTTTCTAAGTAAAATCTCAAATAACAAATAAGTTTACTCTGGTTGATTAACTTTTTACTGCCAACTAATTACTCAAACACATGAACTCCTAGTGGGGAATTCCAGTTTGCGGGAAGGCCGACTACGGGAGTACGAATTTCAAATTGCCCATCAAAACGCCAGCCAGGAGATGCTGCCCTCCTGAGGCACGTGCCCTAAAGGGGATCAACTCCCATAAAAAAAGACTCGGAAACTAGATGCACAGAAAAGGTTATACCGCAAGACGAACCTCGTCCATACGTTAGACTATTGTAACACAGGCGACAAGAAAAGACTATTTCAAGACGTAGACTCAGTTTAGCAAGGAAATAGAGTGCAAATAGATAAGATAACAATTGAAAACCTTCCAAAAGAACACAACAACCGTGAAAGGTCATCAACCAAACGCAACTTCAAAGTCAAACGTGAGCGCAACATATTAAGACCTTTTATTGTTCTAACCAACCAACATATAATCACCGCATCGAAACATATAACACCTAAAGACAGCAACTTCTTCAAATCATATCACAAACATCCCTAAAACTTAGCCGCTAATTTTATGTCCGGTCAACAAAGCTCGACTATGAAAGTTTGACATCGGATGTCACTTCGAGGTATTATCTCCGGCGATTGTTATCGATAAGGACCTGGAGAGTAGTGCCTGCATTTGGAGAAACCTGACTAGAACGGTATGGTTGGAGATACTTATCTACCTAAGGCGAGCCCTCCGAGTAACAGCATGGGAACTCCTTAAAGCCGGTACCCTTAACGCTTCGCCGGCGATACGACCAACCCAACGTTTCTGTGACCTACAACGGGGGCGCTACACGTCCTTCATACCACATCCAACGCTTACGGACCACATAGGCCGGCCTAAAGCTGTAATTTAACGCACATGAAGGAACAT
GU570659_Rattus_leucopus        ATTAAACACCGCATAGAGTCATGGCAATGTACCCAGCAAGGCTGACCCTGGGAACTAAGCACCTAATATCTAAGCACTCACGCACTGCCCACCCCAACACGACTACGATACTGTTACTTGTGTATATTCTGGCCGGGCAATTGGAAGAACTTGCCAAGTTTCCACAAACGCATCCTCGTCAGAATTATATGGAACGCTGCAGGGTGCGTGTAGGTGGGCTGCTTAGGTAAAATAAGCATAGTCGCTCTAACCGTTTAATAAGATCTTAATCTACGTTCCTCTGCCACCCTAATCCCACGCTATTGTCCGTCGGACCTAACAACAAATTAATAGCGAAATATATCCATAGTGGACCGAACCCAAAAACCTAGGGAATTCACGAGTAACTCGAACATACTGGTATCCCAAAACCAAACATTGAACGTGCTCTTCCGGACGACACAGCACCATCAAGCCTATTCATCCCACAAAAACGAGTGTAGGTGGCACACACAAAGTTTAGCAGTAAGACCTACATACCACAATACTAACATATCAAATGAAAATTTTATAAACAACGAATAACCTAGGCCCCAGTTCATAAATGCCAAATTACTACAGAAGCCATTTTACCATTGTCAATCAAAATAAATCCAACATACACCGCAGCAATACCCTCCCATGACTCTTAACAGAGACTTTTGGTGGAGGAGTAATACGGTGCCGGCTGGGCATAGAGAGCGTGAATTAGACAAAGGTGATCGCCAAGGCGAGTCCAAAAATTTCCCTTCCCTGTTAGGGGGGAGTAGTCCTGGACGCGGGTGGTAATTCCCGGGTTATGGAATAAAAAAAACCGAACTCACCTGTTGTAAGGCCCCTTCGTGGGAAACCAGCACAAATTGCGGGGGCACTCCCTTTTGCCGGTACACCGTGAATCGGATTTGAAGCTGTAGAGTGAATAGTCGTAGTGCCATAGGCGGGACGTTATGAAAAGACAGGAGTATCGACCGGAAATTCGACTGTGTATCTAGGGCAGAGCTATTCGAGCCGATTGGGCTCTGCTAGGGTGAAGGTGCTTCCTTGTACGGATGAGCTGAATGGGAAATTCCCTCGCTGACCCTTGTCGGTAATAAATTAGTTATCAGGCGAATAATGGTGTACGGCTGTTTTAACGTCCGTCCCTCATGGCTTGAGAGTCTCCGTCGGATCAAGGCAATCGCATAAGTCAATCGCTAATTACAAACACAAAAGGCGGGAATAACCGGACACAGCCTCCACTAAGGAAACGTAGAAAGCCTTTATGTAGTGGCTTGTTAACAAGTACGGCCCCGGGACGGCCAGCCACATATTGGGTCTTGGCTCGCAAGGACGCCACGAGATACCGTTTGCTTGATGTACATACAGCGAGCCATTGATTGTAACCCGATATTAAAGTTAAATTACTCCAATTCATCGGCTCAAAGAGAAAACTGTAGACTGTTAACAGAGCCAGGAAAATCTACTCTTGCCAAACCCTTCCTCAACAAACAATACACAGCATGCAAGTCAATAGTAACCGCCCCATACAACCTAACAAGACCTGGGGATGTCCACAATTGCTCCCGACATCACACAAAGAAATTACCAGCGGCCAGAAAGGCCCACCAGGGACGCAAAACCAGAAATAACCCCAACGTGGGTACGTGTACCGACTCCGAAACCACGTCAGACACTCCAGGCTGCCCATGTGATTCTATAACCTCGCCAAATAATCTTCGAACGGATCGCCACAGCAGCCTGAACTAATGGTTTTGTTTGTTCTACGCACGCGGTTCCAGAACCACCGGCCCAATGCCGTGGTAATGCCACAGGACACAACGCCAAACCGCTTAACCGTGTTGATTTATGGATGTATTAGAGTCGCCGAAGTATCAATTCCCCATCTATACCTGTGGGGTTTCTGGGGTCTCTATATTTGTACTAAAAAAAACTTACGAAGTTCCCAAATTGAGACTGTGTGCAATGCCCTTAATTTGGAATCCTGCGAGCTCCCCTGGCAAAAAAAAAAGTACAAATTCGCATGTACAGCGTAGATGTCATACGTATTCCGACATCTCCATACCTCGGAATTCTAAGTATATATATAATAAACAAACGTGGTGGGGGCGCCGAATAATGAGTGCACACCCTCAAATCTCACCCCATCTAAAAATAAGATTATCGACAATTCCTCAGGATCATTAATTTGCCTACCAATAATTCCCAACGACACAAAGACCCCACTATACAACCACCAAATTAAGCATTTACTGGACACATAAAACTGACAGCCAGGATTCTTATAGTACCTAGCATACATGGACATCACTCAACCTTCATTAAAATCGTAAGTAGAACCTGGCTTCCAGCGGGCAGGTAACGGACCACGGTGAACGTAACGCTAATCGTCTAACTCTGAAAAATATCCCAGCATCAGTTTGACAGCGAAGAAACACTATAGGAATAAGCGCATTCCTTCGAAATGCACACAAAAGCGCCAATCTAGATTCCGACGATGCCCCAACAGGCTAGAGATTTTACTAACAGAAAGAAGATTATAAAAACCGACAACAAACCCTCACGTACAGCCAACCACTAAACACAAGCAAAAAATTACAATGCCAGCAAATAATCACAGTCTTGATTAATTTTCACCCTCTTTCTAAGTAAAATCTCAAATAACAAATAAGTTTACTCTGGCTGATTAACTTTTTACTGCCAACTAATTATTCAAACATATGAACTCCTAGTGGGGAATTCTAGTTTGCGGGAAGGCCGACTACGGGAGTACGAATTTCAAATTGCCCATCAAAACGCCAGCCAGGAGATGCTGCCCTCCTGAGGCACGTGCCCTAAAGGGGATCAACTCCCATAAAAAAAGACTCGGAAACTAGATGCACAGAAAAGGTTATACCGCAAGACGAACCTCGTCCATACGTTAGATTATTGTAACACAGGCGACAAGAAAAGACTATTTCAAGACGCAGACTCAGTTTAGCAAGGAAATAAAGTGCAGATAGATAAGATAACAATTGAAAACCTTCCAAAAGAACACAACAACTGTGAAAGGTCATCAACCAAACACAACTCCAAAGCTAAACGTAAGCGCAACACATTAAAACCTCTTATCGTTCTAGCCGACCAATGTATAATCACCGCATCGAAACATATAACACCTAAAGACAGCAACTTCTTCGAATCATATCACAAACATCCCAAAAACTTAGCCGCTAATTTTATGTCCGGTCAACAAAGCTCGACTATGAAAGTTTGACATCGGATGTCACTTCGAGGTATTATCTCCGGCGATTGTTATCGATAAGAACCTAGAGAGTAGTGCCTGCATTTGGAGAAACCTGACTAGAACGGTATGGTTGGAGATACTTGTCTACCTAAGGCGAGCCCTCCGAGTAACAGTATAGGAACTCCTTAAAGCCGGTACCCTCAACGCTTCGCTGGCGATACGACCAACCCAACGTTTCTGTGACCTACAATGGGGGCGCTACACGTCCTCCATACCATATCCAACACTTACGGACCATATAGGCCGGCCTAAAGCCGTAATTTAACACACATGAAGGAACAT
GU570660_Rattus_leucopus        ATTAAACACCGCATAGAGTCATGGCAACGTACCCAGCAAGGCTGACCCTGGGAACTAAGCACCCAATATCTAAGCACTCACGCACTGCCCACCCCAACACGACTACGATACTGTTACTTGTGTATATTCTGGCCGGGCAATTGGAAGAACTTGCCAAGTTTCCACAAACGCATCTACGTCAGAATTATACGGAACGCTGCAGGGTGCGTGTAGGTGGGCTGCTTAGGTAAAATAAGCATAGTCGCTTTAACCGTTTAATAAGATCCTAGTCTACGTTCCTCTGCCACCCTAATCCCACGCTATTGTACGTCGGACCTAACAACAAATTAATAGCGAAATATATCCATAGTGGACCGAACCCAAAAACCTAGGGAATTCACGAGTAACTCGAACATACTGATATCCCAAAACCAAACATCGAACGTGCTCTTTCGGGCGACACAGCACCATCAAGCCTACTCATCCCACAAAAACGAGTGTAGGTGGCACACACAAAGTTTAGCAGTAGGACCTACATACCACAATACCAACATATCAAATGAAAATTTCGTAAACAACGAGTAACCTAGGCCCCAGTTCATAAATGCCAAATTACTACAGAAGTCACTTTACCATTATCAATCAAAATAAGTCCAACATATACCACAGCAATACCCTTCCATGACTCTTAACAGAGATTTTTGGTGGAGGAGTAATACGGTGCCGGCCGGGCATAGAGAGCGTGAATTAGACAAAGGTGATCGCTAAGGCGAGTCCAAAAATTTCCCTTCCCTGTTAGGGGGGAGTAGTCCTGGACGCGGGTGGTAATTCCCGGGTTATGGAATAAAAAAAACCGAACTCACCTGTTGTAAGGCCCCTTCGCGGGAAACCAGCATAAATTGCGGGGGCACTCCCTTTTGCCGGTACACCGTGAATCGGATTTGAAGCTGTAGAGTGAATAGTCGTAGTGCCATAGGCGGGACGTTATGAAAAGACAGGAGTATCGACCGGAAATTCGACTGTGTATTTAGGGCAGAGCTATTCGAGCCGATTGGGCTCTGCTAGGGTGAAGGTGCTTCCTTGTACGGATGAGCTGAATGGGAAATTCCCTCGCTGACCCTTGTCGGTAATAAATTAGTTATCAGGCGAATAATGGTGTACGGCTGTTTTAACGTCCGTCCCTCATGGCTTGAGAGTCTCCGTCGGATCAAGGCAATCGCATAAGTCAATCGCTAATTACAAACACAAAAGGCGGGAATAACCGGACACAGCCTCCACTAAGGAAACGTAGAAAGCCTTTATGTAGTGGCTTGTTAACAAGTACGGCCCCGGGACGGCCAGCCACACATTGGGTCTTGGCTCGCAAGGACGCCACGAGATACCGTTTGCTTGATGTACATACAGCGAGCCATTGATTGTAACCCGATATTAAAGTTAAATTACTCCAATTCATCGGCTCAAAGAGAAAACTGTAGACTGTTAACAAAGCCAGGAAAATCTACTCTTGCTAAACCCTTCCTCAACAAACAACACACAGCATGCAAGTCAATAGTAACCGCCCCATACAACCTAACAAGACCTGGGGATGTCCACAATTGCTCCCGACATCACACAAAGAAATTACCAGCGGCCAGAAAGGCCCACCAGGGACGCAAAACCAGAAATAACCCCAACGTGGGTACGTGTACCGACTCCGAAACCACGTCAGACACTCCAGGTTGCCCATGTGATTCTATAACCTCGCCAAACAATCTTCGAACGGATCGCCACAGCAGCCTGAACTAATGGTTTTGTTTGTTCTATGCACGCGGTTCCAGAACCACCGGCCCAATGCCGTGGTAATGCCACAGGACACAACGTCAAACCGCTTAACCGTGTTGATTTATGGATGTATTAGAGTCGCCGAAGTATCAATTTCCCATCTATACCTGTGGGGTTTCTGGGGTCTCTGTATTTGTACTAAAAAAAACTTACGAAGTTCCCAACTTGAGACTGTGTGCAATGCCCTTAATTTGGAATCCTGCGAGCTCCCCTGGCAAAAAAAAAAGTACAAATTCGCATGTACAGCGTAGATGTCATACGTATTCCGACATCTCCATACCTCGGAATTCTAAGTATATATATAGTAAACAAACGTGGTGGGGGCGCCGAATAATGAGTGCACACCCTCAAATCTCACCCCATCTAAAAATAAGATTATCGACAACTCCTCAGGATCATTAATTTGCCTACCAATAATTCCCAACGACACAAAGACCCCACTATACAACCACCAAATTAAGCACTTATTGGACACATAAAACTGACAGCCAGGATTCTTATAGTACCTAGCATACATAGACATCACTCAACCTTCATTAAAATCGTAAGTAGAACTTGGCTTCCAGCGGGCAGGTAACGGACCACGGTGAACATAACGCTAATCGTCTAACTCTGAAAAATATCCCAGTATCAGTTTGACAGCGAAGAAACACTATAGGAATAAGCGCATTCCTTCGAAATGCACACAAAAGCGCCAATCTAGATTCCGACGATGCCCCAACAGGTTAGAGTTTTTACTAACAGAAAGAAGATTATAAAAACCGACAACAAACCCTCACGCACAACCAACCACTAAACACAAGCAAAAAATGACGATGTCAGCAAATAATCACAGTCTTGATTAATTTTCACCCTCCTTCTAAGTAAAATCTCAAATAACAAATAAGTTTACTCTGGTTGATTAACTTTTTACTGCCAACTAATTATTTAAACATATGAACTCCTAGTGGGGAATTCTAGTTTGCGGGAAGGCCGACTACGGGAGTACGAATTTCAAATTGCCCATCAAAACGCCAGCCAGGAGATGCTGCCCTCCTGAGGCACGTGCCCTAAAGGGGATCAACTCCAATAAAAAAAGATTCGGAAACTAGATGCACAGAAAAGGTTATACCGCAAGACGAACCTCGTCCATACGTTAGATTATTGTAACACAGGCGACAAGAAAAGACTATTTCAAGACGCAGACTCAGTTTAGCAAGGAAATAAAGTGCAAATAGATAAGATAACAATTGAAAACCTTCCAAAAGAACACAACAACCGTGAAAGGTCATCAACCAAACGCAACTTCAAAGCTAAATGTGAGCGCAACACATTAAAACCTTTTATCGTTCTAACCGACCAACATATAATTACCGCATCGAAACATATAGCACCTAAAGACAGCAACTTCTTCAAATCATATCACGAACATCCCCAAAACTTAGCCGCTAATTTTATGTCCGGTCAACAAAGCTCGACTATGAAAGTTTGACATCGGATGTCACTTCGAGGTATTATCTCCGGCGATTGTTATCGATAAGAACCTAGAGAGTAGTGCCTGCATTTGGAGAAACCTGACTAGAACGGTATGGTTGGAGATACTTGTCTACCTAAGGCGAGCCCTCCGAGTAACAGTATAGGAACTCCTTAAAGCCGGTACTTTTAACGCTTCGCCGGCGATACGACCAACCCAACGTTTCTGTGATCTACAATGGGGGCGCTACACGTCCTCCATACCATATCCAACACTTACGGACCATATAGGCCGGCCTAAAGCCGTAATTTAACACACATGAAGGAACAT

[m2]
AF348082_Microtus_kikuchii      TATCATTTTTTCTTTCTCTTCTTAGATTGATATGAGCATTGCAGTTACTCACTATTTAACTGCTCCCCCTTTTCCCTCTCTCTGTGTCTCTCACTTATATGTTTTTCCCGTCTACTTGCGGCCACAACTTGCTGCTCACTCAATCTCTTTTCTTTTAGCTCTACTTACAACTGTTTCCGCTCTTGTTCCTCACAGCCTATCAGACATTCGTATAACCGCTCTTTTCAATATTTTACTCCTTTTGCTAATTACATACCATTTACTCTCCTTTGTGCCACGTGAAATTATTGAATTCTCTCCGTGATCTCTTCCGTCCACACTCTCCTATCTTCGCTTCTTGCATTTTGTGTATATTCTTCTTAAACACGCCACCCAATTCACCCCTTTTTCTTTATAATGTGCTACACAACTTTCCTTCTCTATGTCCTACGTCATCAGTATATGTTTTCGAATCCTCTTTATAATTACCTTTTCCCCCTTTGCGAGTAACACGATTCACCTCATGGTTCTTCAACCTCTTATTTATTTCTCTTTTTACACTCCTCCTCTTGGACCTCTCTTCTTTTCCGGTCCTCGTTCAGCTTCATTAAAATCTCCTTCTCCTTATTTACGTTACCCTCCTCGAAACATACAAAACAAAATTCCTTTCGCTCTCTCCTTTTTAGGTTCCAAAATGCTATTTGCGCGTTGCCTGTTTGCATGACGCTTGAAATAATTTCCACTTTTTTTTTCTTTGGTGAGTTCTTTGCCATCTCGTAATGTGTTCCCTTTTTCCCTTACGCGCGGCTACCTCGATCACGCCTATCTTCTATCGTCCTTGCTATTCCTTATACCCTCAAACCTTTGCTTTCCTTTTTCTCTTCCGTCTTTCAGATACCTTACCGGGACTTAAATTGTTGACATATTTTCGTGTTCATTCAACGAAACTGATGTTGCTTCTGTTGTTTGCAATTCTGTATACGCATCCCCTTTCTCCGTATTGGTCCTAGGATAGCCCTTGCTGTTTTTCTGGTCGTTTCACCTATTTAACAATTCATAATTCTGCTTCTTCGTTAGTCTTCGACTAATGCACATCTTTTGTATCTTCAATTGTCGTCGGACAACACACCGACTCCTGCTTCTCCTTTTTTTTGACTCCAGATTATAACCCATAGTAGGCCCAACTAACCTTATACACTATGTAACCCCTTAATTATAAACTTTTTTTGCTTTATTCTTTCCATCACGCTACAATACTGCTTCCTTTTTTCTCCTGTTATTAATAACCTCTACTGAAGAGGAAACAAAATCTACATCCCCATACGATGTTATAAGTTTCTATCTGTTTCCAATTACGCTCCTGTACACTCGGTAACCTCCAGCGTTAGAGCATGGCAAGTTCTTTATTCTAATAAGCTCTTCATACCCGTTCCTCCCTCTTTTTATATCTAATCACCCTACTAACACAACGACAAATTCCTTCCCTTGTCTTTTTTTTCCTTTCCCAGTTCAGTACTAAGTTATTTAATTTTACCAGGCGCTTTTCTTTTTGCCATTGTTCACTCCCCATCTATGTCTCTGCGCTTTGTGAATACCTCATTCAGCCTCTTCTTTTTACTGTTTACTCTCTGTCCATCCGATTTATTGGCCTTTCATGCCCCCTCTTTTCTTCTTATCTCTTACATTCTTTGTATAAACCAACACAATTACGCGCTCGCTCCTTTCCGTTTGTAAACCTTTCTGTTGACTCTAAGGGATTGAGCAAGAACCTTAAGTGAGTTTTTTCATTTTCGTTGCTAACGTTCCAATGGGGCCCGTCCTACTATCTTACCTTTCCGTCTCGCAAGTTAGAGAATAACTTTCTTTGTATCTTACCAATACCTCTCAGTAGCCTTTCCGTAGTATTTGCCTTTTGTTGATAAATCCAAATGTACCCGAGATTATTGTTTATCTAGGGCATTTTTTCATCTCTCTTCTCTGTCATATACAACACAAGGTACTGCCGTCTCTATTTTCTCTTTTATATCTTTCTCGCTATCACATTCTTCTTTTCTTCTGTCAAGCAAGTAGCACCCTTATCTCTCTCTTGCTTTGCATTCCTTGTAGTTTCTTTTCCTCCTACACTTTTCTCTCTTTTCCGACCTGTCTTCATCACAGCATTAATATTAGTATTTCCTTTTCTCGTCAAAATGTATCCAGTTTATTCTATTGAAAAAGCGTCCTTCCACTCCCTTTTCCGTTCTTTTCGAAATAAACAAGAATATCTTTGTACTTTTCTCCAATTTTATTTACCTTCCTTTTCGGGAACAGTACGTATTTACTTGCTCTTTCTTATAACCGCTATTTTCTGCCCTAACGCAATTGTCGTTCTTTATCTAGTATGTCACATACCTCGCTTTCCTTTATGGAGTTGTCTTTACTCAATCACTTTTCTGGTTTCGCTGTGACATACTTCACCTGATCTTTCCTTTACCGGTTGCCCTTTCAGTCCCTTTGTCACAAAGTAGGCTTTCGGTATTTCTTCCGGTTCGTCATCTCCCTATTGATTTCTCTTCGCACCTTTTGCATTTCCTACTATTTCCAGGATCAATAATACCACGACCTTCTATTCTTTTCTACACTTGCCTATTCCCTTTTTCTTTTCTTTCTATCAATATCAATCCGTAGCTTTGTTCTCCTTACGCATTTCAGAGTCTGCCATGTGTATATTCTTTTCTCTATCGCTTAACTGATACACATAGTTAATTTTTTCTTTTCCCAATTATTTGGAGTGTTCTTTTGGGAGGCACACCCTACTTAAGTGATGTTTCTCGAGTACGCTATAATTTTAAACTCTCGTTTCCCGACCATGTACGTCCCTAGCCCTCCTTACGCTTTCGTTTTTGTACTCCAAACTTCCTTGTGCTCCTTCCTGCTCAAATAATTCTCCCGATGTTTTCTGTAACATCTTATGCACTTACTTTTGCGCTTAGTAAAAATGATGGTCACTCTCCCGTCTGGTCTCGTCTTCGTACAATTTACCACGACACGCTTTCTTCCCTCCCAGTGTTATTTTCACGTCCCTCTAAAACTTTACTAGTCTGGTTCGTTTCAATCCATTACTCTCGATACTCTTTCTCGTTTCTATAACCAAT-CACCCAACTCCCTGATCCTTAGTTCTACTACGTACCTCCTATTGTAACTCACTCCTACTCCCCTGAAAGTTATATTCTTTCTTGTCTTTTTCTTGAAACTTATTAACTTATCCCCATCCGGATGCTTGTGTCTATTCGTTTCTAACCACCCCTCCTCATGGATAAGGTTGATACAGCCTTTTGTTTATGGGTAAGCAATTACGATGTTTTTCTTCCCTTGATTCGGATCTGGCCTTCATTCCTCATGCCTTAGTGGGTCTAACCTCGTTCTATTTCTTTCCTTTTATTTTAACGCAACCGTACACAATCTACAACTAATTGTTTTTTTTTTTCTTTCATTGACAAACCCACTACCCATACAGATTTCACTTGCTCAATGGTTCTTTCTTTTCTTCTTACCAAGCTCTGCTCACTAGTTTCATTTTCGTGGACTAACTTTTGACCCTCATCTTTTTTCTCGTTAAATTAT
NC_006914_Mus_musculus          TTTTATTCTTTCTTTCTCTTCTTAGATTGATATGAGCATTGCAGTTACTCACTATTTAACTGCTCCCTCTTTTCCCTCTCTCTGTGTCTCTCACTTATATGTTTTTCCCGTCTACTTGCGGCCACAACTTGCTGCTCACTCAATCTCTTTTCTTTTAGCACTACTTCCAAATGTTTCCGCTCTTGTTCCTCACAGCCTATCAGACATTCGTATAACCGCTCTTTTCAACATTTTACTCCTTTTGCTAATATCATACCATTTACTTTCCCTTGTGCCACGTGAAATTATTGAATTCTCTCTGTGATCTCTTCCGTCCATACTCTCTTATCTTTGCTTCTCGCATTTTGTGTATGTTCTTCTTTAAAACGCCACCCAATTCACCCCTTTTTCTTTAAAATGCGTTAAACAGTTTATCTTCTCTATGTCCTATGTCATCAGTCTATGTTTTCGAATCCTCTTTATACTTACCTTTTTCTCCTTTGCGGGTAACATGATTCACCTCATGGTTCTTCAACCTCTTATTTATTTCCCTTTCTTTAACTCTACTCTTGAACCCTTCTTCTTTTCTGGTCCTCGTTCAGTTTCATTAAAGTTTCCTTCTTCTTATTTATGTTACCCTCTTCCAAACATTCAACACACATTTCCTCTTGCTCTCTCCATTTTAGGTTCCAAAATGCTATTTGCGCGTTGCCTGTTTGCATGACGCTTGAAATAATTTCCACTTTTTTTTTCTTTGGTGAGTTCTTTGCCATCTCGTAATGTGTTCCCTTTTTCCCTTACGCGCGGCTACCTCGACTACGCCTATCTTCTATCGTCCTTGCTATTCCTTATACCCTCAAACCTTTGCTTTCCTTTTTCTCTTCCGTCTTTCAGATACCTTACCGGGACTTAAATTGTTGACATATTTTCGTGTTCATTCAACGAAACTGATGTTGCTTCTGTTGTTTGCAATTCTGTATACGCGTCCCCTTTCTCCGTATTGGTCCTAGGATAGCCCTTGCTGTTTTTCTGGTCGTTTCACCTATTTAACAATTCATAATTCTGCTTCTTCGTTAGTCTTCGTCTAACGCACATCTTTTGTATCTTCAATTGTCGTCGGACAACACACCGACTCCTGCTTCTCCTTTTTTTTGACTCCAGATTCTCACCCATAGTAGGCCCAACTAACCATATACACTATGTAACCCCTTAATTATAAACTTTTTTTGCTTTATTCTTTCCATCACGCTACAATACTGCTTCCTTTTTTCTCCTGTTATTAATAACTTCTACTGAAGAGGAAACAAAATGTACATTCCAATACGATGTTATAAGTTTCTATCTGTTTCCAATTACGCTCCTGTACACTCGGTAACCTCCAGCGTTAGAGCATGGCAAGTTCTTTATTCTAATAAGCCCTTCATACCCGTTCTTCCTTCTTTTTATATCCACTCTCCCCACTCCTATACCGATAAATTCCTTCCCTTGTCTTTCTTTTCCTTTCCCAGTTAAGTACTAAGTTATTTAATTTTACCAGGCGCTTTTCTTTTTGCCATTGTTCACTCCCCATCTATGTCTCTGCGCTTCGTGAATAGCTCATTCAGCCTCTTCTTTTTACTGTTTACTCTCTGTCCATCCGATTTATTGGCCTTTTATGCCCCCTCTTTTTTTCTTATCTCTTACATTCTTTGTATAAACCAACACAATTACGCGCTCGCTCCTTTCCGTTTGTAAACTCTTCTGTTCATTCTAAGGGATTGAGCAAGAACCTTAAGTGAGTTTTTTCATTTTCGTTGCTAACGTTCCAATGGGGCCCGTCCTACTATCTTACCTTTCCGTCTCGCAAGTTAGAGAATAACTTTCTTTGTATCTTACCAATACCTCTCAGTAGCCTTTCCGTAGTATTTGCCTTTTGTTGATATATCCAAATGTACCCGAGATTATTGTTTATCTAGGGCATACTTTTATTTCTCTTTTCTGTCATATACA-CACAAGGTACCGCCGTCTCTATTTTCTCTTTTATATCTTTCTCGCTACTACCCTTTTCTTTTCTTCTGTCAAGCAAGTAGCACCCTTATCTCTCTCTTGCTTTGCATTCCTTGTAGTTTCTTTTCCTCCTACACTGCTCTCTC-TTTCCGACCTGTCTTTATCACAGCAATAATATTAGTATTTCCTTTTCTCGTCGCAACGCATCCAGTTTGTCGTCTTGACAAAAAATCATTCCACTCCCTTTTCCGTTCTTTTCGAAATAAAAATTAATATCTTTGTATTTTTCTCCCATTTTATTTACCTTCCTTTTCGGGAACAGTACGTATTTACTTGCTCTTTCTTTTAAATGCTATTTTCTCCACTACCGCAATTGTCGTTCTTTATCTAGTATGTCACATACCTCGCTTTCCTTTATGGAGTTGTCTTTACTCAATCACTTTTCTGGTTTCGCTGTGACATACTTCACCTGATCTTTCCTTTACCGGTTGCCTTTTCAGTCCCTTTGTCACAAAGTAGGCTTTCGGTATTTCTTCCGGTTCGTCATCTCCCTATTGATTTCTCTTCGCATCTTTTGTATTTCGTACTATTTCCAGGATCAATTATACCACGATCTTCTATTCTTTTCCGCATTCGTCTATTCCCTTTTTTTTTCCTTTCTATTAATATCTACCCCTATCTTTGTTCTTTTTAAATAATTCCGAGTCTACTATATGTACATTCTTTCCTCTTTCGCTTATCCGATACACATAGTTAATCTTTTCTTTTCCCAATTATTTGGAGTGTTCTTTTGGGAGGCACACCCTACTTAAGTGATGTTTCTTGTCTATACGATAATTTCAAATTCTTGTTTCCCGACCATGTACGTCCCTAGCCCTCCTTACGCTTTCGTTTTTGTACTCCAAATTTCCTTGTGCTCCTTCCTGCTCAAATAATTCTCCCGATGTTTTCTGTAACATCTTATGCACTTACTTTTGCGCTTAGTCAAAATGATGATCATTCTCCCGTTTGGTCTCGTCTTCGTACAATTTACTACGACACGCTTTCTTCCCTCCTAGTGTTATTCTCACGTCCTTCTAAAACATTACTAGTCTGGTTCGTTTCAATCCCGTCTTCTCGTTACCCTTTCTTGTTTCTATAATCTATCAACACACCTCCTTGTTCCTTAGTCCTACTATGTACCTCTTATTGTAACTCACCCCTACATCCTCCAAAGTTATATTCTTTATTTTTTTACT-ATGACACTTATTAACTTATCCCCATCCGGATGCTTGTGTTTATTCGTTTCTAACCACTCCTCCTCATGGATAAGGTTGATACAGCCTTTTGTTTATGGGTAAGCACTTACGATGTTTTTCTTCCCTTGATTCGGATCTGGCCTTCATTCCTCATGCCTTAGTGGGTCTAACCTCGTTCTATTTCTTTCCTCTTATTTTAACGCAACCGTACACAATCTACAACTAATTGTTTTTTTTTCTTTTTCATTGACAAATCCACTACCCATACAGATTTCACTTGCTCAATGGTTCTTTCTTTTCTTCTTACCAAGGTTTGCTCATTAGTTTCATTTTCGTGGACTAACTTTTGATCCTCATCTTTTTTCTCGTTAAATTAT
EU273711_Rattus_exulans         TATTATTCTTTCTTTCTCTTCTTAGATTGATATGAGCATTGCACTTACTCACTATTTAACTGCTCCCTCTTTTCCCTCTCTCTGTGTCTCTCACTTATATGTTTTTCCCGTCTACTTGCGGCCACAACTTGCTGCTCACTCAATCTCTTTTCTTTTAGCTCTATTTCCAAATGTTTCCGCTCTTGATCCTCACAGCCTATCAGACATTCGTATAACCGCTCTTTTCAACATTTTACTCCTTTTGCTAATAACATACTATTTACTTTCCTTTGTGCCACGTGAAATTATTGAATTCTCTCTGTGATCTCTTTCGTCCATACTCTTTTATCTTTGCTTCTCGCATTTTGTGTATGTTCTTCTTCAAACCGCCACCCAATTCACCCCTTTTTCTTTAAAACGTGTTAAACAATTTATTTTCTCTATGTCCTAAGTCATCAGTCTATGTTTTCGAATCCTCTTAATAATTACCTCCTTCTCCTTTGCGGGTAACACGATTCACCTCATGGTTCTTCAACATCTTATCTATTTCTCTTTTTTTACCCCTACTCTCGGACCTTTCTCCTTTTCTGGTCCTCGTTCAGCTTCATTAAAATTTCCTTCTTCTTATTTACGTTACTCTCTTCCAAACATTCAACATAAATTTCCTCTTGCTCTCTCCATTTTAGGTTCCAAAATGCTATTTGCGCGTTGCCTGTTTGCATGACGCTTGAAATAATTTCCACTTTTTTTTTCTTTGGTGAGTTCTTTGCCATCTCGTAATGTGTTCCCTTTTTCCCTTACGCGCGGCTACCTCGATCACGCCTATCTTCTATCGTCCTTGCTATTCCTTATACCCTCAAACCTTTGCTTTCCTTTTTCTCTTCCGTCTTTCAGATACCTTACCGGGACTTAAATTGTTGACATATTTTCGTGTTCATTCAACGAAACTGATGTTGCTTCTGTTGTTTGCAATTCTGTATACGCATCCCCTTTCTCCGTATTGGTCCTAGGATAGCCCTTGCTGTTTTTCTGGTCGTTTCACCTATTTAACAATTCATAATTCTGCTTCTTCGTTAGTCTTCGACTAACGCACATCTTTTGTATCTTCAATTGTCGTCGGACAACACACCGACTCCTGCTTCTCCTTTTTTTTGACTCCAGATTCTCACCCATAGTAGGCCCAACTAACCATATACACTATGTAACCCCTTAATCATAAACTTTTTTTGCTTTATTCTTTCCATCACGCTACAATACTGCTTCCTTTTTTCTCCTGTTATTAATAACTTCTACTGAAGAGGAAACAAAATGTACATTCCAATACGATGTTATAAGTTTCTATCTGTTTCCAATTACGCTCCTGTACACTCGGTAACCTCCAGCGTTAGAGCATGGCAAGTTCTTTATTCTAATAAGCCCTTCATACCCGTTCTTCCTTCTTTTTATATCCACTCCCCCCATTCCAACAACGACAAATTCCTTCCCTTGTCTTTCTTTTCCTTTCCCAGTTGAGTACTAAGTTATTTAATTTTACCAGGCGCTTTTCTTTTTGCCATTGTTCACTCCCCATCTATGTCTCTGCGCTTTGTGAATAGCTCATTCAGCCTCTTCTTTTTACTGTTTACTCTCTGTCCATCCGATTTATTGGCCTTTTATGCCCCCTCTTTTTTTCTTATCTCTTACATTCTTTGTATAAACCAACACAATTACGCGCTCGCTCCTTTCCGTTTGTAAACCTTTCTGTTCACTCTAAGGGATTGAGCAAGAACCTTAAGTGAGTTTTTTCATTTTCGTTGCTAACGTTCCAATGGGGCCCGTCCTACTATCTTACCTTTCCGTCTCGCAAGTTAGAGAATAACTTTCTTTGTATCTTACCAATACCTCTCAGTAGCCTTTCCGTAGTATTTGCCTTTTGTTGATATATCCAAATGTACCCGAGATTATTGTTTATCTAGGGCATTTTTTTACCTCTTTTCTCTGTCATATACAACCCAAGGTACCGCCGTCTCTATTTTCTCTTTTATATCTTTCTCGCTACCGCCCTCCCCTTTTCTTCTGTGAAGCAAGTAGCACCCTTATCTCTTTCTTGCTTTGCATTCCTTGTAGTTTCTTTTCCCCCTACACTTCTCTCTCTTTTCCGACCTGTCTTTATCACAGCAATAATATTAGTATTTCCTTTTCTCGTCGAAACGTATCCAGTTTGTTGTCTTGAAAAACAATCTTTCCACTCCCTTTTCCGTTCTTTTCGAAATAAAACTAAATATCTTTGTATTTTTCTCCCATTTTATTTACCTTCCTTTTCGGGAACAGTACGTATTTACTTGCTCTTTCTTCTAACTGCTATTTTCTCCAATCCCGCAATTGTCGTTCTTTATCTAGTATGTCACATACCTCGCTTTCCTTTATGGAGTTGTCTTTACTCACTCACTTTTCTGGTTTCGCTGTGACATACTTCACCTGATCTTTCCTTTACCGGTTGCCTTTTCAGTCCCTTTGTCACAAAGTAGGCTTTCGGTATTTCTTCCGGTTCGTCATCTCCTTATTGATTTTTCCTCGCACCTTTTCCATTTCGTACTATTTCCAGGATCGATAATACCACGATCTTCTATTCTTTTCTACATTCGTCTATTCCCTTTTTTTTCCCTTTCTATCATTATCCACCCCTATCTTTGTTCTTTTTAAACAATTCAGAGTCTACTATCTGTATAATCCTTTCTCTTTCGCTTATCCGATACACGTAGTTAATTTTTTCTTTTCCCAATTATTTGGAGTGTTCTTTTGGGAGGCACACCCTACTTAAGTGATGTTTCTCGTGTATACGATAATTTCACACTCTCGTTTCCCGACCATGTACGTCCCTAGCCCTCCTTACGCTTTCGTTTTTGTACTCCAACCTTCCTTGTGCTCCTTCCTGCTCAAATAATTCTCCCGATGTTTTCTGTAACATCTTATGCACTTACTTTTGCGCTTAGTAAAAATGATGGTTATTCTCCCGTTTGGTCTCGTCTTCGTACAATTTACTACGACACGCTTTCTTCCCTCCTAGTGTTATTCTCACGACCTTCTAAAACATTACTAGTCTGGTTCGTTTCTATCCCATATTCTCGATATCCTTTCTTGTCTCTATAATCTATCAACCATCTTCCCTGATCCTTAGTTCAACTACGAATCTATTATTGTAATTCACCCTCACATCATTCAAAGTTATATTCTTTCTCTTTTTATTCATGACACTTATTAACTTATCCCCATCCGGATGCTTGTGTTTATTCGTTTCTAACCACTCCTCCTCATGGATAAGGTTGATACAGCCTTTTGTTTATGGGTAAGCACTTACGATGTTTTTCTTCCCTTGATTCGGATCTGGCCTTCATTCCTCATGCCTTAGTGGGTCTAACCTCGTTCTATTTCTTTCCTCTTATTTTAACGCAACCGTACACAATCTACAACTAATTGTTTTTTTTTCTTTTTCATTGACAAATCCACTACCCATACAGATTTCACTTGCTCAATGGTTCTTTCTTTTCTTCTTACCAAGGTCTGCTCACTAGTTTCATTTTCGTGGACTAACTTTTGATCCTGATCTTTTTTCTCGTTAAATTAG
EU273710_Rattus_exulans         TATTATTCTTTCTTTCTCTTCTTAGATTGATATGAGCATTGCAGTTACTCACTATTTAACTGCTCCCTCTTTTCCCTCTCTCTGTGTCTCTCACTTATATGTTTTTCCCGTCTACTTGCGGCCACAACTTGCTGCTCACTCAATCTCTTTTCTTTTAGCTCTATTTCCAAATGTTTCCGCTCTTGATCCTCACAGCCTATCAGACATTCGTATAACCGCTCTTTTCAACATTTTACTCCTTTTGCTAATAACATACTATTTACTTTCCCTTGTGCCACGTGAAATTATTGAATTCTCTCTGTGATCTCTTTCGTCCATACTCTTTTATCTTTGCTTCTCGCATTTTGTGTATGTTCTTCTTCAAACCGCCACCCAATTCACCCCTTTTTCTTTAAAACGTGTTAAACAATTTATTTTCTCTATGTCCTAAGTCATCAGTCTATGTTTTCGAATCCTCTTAATAATTACCTCCTTCTCCTTTGCGGGTAACACGATTCACCTCATGGTTCTTCAACATCTTATCTATTTCTCTTTTTTTACCCCTACTCTCGGACCTTTCTCCTTTTCTGGTCCTCGTTCAGCTTCATTAAAATTTCCTTCTTCTTATTTACGTTACTCTCTTCCAAACATTCAACATAAATTTCCTCTTGCTCTCTCCATTTTAGGTTCCAAAATGCTATTTGCGCGTTGCCTGTTTGCATGACGCTTGAAATAATTTCCACTTTTTTTTTCTTTGGTGAGTTCTTTGCCATCTCGTAATGTGTTCCCTTTTTCCCTTACGCGCGGCTACCTCGATCACGCCTATCTTCTATCGTCCTTGCTATTCCTTATACCCTCAAACCTTTGCTTTCCTTTTTCTCTTCCGTCTTTCAGATACCTTACCGGGACTTAAATTGTTGACATATTTTCGTGTTCATTCAACGAAACTGATGTTGCTTCTGTTGTTTGCAATTCTGTATACGCATCCCCTTTCTCCGTATTGGTCCTAGGATAGCCCTTGCTGTTTTTCTGGTCGTTTCACCTATTTAACAATTCATAATTCTGCTTCTTCGTTAGTCTTCGACTAACGCACATCTTTTGTATCTTCAATTGTCGTCGGACAACACACCGACTCCTGCTTCTCCTTTTTTTTGACTCCAGATTCTCACCCATAGTAGGCCCAACTAACCATATACACTATGTAACCCCTTAATCATAAACTTTTTTTGCTTTATTCTTTCCATCACGCTACAATACTGCTTCCTTTTTTCTCCTGTTATTAATAACTTCTACTGAAGAGGAAACAAAATGTACATTCCAATACGATGTTATAAGTTTCTATCTGTTTCCAATTACGCTCCTGTACACTCGGTAACCTCCAGCGTTAGAGCATGGCAAGTTCTTTATTCTAATAAGCCCTTCATACCCGTTCTTCCTTCTTTTTATATCCACTCCCCCCATTCCAACAACGACAAATTCCTTCCCTTGTCTTTCTTTTCCTTTCCCAGTTGAGTACTAAGTTATTTAATTTTACCAGGCGCTTTTCTTTTTGCCATTGTTCACTCCCCATCTATGTCTCTGCGCTTTGTGAATAGCTCATTCAGCCTCTTCTTTTTACTGTTTACTCTCTGTCCATCCGATTTATTGGCCTTTTATGCCCCCTCTTTTTTTCTTATCTCTTACATTCTTTGTATAAACCAACACAATTACGCGCTCGCTCCTTTCCGTTTGTAAACCTTTCTGTTCACTCTAAGGGATTGAGCAAGAACCTTAAGTGAGTTTTTTCATTTTCGTTGCTAACGTTCCAATGGGGCCCGTCCTACTATCTTACCTTTCCGTCTCGCAAGTTAGAGAATAACTTTCTTTGTATCTTACCAATACCTCTCAGTAGCCTTTCCGTAGTATTTGCCTTTTGTTGATATATCCAAATGTACCCGAGATTATTGTTTATCTAGGGCATTTTTTTACCTCTTTTCTCTGTCATATACAACCCAAGGTACCGCCGTCTCTATTTTCTCTTTTATATCTTTCTCGCTACCGTCCTCCCCTTTTCTTCTGTGAAGCAAGTAGCACCCTTATCTCTTTCTTGCTTTGCATTCCTTGTAGTTTCTTTTCCCCCTACACTTCTCTCTCTTTTCCGACCTGTCTTTATCACAGCAATAATATTAGTATTTCCTTTTCTCGTCGAAACGTATCCAGTTTGTTGTCTTGAAAAACAATCTTTCCACTCCCTTTTCCGTTCTTTTCGAAATAAAACTAAATATCTTTGTATTTTTCTCCCATTTTATTTACCTTCCTTTTCGGGAACAGTACGTATTTACTTGCTCTTTCTTCTAACTGCTATTTTCTCCAATCCCGCAATTGTCGTTCTTTATCTAGTATGTCACATACCTCGCTTTCCTTTATGGAGTTGTCTTTACTCACTCACTTTTCTGGTTTCGCTGTGACATACTTCACCTGATCTTTCCTTTACCGGTTGCCTTTTCAGTCCCTTTGTCACAAAGTAGGCTTTCGGTATTTCTTCCGGTTCGTCATCTCCTTATTGATTTTTCCTCGCACCTTTTCCATTTCGTACTATTTCCAGGATCGATAATACCACGATCTTCTATTCTTTTCTACATTCGTCTATTCCCTTTTTTTTCCCTTTCTATCATTATCCACCCCTATCTTTGTTCTTTTTAAACAATTCAGAGTCTACTATCTGTATAATCCTTTCTCTTTCGCTTATCCGATACACGTAGTTAATTTTTTCTTTTCCCAATTATTTGGAGCGTTCTTTTGGGAGGCACACCCTACTTAAGTGATGTTTCTCGTGTATACGATAATTTCACACTCTCGTTTCCCGACCATGTACGTCCCTAGCCCTCCTTACGCTTTCGTTTTTGTACTCCAACCTTCCTTGTGCTCCTTCCTGCTCAAATAATTCTCCCGATGTTTTCTGTAACATCTTATGCACTTACTTTTGCGCTTAGTAAAAATGATGGTTATTCTCCCGTTTGGTCTCGTCTTCGTACAATTTACTACGACACGCTTTCTTCCCTCCTAGTGTTATTCTCACGACCTTCTAAAACATTACTAGTCTGGTTCGTTTCTATCCCATATTCTCGATATCCTTTCTTGTCTCTATAATCTATCAACCATCTTCCCTGATCCTTAGTTCAACTACGAATCTATTATTGTAACTCACCCTCACATCATTCAAAGTTATATTCTTTCTCTTTTTATTCATGACACTTATTAACTTATCCCCATCCGGATGCTTGTGTTTATTCGTTTCTAACCACTCCTCCTCATGGATAAGGTTGATACAGCCTTTTGTTTATGGGTAAGCACTTACGATGTTTTTCTTCCCTTGATTCGGATCTGGCCTTCATTCCTCATGCCTTAGTGGGTCTAACCTCGTTCTATTTCTTTCCTCTTATTTTAACGCAACCGTACACAATCTACAACTAATTGTTTTTTTTTCTTTTTCATTGACAAATCCACTACCCATACAGATTTCACTTGCTCAATGGTTCTTTCTTTTCTTCTTACCAAGGTCTGCTCACTAGTTTCATTTTCGTGGACTAACTTTTGATCCTGATCTTTTTTCTCGTTAAATTAG
EU273709_Rattus_exulans         TATTATTCTTTCTTTCTCTTCTTAGATTGATATGAGCATTGCAGTTACTCACTATTTAACTGCTCCCTCTTTTCCCTCTCTCTGTGTCTCTCACTTATATGTTTTTCCCGTCTACTTGCGGCCACAACTTGCTGCTCACTCAATCTCTTTTCTTTTAGCTCTATTTCCAAATGTTTCCGCTCTTGATCCTCACAGCCTATCAGACATTCGTATAACCGCTCTTTTCAACATTTTACTCCTTTTGCTAATAACATACTATTTACTTTCCCTTGTGCCACGTGAAATTATTGAATTCTCTCTGTGATCTCTTTCGTCCATACTCTTTTATCTTTGCTTCTCGCATTTTGTGTATGTTCTTCTTCAAACCGCCACCCAATTCACCCCTTTTTCTTTAAAACGTGTTAAACAATTTATTTTCTCTATGTCCTAAGTCATCAGTCTATGTTTTCGAATCCTCTTAATAATTACCTCCTTCTCCTTTGCGGGTAACACGATTCACCTCATGGTTCTTCAACATCTTATCTATTTCTCTTTTTTTACCCCTACTCTCGGACCTTTCTCCTTTTCTGGTCCTCGTTCAGCTTCATTAAAATTTCCTTCTTCTTATTTACGTTACTCTCTTCCAAACATTCAACATAAATTTCCTCTTGCTCTCTCCATTTTAGGTTCCAAAATGCTATTTGCGCGTTGCCTGTTTGCATGACGCTTGAAATAATTTCCACTTTTTTTTTCTTTGGTGAGTTCTTTGCCATCTCGTAATGTGTTCCCTTTTTCCCTTACGCGCGGCTACCTCGATCACGCCTATCTTCTATCGTCCTTGCTATTCCTTATACCCTCAAACCTTTGCTTTCCTTTTTCTCTTCCGTCTTTCAGATACCTTACCGGGACTTAAATTGTTGACATATTTTCGTGTTCATTCAACGAAACTGATGTTGCTTCTGTTGTTTGCAATTCTGTATACGCATCCCCTTTCTCCGTATTGGTCCTAGGATAGCCCTTGCTGTTTTTCTGGTCGTTTCACCTATTTAACAATTCATAATTCTGCTTCTTCGTTAGTCTTCGACTAACGCACATCTTTTGTATCTTCAATTGTCGTCGGACAACACACCGACTCCTGCTTCTCCTTTTTTTTGACTCCAGATTCTCACCCATAGTAGGCCCAACTAACCATATACACTATGTAACCCCTTAATCATAAACTTTTTTTGCTTTATTCTTTCCATCACGCTACAATACTGCTTCCTTTTTTCTCCTGTTATTAATAACTTCTACTGAAGAGGAAACAAAATGTACATTCCAATACGATGTTATAAGTTTCTATCTGTTTCCAATTACGCTCCTGTACACTCGGTAACCTCCAGCGTTAGAGCATGGCAAGTTCTTTATTCTAATAAGCCCTTCATACCCGTTCTTCCTTCTTTTTATATCCACTCCCCCCATTCCAACAACGACAAATTCCTTCCCTTGTCTTTCTTTTCCTTTCCCAGTTGAGTACTAAGTTATTTAATTTTACCAGGCGCTTTTCTTTTTGCCATTGTTCACTCCCCATCTATGTCTCTGCGCTTTGTGAATAGCTCATTCAGCCTCTTCTTTTTACTGTTTACTCTCTGTCCATCCGATTTATTGGCCTTTTATGCCCCCTCTTTTTTTCTTATCTCTTACATTCTTTGTATAAACCAACACAATTACGCGCTCGCTCCTTTCCGTTTGTAAACCTTTCTGTTCACTCTAAGGGATTGAGCAAGAACCTTAAGTGAGTTTTTTCATTTTCGTTGCTAACGTTCCAATGGGGCCCGTCCTACTATCTTACCTTTCCGTCTCGCAAGTTAGAGAATAACTTTCTTTGTATCTTACCAATACCTCTCAGTAGCCTTTCCGTAGTATTTGCCTTTTGTTGATATATCCAAATGTACCCGAGATTATTGTTTATCTAGGGCATTTTTTTACCTCTTTTCTCTGTCATATACAACCCAAGGTACCGCCGTCTCTATTTTCTCTTTTATATCTTTCTCGCTACCGTCCTCCCCTTTTCTTCTGTGAAGCAAGTAGCACCCTTATCTCTTTCTTGCTTTGCATTCCTTGTAGTTTCTTTTCCCCCTACACTTCTCTCTCTTTTCCGACCTGTCTTTATCACAGCAATAATATTAGTATTTCCTTTTCTCGTCGAAACGTATCCAGTTTGTTGTCTTGAAAAACAATCTTTCCACTCCCTTTTCCGTTCTTTTCGAAATAAAACTAAATATCTTTGTATTTTTCTCCCATTTTATTTACCTTCCTTTTCGGGAACAGTACGTATTTACTTGCTCTTTCTTCTAACTGCTATTTTCTCCAATCCCGCAATTGTCGTTCTTTATCTAGTATGTCACATACCTCGCTTTCCTTTATGGAGTTGTCTTTACTCACTCACTTTTCTGGTTTCGCTGTGACATACTTCACCTGATCTTTCCTTTACCGGTTGCCTTTTCAGTCCCTTTGTCACAAAGTAGGCTTTCGGTATTTCTTCCGGTTCGTCATCTCCTTATTGATTTTTCCTCGCACCTTTTCCATTTCGTACTATTTCCAGGATCGATAATACCACGATCTTCTATTCTTTTCTACATTCGTCTATTCCCTTTTTTTTCCCTTTCTATCATTATCCACCCCTATCTTTGTTCTTTTTAAACAATTCAGAGTCTACTATCTGTATAATCCTTTCTCTTTCGCTTATCCGATACACGTAGTTAATTTTTTCTTTTCCCAATTATTTGGAGTGTTCTTTTGGGAGGCACACCCTACTTAAGTGATGTTTCTCGTGTATACGATAATTTCACACTCTCGTTTCCCGACCATGTACGTCCCTAGCCCTCCTTACGCTTTCGTTTTTGTACTCCAACCTTCCTTGTGCTCCTTCCTGCTCAAATAATTCTCCCGATGTTTTCTGTAACATCTTATGCACTTACTTTTGCGCTTAGTAAAAATGATGGTTATTCTCCCGTTTGGTCTCGTCTTCGTACAATTTACTACGACACGCTTTCTTCCCTCCTAGTGTTATTCTCACGACCTTCTAAAACATTACTAGTCTGGTTCGTTTCTATCCCATATTCTCGATATCCTTTCTTGTCTCTATAATCTATCAACCATCTTCCCTGATCCTTAGTTCAACTACGAATCTATTATTGTAACTCACCCTCACATCATTCAAAGTTATATTCTTTCTCTTTTTATTCATGACACTTATTAACTTATCCCCATCCGGATGCTTGTGTTTATTCGTTTCTAACCACTCCTCCTCATGGATAAGGTTGATACAGCCTTTTGTTTATGGGTAAGCACTTACGATGTTTTTCTTCCCTTGATTCGGATCTGGCCTTCATTCCTCATGCCTTAGTGGGTCTAACCTCGTTCTATTTCTTTCCTCTTATTTTAACGCAACCGTACACAATCTACAACTAATTGTTTTTTTTTCTTTTTCATTGACAAATCCACTACCCATACAGATTTCACTTGCTCAATGGTTCTTTCTTTTCTTCTTACCAAGGTCTGCTCACTAGTTTCATTTTCGTGGACTAACTTTTGATCCTGATCTTTTTTCTCGTTAAATTAG
EU273708_Rattus_praetor         TATTATTCTTTCTTTCTCTTCTTAGATTGATATGAGCATTGCAGTTACTCACTATTTAACTGCTCCCTCTTTTCCCTCTCTCTGTGTCTCTCACTTATATGTTTTTCCCGTCTACTTGCGGCCACAACTTGCTGCTCACTCAATCTCTTTTCTTTTGGCTCTATTTCCAAATGTTTCCGCTCTTGATCCTCACAGCCTATCAGACATTCGTATAACCGCTCTTTTCAACATTTTACTCCTTTTGCTAATAACATACTATTCACTTTCCCTTGTGCCACGTGAAATTATTGAATTCTCTCTGTGATCTCTTTCGTCCACACTCTTTTATCTTTGCTTCTCGCATTTTGTGTATGTTCTTCTTCAAAGCGCCACCCAATTCACCCCTTTTTCTTTAAAACGTGTTAAACAATTTATCTTCTCTATGTCCTAAGTCATCAGTCTACGTTTTCGAATCCTCTTAATAATTACCTCCTTCTCCTTTGCGGGTAACACGATTCACCTCATGGTTCTTCAACATCTTATTTATTTCTCTTTCTTTACCCCTACTCTCGAACCTTTCTCCCTTTCTGGTCCTCGTTCAGCTTCATTAAAGCTTCCTTCTTCTTATTTACGTTACTCTCTTCCAAACATTCAACATAAATTTCCTCTTGCTCTCTCCATCTTAGGTTCCAAAATGCTATTTGCGCGTTGCCTGTTTGCATGACGCTTGAAATAATTTCCACTTTTTTTTTCTTTGGTGAGTTCTTTGCCATCTCGTAATGTGTTCCCTTTTTCCCTTACGCGCGGCTACCTCGATCACGCCTATCTTCTATCGTCCTTGCTATTCCTTATACCCTCAAACCTTTGCTTTCCTTTTTCTCTTCCGTCTTTCAGATACCTTACCGGGACTTAAATTGTTGACATATTTTCGTGTTCATTCAACGAAACTGATGTTGCTTCTGTTGTTTGCAATTCTGTATACGCATCCCCTTTCTCCGTATTGGTCCTAGGATAGCCCTTGCTGTTTTTCTGGTCGTTTCACCTATTTAACAATTCATAATTCTGCTTCTTCGTTAGTCTTCGACTAACGCACATCTTTTGTATCTTCAATTGTCGTCGGACAACACACCGACTCCTGCTTCTCCTTTTTTTTGACTCCAGATTCTCACCCATAGTAGGCCCAACTAACCATATACACTATGTAACCCCTTAATTATAAACTTTTTTTGCTTTATTCTTTCCATCACGCTACAATACTGCTTCCTTTTTTCTCCTGTTATTAATAACTTCTACTGAAGAGGAAACAAAATGTACATTCCAATACGATGTTATAAGTTTCTATCTGTTTCCAATTACGCTCCTGTACACTCGGTAACCTCCAGCGTTAGAGCATGGCAAGTTCTTTATTCTAATAAGCCCTTCATACCCGTTCTTCCTTCTTTTTATATCCACTCCCCCCATTCCAACAACGATAAATTCCTTCCCTTGTCTTTCTTTTCCTTTCCCAGTTGAGTACTAAGTTATTTAATTTTACCAGGCGCTTTTCTTTTTGCCATTGTTCACTCCCCATCTATGTCTCTGCGCTTTGTGAATAACTCATTCAGCCTCTTCTTTTTACTGTTTACTCTCTGTCCATCCGATTTATTGGCCTTTTATGCCCCCTCTTTTTTTCTTATCTCTTACATTCTTTGTATAAACCAACACAATTACGCGCTCGCTCCTTTCCGTTTGTAAACCTTTCTGTTCATTCTAAGGGATTGAGCAAGAACCTTAAGTGAGTTTTTTCATTTTCGTTGCTAACGTCCCAATGGGGCCCGTTCTACTATCTTACCTTTCCGTCTCGCAAGTTAGAGAATAACTTTCTTTGTATCTTACCAATACCTCTCAGTAGCCTTTCCGTAGTATTTGCCTTTTGTTGATATATCCAAATGTACCCGAGATTATTGTTTATCTAGGGCATTTTTCTATCTCTTTTTTCTGTCATATACAACACAAGGTACCGCCGTCTCTATTTTCTCTTTTATATCTTTCTCGCTACCATCCTCCCCTTTTCTTCTGTGAAGCAAGTAGCACCCTTATCTCTCTCTTGCTTTGCATTCCTTGTAGTTTCTTTTCCCCCTACACTTCTCTCTCTTTTCCGACCTGTCTTCATCACAGCAATAATATTAGTATTTCCTTTTCTCGTCAAAATGCATCCAGTTTGTTGTCTTGAAAAAATATCTCTCCACTCCCTTTTCCGTTCTTTTCGAAATAAAATCAAATATCTTTGTATTTTTCTCCCATTTTATTTACCTTCCTTTTCGGGAACAGTACGTATTTACTTGCTCTTTCTTCTAACCGCTATTTTCTCCACTCCCGCAGTTGTCGTTCTTTATCTAGTATGTCACATACCTCGCTTTCCTTTATGGAGTTGTCTTTACTCACTCACTTTTCTGGTTTCGCTGTGACATACTTCACCTGATCTTTCCTTTACCGGTTGCCTTTTCAGTCCCTTTGTCACAAAGTAGGCTTTCGGTATTTCTTCCGGTTCGTCATCTCCTTATTGATTTTTCCTCGCACCTTTCCCATTTCGTACTATTTCCAGGATCGATAATACCACGATCTTCTATTCTTTTCTACATTCGTCTATTCCCTTTTTTTTCCCTTTCTATCATTATCCACCCCTATCTTTGTTCTTTTTAAACAATTCAGAGTCTACTATATGTATAATCTTTTCTCTTTCGCTTATCCGATACACATAGTTAATTTTTTCTTTTCCCAATTATTTGGAGTGTTCTTTTGGGAGGCACACCCTACTTAAGTGATGTTTCTCGTGTATACGATAATTTCAAATTCTCGTTTCCCGACCATGTACGTCCCTAGCCCTCCTTACGCTTTCGTTTTTGTACTCCAAGCTTCCTTGTGCTCCTTCCTGCTCAAATAATTCTCCCGATGTTTTCTGTAACATCTTATGCACTTACTTTTGCGCTTAGTAAAAATGATGATTACTCTCCCGTTTGGTCTCGTCTTCGTACAATTTACTACGACACGCTTTCTTCCCTCCTAGTGTTATTCTCACGACCTTCTAAAACATTACTAGTCTGGTTCGTTTCTATCCCATATTCTCGATATCCTCTCTTGTCTCTATAATCTATCAACCGCCTTCCCTGATCCTTAGCTCAACTACGAATCTATTATTGTAACTCACCCTCACATCATTCAAAGTTATATTCTTTCTTTTTTTATTCATGACACTTATTAACTTATCCCCATCCGGATGCTTGTGTTTATTCGTTTCTAACCACCCCTCCTCATGGATAAGGTTGATACAGCCCTTTGTATATGGGTAAGCACTTACGATGTTTTTCTTCCCTTGATTCGGATCTGGCCTTCATTCCTCATGCCTTAGTGGGTCTAACCTCGTTCTATTTCTTTCCTCTTATTTTAACGCAACCGTACACAATCTACAACTAATTGTTTTTTTTTCTTTTTCATTGACAAACCCACTACCCATACAGATTTCACTTGCTCAATGGTTCTTTCTTTTCTTCTTACCAAGGTCTGCTCACTAGTTCCATTTTCGTGGACTAACTTTTGATCCTGATCTTTTTTCTCGTTAAATTAG
EU273707_Rattus_rattus          TATTATTCTTTCTTTCTCTTCTTAGATTGATATGAGCATTGCAGTTACTCACTATTTAACTGCTCCCTCTTTTCCCTCTCTCTGTGTCTCTCACTTATATGTTTTTCCCGTCTACTTGCGGCCACAACTTGCTGCTCACTCAATCTCTTTTCTTTTGGCTCTATTTCCAAATGTTTCCGCTCTTGATCCTCACAGCCTATCAGACATTCGTATAACCGCTCTTTTCAACATTTTACTCCTTTTGCTAATAACATACTATTCACTTTCCCTTGTGCCACGTGAAATTATTGAATTCTCTCTGTGATCTCTCTCGTCCACACTCTTTTATCTTTGCCTCTCGCATTTTGTGTATGTTCTCCTTCAAAGCGCCACCCAATTCACCCCTTTTTCTTTAAAACGTGCTAAACAATTTATTTTCTCTATGTCCTAAGTCATCAGTCTATGTTTTCGAATCCTCTTAATAATTACCTCCTTCTCCTTTGCGGGTAACACGATTCACCTCATGGTTCTTCAACATCTTATCTATTTCTCTTCCTTTGCCCCTACTCTCGAACCTTTCTCCTTTTCTGGTCCTCGTTCAGCTTCATTAAAGCTTCCTTCTTCTTATTTACGTTACTCTCTTCCAAACATTCAACATAAATTTCCTCTTGCTCTCTCCATTTTAGGTTCCAAAATGCTATTTGCGCGTTGCCTGTTTGCATGACGCTTGAAATAATTTCCACTTTTTTTTTCTTTGGTGAGTTCTTTGCCATCTCGTAATGTGTTCCCTTTTTCCCTTACGCGCGGCTACCTCGATCACGCCTATCTTCTATCGTCCTTGCTATTCCTTATACCCTCAAACCTTTGCTTTCCTTTTTCTCTTCCGTCTTTCAGATACCTTACCGGGACTTAAATTGTTGACATATTTTCGTGTTCATTCAACGAAACTGATGTTGCTTCTGTTGTTTGCAATTCTGTATACGCATCCCCTTTCTCCGTATTGGTCCTAGGATAGCCCTTGCTGTTTTTCTGGTCGTTTCACCTATTTAACAATTCATAATTCTGCTTCTTCGTTAGTCTTCGACTAACGCACATCTTTTGTATCTTCAATTGTCGTCGGACAACACACCGACTCCTGCTTCTCCTTTTTTTTGACTCCAGATTCTCACCCATAGTAGGCCCAACTAACCATATACACTATGTAACCCCTTAATTATAAACTTTTTTTGCTTTATTCTTTCCATCACGCTACAATACTGCTTCCTTTTTTCTCCTGTTATTAATAACTTCTACTGAAGAGGAAACAAAATGTACATTCCAATACGATGTTATAAGTTTCTATCTGTTTCCAATTACGCTCCTGTACACTCGGTAACCTCCAGCGTTAGAGCATGGCAAGTTCTTTATTCTAATAAGCCCTTCATACCCGTTCTTCCTTCTTTTTATATCCACTCCCCCCATTCCAACGACGACAAATTCCTTCCCTTGTCTTTCTTTTCCTTTCCCAGTTGAGTACTAAGTTATTTAATTTTACCAGGCGCTTTTCTTTTTGCCATTGTTCACTCCCCATCTATGTCTCTGCGCTTTGTGAATAGCTCATTCAGCCTCTTCTTTTTACTGTTTACTCTCTGTCCATCCGATTTATTGGCCTTTTATGCCCCCTCTTTTTTTCTTATCTCTTACATTCTTTGTATAAACCAACACAATTACGCGCTCGCTCCTTTCCGTTTGTAAACCCTTCTGTTCATTCTAAGGGATTGAGCAAGAACCTTAAGTGAGTTTTTTCATTTTCGTTGCTAACGTTCCAATGGGGCCCGTCCTACTATCTTACCTTTCCGTCTCGCAAGTTAGAGAATAACTTTCTTTGTATCTTACCAATACCTCTCAGTAGCCTTTCCGTAGTATTTGCCTTTTGTTGATATATCCAAATGTACCCGAGATTATTGTTTATCTAGGGCATTTTTCTACCTCTTTCCTCTGTCATATACAACACAAGGTACCGCCGTCTCTATTTTCTCTTTTATATCTTTCTCGCTACCATCCTCCCCTTTTCTTCTGTGAAGCAAGTAGCACCCTTATCTCTTTCTTGCTTTGCATTCCTTGTAGTTTCTTTTCCCCCTACACTTCTCTCTCTTTTCCGACCTGTCTTTATCACAGCAATAATATTAGTATTTCCTTTTCTCGTCAAAACGCATCCAGTTTGTCGTCTTGAAAAAATATCTTTCCACTCCCTTTTCCGTTCTTTTCGAAATAAAACTAAATATCTTTGTATTTTTCTCCCATTTTATTTACCTTCCTTTTCGGGAACAGTACGTATTTACTTGCTCTTTCTTCTAACTGCTATTTTCTCCACTCCCGCAATTGTCGTTCTTTATCTAGTATGTCACATACCTCGCTTTCCTTTATGGAGTTGTCTTTACTCACTCACTTTTCTGGTTTCGCTGTGACATACTTCACCTGATCTTTCCTTTACCGGTTGCCTTTTCAGTCCCTTTGTCACAAAGTAGGCTTTCGGTATTTCTTCCGGTTCGTCATCTCCTTATTGATTTTTCCTCGCGCCTCTTCCATTTCGTACTATTTCCAGGATCGATAATACCACGATCTTCTATTCTTTTCTACATTCGTCTATTCCCTTTTTTTTCCCTTTCTATCATTATCTACCCCTATCTTTGTTCTTTTTAAACAATTCAGAGTCTACTATCTGTATAATCTTTTCTCTTTCGCTTATCCGATACACATAGTTAATTTTTTCTTTTCCCAATTATTTGGAGTGTTCTTTTGGGAGGCACACCCTACTTAAGTGATGTTTCTCGTGTACACGATAATTTCACATTCTCGTTTCCCGACCATGTACGTCCCTAGCCCTCCTTACGCTTTCGTTTTTGTACTCCAAGCTTCCTTGTGCTCCTTCCTGCTCAAATAATTCTCCCGATGTTTTCTGTAACATCTTATGCACTTACTTTTGCGCTTAGTAAAAATGATGATTATTCTCCCGTTTGGTCTCGTCTTCGTACAATTTACTACGACACGCTTTCTTCCCTCCTAGTGTTATTCTCACGACCTTCTAAAACATTACTAGTCTGGTTCGTTTCTATCCCATATTCTCGATATCCTTTCTTGTCTCTATAATCTATCAACCATCCTCCCTGATCCTTAGTTCAACTACGAATCTATTATCGTAACTCACCCTCACATCATTCAAAGTTATATTCTTTCTCTTTTTATTCATGACACTTATTAACTTATCCCCATCCGGATGCTTGTGTTTATTCGTTTCTAACCACTCCTCCTCATGGATAAGGTTGATACAGCCTTTTGTTTATGGGTAAGCACTTACGATGTTTTTCTTCCCTTGATTCGGATCTGGCCTTCATTCCTCATGCCTTAGTGGGTCTAACCTCGTTCTATTTCTTTCCTCTTATTTTAACGCAACCGTACACAATCTACAACTAATTGTTTTTTTTTCTTTTTCATTGACAAACCCACTACCCATACAGATTTCACTTGCTCAATGGTTCTTTCTTTTCTTCTTACCAAGGTCTGCTCATTAGTTTCATTTTCGTGGACTAACTTTTGATCCTGATCTTTTTTCTCGTTAAATTAG
EU273712_Rattus_tanezumi        TATTATTCTTTCTTTCTCTTCTTAGATTGATATGAGCATTGCAGTTACTCACTATTTAACTGCTCCCTCTTTTCCCTCTCTCTGTGTCTCTCACTTATATGTTTTTCCCGTCTACTTGCGGCCACAACTTGCTGCTCACTCAATCTCTTTTCTTTTGGCTCTATTTCCAAATGTTTCCGCTCTTGATCCTCACAGCCTATCAGACATTCGTATAACCGCTCTTTTCAACATTTTACTCCTTTTGCTAATAACATACTATTCACTTTCCCTTGTGCCACGTGAAATTATTGAATTCTCTCTGTGATCTCTTTCGTCCACACTCTTTTATCTTTGCCTCTCGCATTTTGTGTATGTTCTTCTTCAAAGCGCCACCCAATTCACCCCTTTTTCTTTAAAACGTGCTAAACAGTTTATTTTCTCTATGTCCTAAGTCATCAGTCTATGTTTTCGAATCCTCTTAATAATTACCTCCTTCTCCTTTGCGGGTAACACGATTCACCTCATGGTTCTTCAACATCTTATCTATTTCTCTTTCTTTGCCCCTACTCTCGAACCTTTCTCCTTTTCTGGTCCTCGTTCAGCTTCATTAAAGCTTCCTTCTTCTTATTTACGTTACTCTCTTCCAAACATTCAACTTAAATTTCCTCTTGCTCTCTCCATTTTAGGTTCCAAAATGCTATTTGCGCGTTGCCTGTTTGCATGACGCTTGAAATAATTTCCACTTTTTTTTTCTTTGGTGAGTTCTTTGCCATCTCGTAATGTGTTCCCTTTTTCCCTTACGCGCGGCTACCTCGATCACGCCTATCTTCTATCGTCCTTGCTATTCCTTATACCCTCAAACCTTTGCTTTCCTTTTTCTCTTCCGTCTTTCAGATACCTTACCGGGACTTAAATTGTTGACATATTTTCGTGTTCATTCAACGAAACTGATGTTGCTTCTGTTGTTTGCAATTCTGTATACGCATCCCCTTTCTCCGTATTGGTCCTAGGATAGCCCTTGCTGTTTTTCTGGTCGTTTCACCTATTTAACAATTCATAATTCTGCTTCTTCGTTAGTCTTCGACTAACGCACATCTTTTGTATCTTCAATTGTCGTCGGACAACACACCGACTCCTGCTTCTCCTTTTTTTTGACTCCAGATTCTCACCCATAGTAGGCCCAACTAACCATATACACTATGTAACCCCTTAATTATAAACTTTTTTTGCTTTATTCTTTCCATCACGCTACAATACTGCTTCCTTTTTTCTCCTGTTATTAATAACTTCTACTGAAGAGGAAACAAAATGTACATTCCAATACGATGTTATAAGTTTCTATCTGTTTCCAATTACGCTCCTGTACACTCGGTAACCTCCAGCGTTAGAGCATGGCAAGTTCTTTATTCTAATAAGCCCTTCATACCCGTTCTTCCTTCTTTTTATATCCACTCCCCCCATTCCGACAACGACAAATTCCTTCCCTTGTCTTTCTTTTCCTTTCCCAGTTGAGTACTAAGTTATTTAATTTTACCAGGCGCTTTTCTTTTTGCCATTGTTCACTCCCCATCTATGTCTCTGCGCTTTGTGAATAGCTCATTCAGCCTCTTCTTTTTACTGTTTACTCTCTGTCCATCCGATTTATTGGCCTTTTATGCCCCCTCTTTTTTTCTTATCTCTTACATTCTTTGTATAAACCAACACAATTACGCGCTCGCTCCTTTCCGTTTGTAAACCCTTCTGTTCATTCTAAGGGATTGAGCAAGAACCTTAAGTGAGTTTTTTCATTTTCGTTGCTAACGTTCCAATGGGGCCCGTCCTACTATCTTACCTTTCCGTCTCGCAAGTTAGAGAATAACTTTCTTTGTATCTTACCAATACCTCTCAGTAGCCTTTCCGTAGTATTTGCCTTTTGTTGATATATCCAAATGTACCCGAGATTATTGTTTATCTAGGGCATTTTTCTACCTCTTTCCTCTGTCATATACAACACAAGGTACCGCCGTCTCTATTTTCTCTTTTATATCTTTCTCGCTACCATCCTCCCCTTTTCTTCTGTGAAGCAAGTAGCACCCTTATCTCTTTCTTGCTTTGCATTCCTTGTAGTTTCTTTTCCCCCTACACTTCTCTCTCTTTTCCGACCTGTCTTTATCACAGCAATAATATTAGTATTTCCTTTTCTCGTCAAAACGCATCCAGTTTGTCGTCTTGAAAAAATATCTTTCCACTCCCTTTTCCGTTCTTTTCGAAATAAAACTAAATATCTTTGTATTTTTCTCCCATTTTATTTACCTTCCTTTTCGGGAACAGTACGTATTTACTTGCTCTTTCTTCTAACTGCTATTTTCTCCACTCCCGCAATTGTCGTTCTTTATCTAGTATGTCACATACCTCGCTTTCCTTTATGGAGTTGTCTTTACTCACTCACTTTTCTGGTTTCGCTGTGACATACTTCACCTGATCTTTCCTTTACCGGTTGCCTTTTCAGTCCCTTTGTCACAAAGTAGGCTTTCGGTATTTCTTCCGGTTCGTCATCTCCTTATTGATTTTTCCTCGCGCCTCTTCCATTTCGTACTATTTCCAGGATCGATAATACCACGATCTTCTATTCTTTTCTACATTCGTCTATTCCCTTTTTTTTCCCTTTCTATCATTATCTACCCCTATCTTTGTTCTTTTTAAACAATTCAGAGTCTACTATCTGTATAATCTTTTCTCTTTCGCTTATCCGATACACATAGTTAATTTTTTCTTTTCCCAATTATTTGGAGTGTTCTTTTGGGAGGCACACCCTACTTAAGTGATGTTTCTCGTGTACACGATAATTTCACATTCTCGTTTCCCGACCATGTACGTCCCTAGCCCTCCTTACGCTTTCGTTTTTGTACTCCAAGCTTCCTTGTGCTCCTTCCTGCTCAAATAATTCTCCCGATGTTTTCTGTAACATCTTATGCACTTACTTTTGCGCTTAGTAAAAATGATGATTATTCTCCCGTTTGGTCTCGTCTTCGTACAATTTACTACGACACGCTTTCTTCCCTCCTAGTGTTATTCTCACGACCTTCTAAAACATTACTAGTCTGGTTCGTTTCTATCCCATATTCTCGATATCCTTTCTTGTCTCTATAATCTATCAACCATCCTCCCTGATCCTTAGTTCAACTACGAATCTATTATCGTAACTCACCCTCACATCATTCAAAGTTATATTCTTTCTCTTTTTATTCATGACACTTATTAACTTATCCCCATCCGGATGCTTGTGTTTATTCGTTTCTAACCACTCCTCCTCATGGATAAGGTTGATACAGCCTTTTGTTTATGGGTAAGCACTTACGATGTTTTTCTTCCCTTGATTCGGATCTGGCCTTCATTCCTCATGCCTTAGTGGGTCTAACCTCGTTCTATTTCTTTCCTCTTATTTTAACGCAACCGTACACAATCTACAACTAATTGTTTTTTTTTCTTTTTCATTGACAAACCCACTACCCATACAGATTTCACTTGCTCAATGGTTCTTTCTTTTCTTCTTACCAAGGTCTGCTCATTAGTTTCATTTTCGTGGACTAACTTTTGATCCTGATCTTTTTTCTCGTTAAATTAG
AJ428514_Rattus_norvegicus      TATTACTCTTTCTTTCTCTTCTTAGATTGATATGAGCATTGCAGTTACTCACTATTTAACTGCTCCCTCTTTTCCCTCTCTCTGTGTCTCTCACTTATATGTTTTTCCCGTCTACTTGCGGCCACAACTTGCTGCTCACTCAATCTCTTTTCTTTTGGCTCTATTTCCAAATGTTTCCGCTCTTGATCCTCACAGCCTATCAGACATTCGTATAACCGCTCTTTTCAACATTTTACTCCTTTTGCTAATAACATACCGTTCACTTTCCCTTGTGCCACGTGAAATTATTGAATTCTCTCTGTGATCTCTTTCGTCCACACTCTTTTATCTTTGCTTCTCGCATTTTGTGTATGTTCTTCTTCAAAGCGCCACCCAATTCACCCCTTTTTTTTTAAAACGTGCTAAACAATTTATTTTCTCTATGTCCTAAGTCATCAGTCTATGTTTTCGAATCCTCTTAATAATTGCCTCCTTCTCCTTTGCGGGTAACACGATTCACCTCATGGTCCTTCAACATCTTATCTATTTCTCTTTCTTCACCCCTACTCTCGAACCTTTCTCCTTTTCTGGTCCTCGTTCAGCTTCATTAAAGCCTCCTTCTTCTTGTTTACGTTACTCTCTTCCAAACATTCAAAACAAATTTCCTCTTGCTCTCTCCATTTTAGGTTCCAAAATGCTATTTGCGCGTTGCCTGTTTGCATGACGCTTGAAATAATTTCCACTTTTTTTTTCTTTGGTGAGTTCTTTGCCATCTCGTAATGTGTTCCCTTTTTCCCTTACGCGCGGCTACCTCGATCACGCCTATCTTCTATCGTCCTTGCTATTCCTTATACCCTCAAACCTTTGCTTTCCTTTTTCTCTTCCGTCTTTCAGATACCTTACCGGGACTTAAATTGTTGACATATTTTCGTGTTCATTCAACGAAACTGATGTTGCTTCTGTTGTTTGCAATTCTGTATACGCATCCCCTTTCTCCGTATTGGTCCTAGGATAGCCCTTGCTGTTTTTCTGGTCGTTTCACCTATTTAACAATTCATAATTCTGCTTCTTCGTTAGTCTTCGACTAACGCACATCTTTTGTATCTTCAATTGTCGTCGGACAACACACCGACTCCTGCTTCTCCTTTTTTTTGACTCCAGATTCTCACCCATAGTAGGCCCAACTAACCATATACACTATGTAACCCCTTAATCATAAACTTTTTTTGCTTTATTCTTTCCATCACGCTACAATACTGCTTCCTTTTTTCTCCTGTTATTAATAACTTCTACTGAAGAGGAAACAAAATGTACATTCCAATACGATGTTATAAGTTTCTATCTGTTTCCAATTACGCTCCTGTACACTCGGTAACCTCCAGCGTTAGAGCATGGCAAGTTCTTTATTCTAATAAGCCCTTCATACCCGTTCTTCCTCCTTTTTATATCCACTCCCCCCACTCCAACAACGACAAATTCCTTTCCTTGTCTTTCTTTTCCTTTCCCAGTTGAGTACTAAGTTATTTAATTTTACCAGGCGCTTTTCTTTTTGCCATTGTTCACTCCCCATCTATGTCTCTGCGCTTTGTGAATAACTCATTCAGCCTCTTCTTTTTACTGTTTACTCTCTGTCCATCCGATTTATTGGCCTTTTGTGCCCCCTCTTTTTTTCTTATCTCTTACATTCTTTGTATAAACCAACACAATTACGCGCTCGCTCCTTTCCGTTTGTAAACCTTTCTGTTCATTCTAAGGGATTGAGCAAGAACCTTAAGTGAGTTTTTTCATTTTCGTTGCTAACGTTCCAATGGGGCCCGTCCTACTATCTTACCTTTCCGTCTCGCAAGTTAGAGAATTACTTTCTTTGTATCTTACCAATACCTCTCAGTAGCCTTTCCGTAGTATTTGCCTTTTGTTGATATATCCAAATGTACCCGAGATTATTGTTTATCTAGGGCATTTTTCTATCTCTTTTCTCTGTCATATACAACACAAGGTACCGCCGTCTCTATTTTCTCTTTTATATCTTTCTCGCTACCACCCTTCCCTTTTCTTCTGTGAAGCAAGTAGCACCCTTATCTCTCTCTTGCTTTGCATTCCTTGTAGTTTCTTTTCCCCCTACACTTCTCTCTCTTTTCCGACCTGTCTTTATCACAGCAATAATATTAGTATTTCCTTTTCTCGTCCAAATGCATCCAGTTTGTTGTCTTGAAAAAATATCTTTCCACTCCCTTTTCCGTTCTTTTCGAAATAAAATTAAATATCTTTGTATTTTTCTCCCATTTTATTTACCTTCCTTTTCGGGAACAGTACGTATTTACTTGCTCTTTCTTCTAACTGCTATTTTCTCCACTCCCGCACTTGTCGTTCTTTATCTAGTATGTCACATACCTCGCTTTCCTTTATGGAGTTGTCTTTACTCACTCACTTTTCTGGTTTCGCTGTGACATACTTCACCTGATCTTTCCTTTACCGGTTGCCTTTTCAGTCCCTTTGTCACAAAGTAGGCTTTCGGTATTTCTTCCGGTTCGTCATCTCCTTATTGATTTTTCCTCGCACCTTTTCCATTTCGTACTATTTCCAGGATCGATAATACCACGATCTTCTATTCTTTTCTACATTCGTCTATTCCCTTTTTTTTCCCTTTCTATCATTATCCACCCCTATCTTTGTTCTTTTTAAACAATTCAGAGTCTACTATCTGTATAATCTTTTCTCTTTCGCTTATCCGATACACATAGTTAATTTTTTCTTTTCCCAATTATTTGGAGTGTTCTTTTGGGAGGCACACCCTACTTAAGTGATGTTTCTCGTGTATACGATAATTTCACATTCTCGTTTCCCGACCATGTACGTCCCTAGCCCTCCTTACGCTTTCGTTTTTGTACTCCAAGCTTCCTTGTGCTCCTTCCTGCTCAAATAATTCTCCCGATGTTTTCTGTAACATCTTATGCACTTACTTTTGCGCTTAGTAAAAATGATGATTACTCTCCCGTTTGGTCTCGTCTTCGTACAATTTACTACGACACGCTTTCTTCCCTCCTAGTGTTATTCTCACGACCTTCTAAAACATTACTAGTCTGGTTCGTTTCTATCCCATATTCTCGATATCCTTTCTTGTCTCTATAATCTATCGACCATCCTCCCTGAACCTTAGTTCAACTACGAATCTATTATTGTAACTCACCCTCACATCATTCAAAGTTATATTCTTTCTCTTTTTACTCATGACACTTATTAACTTATCCCCATCCGGATGCTTGTGTTTATTCGTTTCTAACCACTCCTCCTCATGGATAAGGTTGATACAGCCTTTTGTTTATGGGTAAGCACTTACGATGTTTTTCTTCCCTTGATTCGGATCTGGCCTTCATTCCTCATGCCTTAGTGGGTCTAACCTCGTTCTATTTCTTTCCTCTTATTTTAACGCAACCGTACACAATCTACAACTAATTGTTTTTTTTTCTTTTTCATTGACAAACCCACTACCCATACAGATTTCACTTGCTCAATGGTTCTTTCTTTTCTTCTTACCAAGGTCTGCTCATTAGTTTCATTTTCGTGGACTAACTTTTGATCCTGATCTTTTTTCTCGTTAAATTAG
DQ673917_Rattus_norvegicus      TATTACTCTTTCTTTCTCTTCTTAGATTGATATGAGCATTGCAGTTACTCACTATTTAACTGCTCCCTCTTTTCCCTCTCTCTGTGTCTCTCACTTATATGTTTTTCCCGTCTACTTGCGGCCACAACTTGCTGCTCACTCAATCTCTTTTCTTTTGGCTCTATTTCCAAATGTTTCCGCTCTTGATCCTCACAGCCTATCAGACATTCGTATAACCGCTCTTTTCAACATTTTACTCCTTTTGCTAATAACATACCGTTCACTTTCCCTTGTGCCACGTGAAATTATTGAATTCTCTCTGTGATCTCTTTCGTCCACACTCTTTTATCTTTGCTTCTCGCATTTTGTGTATGTTCTTCTTCAAAGCGCCACCCAATTCACCCCTTTTTTTTTAAAACGTGCTAAACAATTTATTTTCTCTATGTCCTAAGTCATCAGTCTATGTTTTCGAATCCTCTTAATAATTACCTCCTTCTCCTTTGCGGGTAACACGATTCACCTCATGGTCCTTCAACATCTTATCTATTTCTCTTTCTTCACCCCTACTCTCGAACCTTTCTCCTTTTCTGGTCCTCGTTCAGCTTCATTAAAGCCTCCTTCTTCTTGTTTACGTTACTCTCTTCCAAACATTCAAAACAAATTTCCTCTTGCTCTCTCCATTTTAGGTTCCAAAATGCTATTTGCGCGTTGCCTGTTTGCATGACGCTTGAAATAATTTCCACTTTTTTTTTCTTTGGTGAGTTCTTTGCCATCTCGTAATGTGTTCCCTTTTTCCCTTACGCGCGGCTACCTCGATCACGCCTATCTTCTATCGTCCTTGCTATTCCTTATACCCTCAAACCTTTGCTTTCCTTTTTCTCTTCCGTCTTTCAGATACCTTACCGGGACTTAAATTGTTGACATATTTTCGTGTTCATTCAACGAAACTGATGTTGCTTCTGTTGTTTGCAATTCTGTATACGCATCCCCTTTCTCCGTATTGGTCCTAGGATAGCCCTTGCTGTTTTTCTGGTCGTTTCACCTATTTAACAATTCATAATTCTGCTTCTTCGTTAGTCTTCGACTAACGCACATCTTTTGTATCTTCAATTGTCGTCGGACAACACACCGACTCCTGCTTCTCCTTTTTTTTGACTCCAGATTCTCACCCATAGTAGGCCCAACTAACCATATACACTATGTAACCCCTTAATCATAAACTTTTTTTGCTTTATTCTTTCCATCACGCTACAATACTGCTTCCTTTTTTCTCCTGTTATTAATAACTTCTACTGAAGAGGAAACAAAATGTACATTCCAATACGATGTTATAAGTTTCTATCTGTTTCCAATTACGCTCCTGTACACTCGGTAACCTCCAGCGTTAGAGCATGGCAAGTTCTTTATTCTAATAAGCCCTTCATACCCGTTCTTCCTCCTTTTTATATCCACTCCCCCCACTCCAACAACGACAAATTCCTTCCCTTGTCTTTCTTTTCCTTTCCCAGTTGAGTACTAAGTTATTTAATTTTACCAGGCGCTTTTCTTTTTGCCATTGTTCACTCCCCATCTATGTCTCTGCGCTTTGTGAATAACTCATTCAGCCTCTTCTTTTTACTGTTTACTCTCTGTCCATCCGATTTATTGGCCTTTTATGCCCCCTCTTTTTTTCTTATCTCTTACATTCTTTGTATAAACCAACACAATTACGCGCTCGCTCCTTTCCGTTTGTAAACCTTTCTGTTCATTCTAAGGGATTGAGCAAGAACCTTAAGTGAGTTTTTTCATTTTCGTTGCTAACGTTCCAATGGGGCCCGTCCTACTATCTTACCTTTCCGTCTCGCAAGTTAGAGAATAACTTTCTTTGTATCTTACCAATACCTCTCAGTAGCCTTTCCGTAGTATTTGCCTTTTGTTGATATATCCAAATGTACCCGAGATTATTGTTTATCTAGGGCATTTTTCTATCTCTTTTCTCTGTCATATACAACACAAGGTACCGCCGTCTCTATTTTCTCTTTTATATCTTTCTCGCTACCACCCTTCCCTTTTCTTCTGTGAAGCAAGTAGCACCCTTATCTCTCTCTTGCTTTGCATTCCTTGTAGTTTCTTTTCCCCCTACACTTCTCTCTCTTTTCCGACCTGTCTTTATCACAGCAATAATATTAGTATTTCCTTTTCTCGTCCAAATGCATCCAGTTTGTTGTCTTGAAAAAATATCTTTCCACTCCCTTTTCCGTTCTTTTCGAAATAAAATTAAATATCTTTGTATTTTTCTCCCATTTTATTTACCTTCCTTTTCGGGAACAGTACGTATTTACTTGCTCTTTCTTCTAACTGCTATTTTCTCCACTCCCGCACTTGTCGTTCTTTATCTAGTATGTCACATACCTCGCTTTCCTTTATGGAGTTGTCTTTACTCACTCACTTTTCTGGTTTCGCTGTGACATACTTCACCTGATCTTTCCTTTACCGGTTGCCTTTTCAGTCCCTTTGTCACAAAGTAGGCTTTCGGTATTTCTTCCGGTTCGTCATCTCCTTATTGATTTTTCCTCGCACCTTTTCCATTTCGTACTATTTCCAGGATCGATAATACCACGATCTTCTATTCTTTTCTACATTCGTCTATTCCCTTTTTTTTCCCTTTCTATCATTATCCACCCCTATCTTTGTTCTTTTTAAACAATTCAGAGTCTACTATCTGTATAATCTTTTCTCTTTCGCTTATCCGATACACATAGTTAATTTTTTCTTTTCCCAATTATTTGGAGTGTTCTTTTGGGAGGCACACCCTACTTAAGTGATGTTTCTCGTGTATACGATAATTTCACATTCTCGTTTCCCGACCATGTACGTCCCTAGCCCTCCTTACGCTTTCGTTTTTGTACTCCAAGCTTCCTTGTGCTCCTTCCTGCTCAAATAATTCTCCCGATGTTTTCTGTAACATCTTATGCACTTACTTTTGCGCTTAGTAAAAATGATGATTACTCTCCCGTTTGGTCTCGTCTTCGTACAATTTACTACGACACGCTTTCTTCCCTCCTAGTGTTATTCTCACGACCTTCTAAAACATTACTAGTCTGGTTCGTTTCTATCCCATATTCTCGATATCCTTTCTTGTCTCTATAATCTATCGACCATCCTCCCTGAACCTTAGTTCAACTACGAATCTATTATTGTAACTCACCCTCACATCATTCAAAGTTATATTCTTTCTCTTTTTACTCATGACACTTATTAACTTATCCCCATCCGGATGCTTGTGTTTATTCGTTTCTAACCACTCCTCCTCATGGATAAGGTTGATACAGCCTTTTGTTTATGGGTAAGCACTTACGATGTTTTTCTTCCCTTGATTCGGATCTGGCCTTCATTCCTCATGCCTTAGTGGGTCTAACCTCGTTCTATTTCTTTCCTCTTATTTTAACGCAACCGTACACAATCTACAACTAATTGTTTTTTTTTCTTTTTCATTGACAAACCCACTACCCATACAGATTTCACTTGCTCAATGGTTCTTTCTTTTCTTCTTACCAAGGTCTGCTCATTAGTTTCATTTTCGTGGACTAACTTTTGATCCTGATCTTTTTTCTCGTTAAATTAG
DQ673916_Rattus_norvegicus      TATTATTCTTTCTTTCTCTTCTTAGATTGATATGAGCATTGCAGTTACTCACTATTTAACTGCTCCCTCTTTTCCCTCTCTCTGTGTCTCTCACTTATATGTTTTTCCCGTCTACTTGCGGCCACAACTTGCTGCTCACTCAATCTCTTTTCTTTTGGCTCTATTTCCAAATGTTTCCGCTCTTGATCCTCACAGCCTATCAGACATTCGTATAACCGCTCTTTTCAACATTTTACTCCTTTTGCTAATAACATACCGTTCACTTTCCCTTGTGCCACGTGAAATTATTGAATTCTCTCTGTGATCTCTTTCGTCCACACTCTTTTATCTTTGCTTCTCGCATTTTGTGTATGTTCTTCTTCAAAGCGCCACCCAATTCACCCCTTTTTCTTTAAAACGTGCTAAACAATTTATTTTCTCTATGTCCTAAGTCATCAGTCTATGTTTTCGAATCCTCTTAATAATTACCTCCTTCTCCTCTGCGGGTAACACGATTCACCTCATGGTCCTTCAACATCTTATCTATTTCTCTTTCTTCACCCCTACTCTCGAACCTTTCTCCTTTTCTGGTCCTCGTTCAGCTTCATTAAAGCCTCCTTCTTCTTGTTTACGTTACTCTCTTCCAAACATTCAAAACAAATTTCCTCTTGCTCTCTCCATTTTAGGTTCCAAAATGCTATTTGCGCGTTGCCTGTTTGCATGACGCTTGAAATAATTTCCACTTTTTTTTTCTTTGGTGAGTTCTTTGCCATCTCGTAATGTGTTCCCTTTTTCCCTTACGCGCGGCTACCTCGATCACGCCTATCTTCTATCGTCCTTGCTATTCCTTATACCCTCAAACCTTTGCTTTCCTTTTTCTCTTCCGTCTTTCAGATACCTTACCGGGACTTAAATTGTTGACATATTTTCGTGTTCATTCAACGAAACTGATGTTGCTTCTGTTGTTTGCAATTCTGTATACGCATCCCCTTTCTCCGTATTGGTCCTAGGATAGCCCTTGCTGTTTTTCTGGTCGTTTCACCTATTTAACAATTCATAATTCTGCTTCTTCGTTAGTCTTCGACTAACGCACATCTTTTGTATCTTCAATTGTCGTCGGACAACACACCGACTCCTGCTTCTCCTTTTTTTTGACTCCAGATTCTCACCCATAGTAGGCCCAACTAACCATATACACTATGTAACCCCTTAATCATAAACTTTTTTTGCTTTATTCTTTCCATCACGCTACAATACTGCTTCCTTTTTTCTCCTGTTATTAATAACTTCTACTGAAGAGGAAACAAAATGTACATTCCAATACGATGTTATAAGTTTCTATCTGTTTCCAATTACGCTCCTGTACACTCGGTAACCTCCAGCGTTAGAGCATGGCAAGTTCTTTATTCTAATAAGCCCTTCATACCCGTTCTTCCTCCTTTTTATATCCACTCCCCCCACTCCAACAACGACAAATTCCTTCCCTTGTCTTTCTTTTCCTTTCCCAGTTGAGTACTAAGTTATTTAATTTTACCAGGCGCTTTTCTTTTTGCCATTGTTCACTCCCCATCTATGTCTCTGCGCTTTGTGAATAACTCATTCAGCCTCTTCTTTTTACTGTTTACTCTCTGTCCATCCGATTTATTGGCCTTTTATGCCCCCTCTTTTTTTCTTATCTCTTACATTCTTTGTATAAACCAACACAATTACGCGCTCGCTCCTTTCCGTTTGTAAACCTTTCTGTTCATTCTAAGGGATTGAGCAAGAACCTTAAGTGAGTTTTTTCATTTTCGTTGCTAACGTTCCAATGGGGCCCGTCCTACTATCTTACCTTTCCGTCTCGCAAGTTAGAGAATAACTTTCTTTGTATCTTACCAATACCTCTCAGTAGCCTTTCCGTAGTATTTGCCTTTTGTTGATATATCCAAATGTACCCGAGATTATTGTTTATCTAGGGCATTTTTCTATCTCTTTTCTCTGTCATATACAACACAAGGTACCGCCGTCTCTATTTTCTCTTTTATATCTTTCTCGCTACCACCCTTCCCTTTTCTTCTGTGAAGCAAGTAGCACCCTTATCTCTCTCTTGCTTTGCATTCCTTGTAGTTTCTTTTCCCCCTACACTTCTCTCTCTTTTCCGACCTGTCTTCATCACAGCAATAATATTAGTATTTCCTTTTCTCGTCCAAATGCATCCAGTTTGTTGTCTTGAAAAAATATCTTTCCACTCCCTTTTCCGTTCTTTTCGAAATAAAATTAAATATCTTTGTATTTTTCTCCCATTTTATTTACCTTCCTTTTCGGGAACAGTACGTATTTACTTGCTCTTTCTTCTAACTGCTATTTTCTCCACTCCCGCACTTGTCGTTCTTTATCTAGTATGTCACATACCTCGCTTTCCTTTATGGAGTTGTCTTTACTCACTCACTTTTCTGGTTTCGCTGTGACATACTTCACCTGATCTTTCCTTTACCGGTTGCCTTTTCAGTCCCTTTGTCACAAAGTAGGCTTTCGGTATTTCTTCCGGTTCGTCATCTCCTTATTGATTTTTCCTCGCACCTTTTCCATTTCGTACTATTTCCAGGATCGATAATACCACGATCTTCTATTCTTTTCTACATTCGTCTATTCCCTTTTTTTTCCCTTTCTATCATTATCCACCCCTATCTTTGTTCTTTTTAAACAATTCAGAGTCTACTATCTGTATAATCTTTTCTCTTTCGCTTATCCGATACACATAGTTAATTTTTTCTTTTCCCAATTATTTGGAGTGTTCTTTTGGGAGGCACACCCTACTTAAGTGATGTTTCTCGTGTATACGATAATTTCACATTCTCGTTTCCCGACCATGTACGTCCCTAGCCCTCCTTACGCTTTCGTTTTTGTACTCCAAGCTTCCTTGTGCTCCTTCCTGCTCAAATAATTCTCCCGATGTTTTCTGTAACATCTTATGCACTTACTTTTGCGCTTAGTAAAAATGATGATTACTCTCCCGTTTGGTCTCGTCTTCGTACAATTTACTACGACACGCTTTCTTCCCTCCTAGTGTTATTCTCACGACCTTCTAAAACATTACTAGTCTGGTTCGTTTCTATCCCATATTCTCGATATCCTTTCTTGTCTCTATAATCTATCGACCATCCTCCCTGAACCTTAGTTCAACTACGAATCTATTATTGTAACTCACCCTCACATCATTCAAAGTTATATTCTTTCTCTTTTTACTCATGACACTTATTAACTTATCCCCATCCGGATGCTTGTGTTTATTCGTTTCTAACCACTCCTCCTCATGGATAAGGTTGATACAGCCTTTTGTTTATGGGTAAGCACTTACGATGTTTTTCTTCCCTTGATTCGGATCTGGCCTTCATTCCTCATGCCTTAGTGGGTCTAACCTCGTTCTATTTCTTTCCTCTTATTTTAACGCAACCGTACACAATCTACAACTAATTGTTTTTTTTTCTTTTTCATTGACAAACCCACTACCCATACAGATTTCACTTGCTCAATGGTTCTTTCTTTTCTTCTTACCAAGGTCTGCTCATTAGTTTCATTTTCGTGGACTAACTTTTGATCCTGATCTTTTTTCTCGTTAAATTAG
GU570665_Rattus_sordidus        TATTATTCTTTCTTTCTCTTCTTAGATTGATATGAGCATTGCAGTTACTCACTATTCAACTGCTCCCTCTTTTCCCTCTCTCTGTGTCTCTCACTTATATGTTTTTCCCGTCTACTTGCGGCCACAACTTGCTGCTCACTCAATCTCTTTTCTTTTGGCTCTATTTCCAAATGTTTCCGCTCTTGATCCTCACAGCCTATCAGACATTCGTATAACCGCTCTTTTCAACATTTTACTCCTTTTGCTAATAACATACTATTCACTTTCCCTTGTGCCACGTGAAATTATTGAATTCTCTCTGTGATCTCTTTCGTCCACACTCTTTTATCTTTGCCTCTCGCATTTTGTGTATGTTCTTCTTCAAACCGCCACCCAATTCACCCCTTTTTCTTTAAAACGTGTTAAACAGTTTATCTTCTCTATGTCCTAAGTCATCAGTCTATGTTTTCGAATCCTCTTAATAATTACCTCCTTCTCCTTTGCGGGTAACACGATTCACCTCATGGTTCTTCAACATCTTATCTATTTCTCTTTCTTCACCCCTACTCTCGAACCTTTCTCCTTTTCTGGTCCTCGTTCAGCTTCATTAAAGCTTCCTTCTTCTTATTTACGTTACTCTCTTCCAAACATCCAACATAAACTTCCTCTTGCTCTCTCCATTTTAGGTTCCAAAATGCTATTTGCGCGTTGCCTGTTTGCATGACGCTTGAAATAATTTCCACTTTTTTTTTCTTTGGTGAGTTCTTTGCCATCTCGTAATGTGTTCCCTTTTTCCCTTACGCGCGGCTACCTCGATCACGCCTATCTTCTATCGTCCTTGCTATTCCTTATACCCTCAAACCTTTGCTTTCCTTTTTCTCTTCCGTCTTTCAGATACCTTACCGGGACTTAAATTGTTGACATATTTTCGTGTTCATTCAACGAAACTGATGTTGCTTCTGTTGTTTGCAATTCTGTATACGCATCCCCTTTCTCCGTATTGGTCCTAGGATAGCCCTTGCTGTTTTTCTGGTCGTTTCACCTATTTAACAATTCATAATTCTGCTTCTTCGTTAGTCTTCGACTAACGCACATCTTTTGTATCTTCAATTGTCGTCGGACAACACACCGACTCCTGCTTCTCCTTTTTTTTGACTCCAGATTCTCACCCATAGTAGGCCCAACTAACCATATACACTATGTAACCCCTTAATTATAAACTTTTTTTGCTTTATTCTTTCCATCACGCTACAATACTGCTTCCTTTTTTCTCCTGTTATTAATAACTTCTACTGAAGAGGAAACAAAATGTACATTCCAATACGATGTTATAAGTTTCTATCTGTTTCCAATTACGCTCCTGTACACTCGGTAACCTCCAGCGTTAGAGCATGGCAAGTTCTTTATTCTAATAAGCCCTTCATACCCGTTCTTCCTTCTTTTTATATCCACTCCCCCCATTCCAACAACGATAAATTCCTTCCCTTGTCTTTCTTTTCCTTTCCCAGTTGAGTACTAAGTTATTTAATTTTACCAGGCGCTTTTCTTTTTGCCATTGTTCACTCCCCATCTATGTCTCTGCGCTTTGTGAATAGCTCATTCAGCCTCTTCTTTTTACTGTTTACTCTCTGTCCATCCGATTTATTGGCCTTTTATGCCCCCTCTTTTTTTCTTATCTCTTACATTCTTTGTATAAACCAACACAATTACGCGCTCGCTCCTTTCCGTTTGTAAACCTTTCTGTTCATTCTAAGGGATTGAGCTAGAACCTTAAGTGAGTTTTTTCATTTTCGTTGCTAACGTTCCAATGGGGCCCGTTCTACTATCTTACCTTTCCGTCTCGCAAGTTAGAGAATAACTTTCTTTGTATCTTACCAAAACCTCTCAGTAGCCTTTCCGTAGTATTTGCCTTTTGTTGATATATCCAAATGTACCCGAGATTATTGTTTATCTAGGGCATTTTTTTATCTCTTTTCTCTGTCATATACAACACAAGGTACCGCCGTCTCTATTTTCTCTTTTATATCTTTCTCGCTACCATCCTCCCCTTTTCTTCTGTGAAGCAAGTAGCACCCTTATTTCTCTCTTGCTTTGCATTCCTTGTAGTTTCTTTTCCCCCTACACTCCTCTCTCTTTTCCGACCTGTCTTCATCACAGCAATAATATTAGTATTTCCTTTTCTCGTCCAAATGCATCCAGTTTGTTGTCTTGAAAAAATATCTTTCCACTCCCTTTTCCGTTCTTTTCGAAATAAACTCAAATATCTTTGTATTTTTCTCCCATTTTATTTACCTTCCTTTTCGGGAACAGTACGTATTTACTTGCTCTTTCTTCTAACTGCTATTTTCTCCACTCCCGCAGTTGTCGTTCTTTATCTAGTATGTCACATACCTCGCTTTCCTTTATGGAGTTGTCTTTACTCACTCACTTTTCTGGTTTCGCTGTGACATACTTCACCTGATCTTTCCTTTACCGGTTGCCTTTTCAGTCCCTTTGTCACAAAGTAGGCTTTCGGTATTTCTTCCGGTTCGTCATCTCCTTATTGATTTTTCCTCGCACCTTTCCCATTTCGTACTATTTCCAGGATCGATAATACCACGATCTTCTATTCTTTTCTACATTCGTCTATTCCCTTTTTTTTCCCTTTCTATCATTATCCACCCCTATCTTTGTTCTTTTTAAACAATTCAGAGTCTACTATGTGTATAATCTTTTCTCTTTCGCTTATCCGATACACATAGTTAATTTTTTCTTTTCCCAATTATTTGGAGTGTTCTTTTGGGAGGCACACCCTACTTAAGTGATGTTTCTCGTGTATACGATAATTTCAAATTCTCGTTTCCCGACCATGTACGTCCCTAGCCCTCCTTACGCTTTCGTTTTTGTACTCCAAGCTTCCTTGTGCTCCTTCCTGCTCAAATAATTCTCCCGATGTTTTCTGTAACATCTTATGCACTTACTTTTGCGCTTAGTAAAAATGATGGTTATTCTCCCGTTTGGTCTCGTCTTCGTACAATTTACTACGACACGCTTTCTTCCCTCCTAGTGTTATTCTCACGACCTTCTAAAACATTACTAGTCTGGTTCGTTTCTATCCCATATTCTCGATACCCTTTCTTGTCTCTATAATCTATCAACCGCCTTCCCTGATCCTTAGCTCAACTACGAATCTATTATTGTAACTCACCCTCACATCATTCAAAGTTATATTCTTTCTCTTTCTACTCATGACACTTATTAACTTATCCCCATCCGGATGCTTGTGTTTATTCGTTTCTAACCACCCCTCCTCATGGATAAGGTTGATACAGCCCTTTGTATATGGGTAAGCACTTACGATGTTTTTCTTCCCTTGATTCGGATCTGGCCTTCATTCCTCATGCCTTAGTGGGTCTAACCTCGTTCTATTTCTTTCCTCTTATTTTAACGCAACCGTACACAATCTACAACTAATTGTTTTTTTTTCTTTTTCATTGACAAACCCACTACCCATACAGATTTCACTTGCTCAATGGTTCTTTCTTTTCTTCTTACCAAGGTCTGCTCACTAGTTCCATTTTCGTGGACTAACTTTTGATCCTGATCTTTTTTCTCGTTAAATTAG
GU570664_Rattus_fuscipes        TATTATTCTTCCTTTCTCTTCTTAGATTGATATGAGCATTGCAGTTACTCACTATTTAACTGCTCCCTCTTTTCCCTCTCTCTGTGTCTCTCACTTATATGTTTTTCCCGTCTACTTGCGGCCACAACTTGCTGCTCACTCAATCTCTTTTCTTTTGGCTCTATTTCCAAATGTTTCCGCTCTTGATCCTCACAGCCTATCAGACATTCGTATAACCGCTCTTTTCAACATTTTACTCCTTTTGCTAATCACATACTATTCACTTTCCCTTGTGCCACGTGAAATTATTGAATTCTCTCTGTGATCTCTTTCGTCCACACTCTTTTATCTTTGCTTCTCGCATTTTGTGTATGTTCTTCTTCAAACCGCCACCCAATTCACCCCTTTTTCTTTAAAACGTGTTAAACAATTTATCTTCTCTATGTCCTAAGTCATCAGTCTATGTTTTCGAATCCTCTTAATAATTACCTCCTTCTCCTTTGCGGGTAACACGATTCACCTCATGGTTCTTCAACATTTTATTTATTTCTCTTTCTTTACCCCTACTCTCGAACCTTTCTCCCTTTCTGGTCCTCGTTCAGCTTCATTAAAGCTTCCTTCTTCTTATTTACGTTACTCTCTTCCAAACATTCAACATAAACTTCCTCTTGCTCTCTCCATTTTAGGTTCCAAAATGCTATTTGCGCGTTGCCTGTTTGCATGACGCTTGAAATAATTTCCACTTTTTTTTTCTTTGGTGAGTTCTTTGCCATCTCGTAATGTGTTCCCTTTTTCCCTTACGCGCGGCTACCTCGATCACGCCTATCTTCTATCGTCCTTGCTATTCCTTATACCCTCAAACCTTTGCTTTCCTTTTTCTCTTCCGTCTTTCAGATACCTTACCGGGACTTAAATTGTTGACATATTTTCGTGTTCATTCAACGAAACTGATGTTGCTTCTGTTGTTTGCAATTCTGTATACGCATCCCCTTTCTCCGTATTGGTCCTAGGATAGCCCTTGCTGTTTTTCTGGTCGTTTCACCTATTTAACAATTCATAATTCTGCTTCTTCGTTAGTCTTCGACTAACGCACATCTTTTGTATCTTCAATTGTCGTCGGACAACACACCGACTCCTGCTTCTCCTTTTTTTTGACTCCAGATTCTCACCCATAGTAGGCCCAACTAACCATATACACTATGTAACCCCTTAATCATAAACTTTTTTTGCTTTATTCTTTCCATCACGCTACAATACTGCTTCCTTTTTTCTCCTGTTATTAATAACTTCTACTGAAGAGGAAACAAAATGTACATTCCAATACGATGTTATAAGTTTCTATCTGTTTCCAATTACGCTCCTGTACACTCGGTAACCTCCAGCGTTAGAGCATGGCAAGTTCTTTATTCTAATAAGCCCTTCATACCCGTCCTTCCTTCTTTTTATATCCACTCCCCCCATTCCAACAACGATAAATTCCTTCCCTTGTCTTTCTTTTCCTTTCCCAGTTGAGTACTAAGTTATTTAATTTTACCAGGCGCTTTTCTTTTTGCCATTGTTCACTCCCCATCTATGTCTCTGCGCTTTGTGAATAACTCATTCAGCCTCTTCTTTTTACTGTTTACTCTCTGTCCATCCGATTTATTGGCCTTTTATGCCCCCTCTTTTTTTCTTATCTCTTACATTCTTTGTATAAACCAACACAATTACGCGCTCGCTCCTTTCCGTTTGTAAACCTTTCTGTTCATTCTAAGGGATTGAGCTAGAACCTTAAGTGAGTTTTTTCATTTTCGTTGCTAACGTCCCAATGGGGCCCGTTCTACTATCTTACCTTTCCGTCTCGCAAGTTAGAGAATAACTTTCTTTGTATCTTACCAATACCTCTCAGTAGCCTTTCCGTAGTATTTGCCTTTTGTTGATATATCCAAATGTACCCGAGATTATTGTTTATCTAGGGCATTTTTTTATTTCTTTTCTCTGTCATATACAACACAAGGTACCGCCGTCTCTATTTTCTCTTTTATATCTTTCTCGCTACCATCCTTCCCTTTTCTTCTGTGAAGCAAGTAGCACCCTTATCCCTCTCTTGCTTTGCATTCCTTGTAGTTTCTTTTCCCCCTACACTCCTCTCTCTTTTCCGACCTGTCTTCATCACAGCAATAATATTAGTATTTCCTTTTCTCGTCAAAATGCATCCAGTTTGTTGTCTTGAAAAAATATCTCTCCACTCCCTTTTCCGTTCTTTTCGAAATAAAGCCAAATATCTTTGTACTTTTCTCCTATTTTATTTACCTTCCTTTTCGGGAACAGTACGTATTTACTTGCTCTTTCTTCTAACTGCTATTTTCTCCACTCCCGCAATTGTCGTTCTTTATCTAGTATGTCACATACCTCGCTTTCCTTTATGGAGTTGTCTTTACTCACTCACTTTTCTGGTTTCGCTGTGACATACTTCACCTGATCTTTCCTTTACCGGTTGCCTTTTCAGTCCCTTTGTCACAAAGTAGGCTTTCGGTATTTCTTCCGGTTCGTCATCTCCTTATTGATTTTTCCTCGCACCTTTTCCATTTCGTACTATTTCCAGGATCGATAATACCACGACCTTTTATTCTTTTCTACATTCGTCTATTCCCTTTTTTTTCCCTTTCTATCATTATCCACCCCTATCTTTGTTCTTTTTAAACAATTCAGAGTCTACTATGTGTATAATCCTTTCTCTTTCGCTTATCCGATACACATAGTTAATTTTTTCTTTTCCCAATTATTTGGAGTGTTCTTTTGGGAGGCACACCCTACTTAAGTGATGTTTCTCGTGTATACGATAATTTCAAGTTCTCGTTTCCCGACCATGTACGTCCCTAGCCCTCCTTACGCTTTCGTTTTTGTACTCCAAGCTTCCTTGTGCTCCTTCCTGCTCAAATAATTCTCCCGATGTTTTCTGTAACATCTTATGCACTTACTTTTGCGCTTAGTAAAAATGATGGTTATTCTCCCGTTTGGTCTCGTCTTCGTACAATTTACTACGACACGCTTTCTTCCCTCCTAGTGTTATTCTCACGACCTTCTAAAACATTACTAGTCTGGTTCGTTTCTATCCCATATTCTCGATATCCTTTCTTGTCTCTATAATCTATCAACCGCCTTCCCTGATCCTTAGTTCAACTACGAATCTATTATTGTAACTCACCCTCATATCATTCAAAGTTATATTCTTTCTCTTTTTACTCATGACACTTATTAACTTATCCCCATCCGGATGCTTGTGTTTATTCGTTTCTAACCACCCCTCCTCATGGATAAGGTTGATACAGCCTTTTGTATATGGGTAAGCACTTACGATGTTTTTCTTCCCTTGATTCGGATCTGGCCTTCATTCCTCATGCCTTAGTGGGTCTAACCTCGTTCTATTTCTTTCCTCTTATTTTAACGCAACCGTACACAATCTACAACTAATTGTTTTTTTTTCTTTTTCATTGACAAACCCACTACCCATACAGATTTCACTTGCTCAATGGTTCTTTCTTTTCTTCTTACCAAGGTCTGCTCACTAGTTCCATTTTCGTGGACTAACTTTTGATCCTGATCTTTTTTCTCGTTAAATTAG
GU570661_Rattus_lutreolus       TATTATTCTTTCTTTCTCTTCTTAGATTGATATGAGCATTGCAGTTACTCACTATTTAACTGCTCCCTCTTTTCCCTCTCTCTGTGTCTCTCACTTATATGTTTTTCCCGTCTACTTGCGGCCACAACTTGCTGCTCACTCAATCTCTTTTCTTTTGGCTCTATTTCCAAACGTTTCCGCTCTTGATCCTCACAGCCTATCAGACATTCGTATAACCGCTCTTTTCAACATTTTACTCCTTTTGCTAATAACATACTATTCACTTTCCCTTGTGCCACGTGAAATTATTGAATTCTCTCTGTGATCTCTTCCGTCCACACTCTTTTATCTTTGCCTCTCGCATTTTGTGTATGTTCTTCTTCAAACCGCCACCCAATTCACCCCTTTTTCTTTATAACGTGTTAAACAGTTTATCTTCTCTATGTCCTAAGTCATCAGTCTATGTTTTCGAATCCTCTTAATAATTACCTCCTTCTCCTTTGCGGGTAACACGATTCACCTCATGGTTCTTCAACATCTTATTTATTTCTCTTTCTTCACCCCTACTCTCGAACCTTTCTCCTTTTCTGGTCCTCGTTCAGCTTCATTAAAGCTTCCTTCTTCTTATTTACGTTACTCTCTTCCAAACATTCAACATAAGCTTCCTCTTGCTCTCTCCATTTTAGGTTCCAAAATGCTATTTGCGCGTTGCCTGTTTGCATGACGCTTGAAATAATTTCCACTTTTTTTTTCTTTGGTGAGTTCTTTGCCATCTCGTAATGTGTTCCCTTTTTCCCTTACGCGCGGCTACCTCGATCACGCCTATCTTCTATCGTCCTTGCTATTCCTTATACCCTCAAACCTTTGCTTTCCTTTTTCTCTTCCGTCTTTCAGATACCTTACCGGGACTTAAATTGTTGACATATTTTCGTGTTCATTCAACGAAACTGATGTTGCTTCTGTTGTTTGCAATTCTGTATACGCATCCCCTTTCTCCGTATTGGTCCTAGGATAGCCCTTGCTGTTTTTCTGGTCGTTTCACCTATTTAACAATTCATAATTCTGCTTCTTCGTTAGTCTTCGACTAACGCACATCTTTTGTATCTTCAATTGTCGTCGGACAACACACCGACTCCTGCTTCTCCTTTTTTTTGACTCCAGATTCTCACCCATAGTAGGCCCAACTAACCATATACACTATGTAACCCCTTAATTATAAACTTTTTTTGCTTTATTCTTTCCATCACGCTACAATACTGCTTCCTTTTTTCTCCTGTTATTAATAACTTCTACTGAAGAGGAAACAAAATGTACATTCCAATACGATGTTATAAGTTTCTATCTGTTTCCAATTACGCTCCTGTACACTCGGTAACCTCCAGCGTTAGAGCATGGCAAGTTCTTTATTCTAATAAGCCCTTCATACCCGTTCTTCCTTCTTTTTATATCCACTCCCCCCATTCCAACAACGATAAATTCCTTCCCTTGTCTTTCTTTTCCTTTCCCAGTTCAGTACTAAGTTATTTAATTTTACCAGGCGCTTTTCTTTTTGCCATTGTTCACTCCCCATCTATGTCTCTGCGCTTTGTGAATAACTCATTCAGCCTCTTCTTTTTACTGTTTACTCTCTGTCCATCCGATTTATTGGCCTTTTATGCCCCCTCTTTTTTTCTTATCTCTTACATTCTTTGTATAAACCAACACAATTACGCGCTCGCTCCTTTCCGTTTGTAAACCTTTCTGTTCATTCTAAGGGATTGAGCTAGAACCTTAAGTGAGTTTTTTCATTTTCGTTGCTAACGTTCCAATGGGGCCCGTCCTACTATCTTACCTTTCCGTCTCGCAAGTTAGAGAATAACTTTCTTTGTATCTTACCAATACCTCTCAGTAGCCTTTCCGTAGTATTTGCCTTTTGTTGATATATCCAAATGTACCCGAGATTATTGTTTATCTAGGGCATTTTTTTATCTCTTTTCTCTGTCATATACAACACAAGGTACCGCCGTCTCTATTTTCTCTTTTATATCTTTCTCGCTACCATCCTCCCCTTTTCTTCTGTGAAGCAAGTAGCACCCTTATCTCTCTCTTGCTTTGCATTCCTTGTAGTTTCTTTTCCCCCTACACTCCTCTCTCTTTTCCGACCTGTCTTCATCACAGCAATAATATTAGTATTTCCTTTTCTCGTCCAAATGCATCCAGTTTGTCGTCTTGAAAAAATATCCCTCCACTCCCTTTTCCGTTCTTTTCGAAATAAACCCAAATATCTTTGTACTTTTCTCCCATTTTATTTACCTTCCTTTTCGGGAACAGTACGTATTTACTTGCTCTTTCTTCTAACTGCTATTTTCTCCACTCCCGCAATTGTCGTTCTTTATCTAGTATGTCACATACCTCGCTTTCCTTTATGGAGTTGTCTTTACTCACTCACTTTTCTGGTTTCGCTGTGACATACTTCACCTGATCTTTCCTTTACCGGTTGCCTTTTCAGTCCCTTTGTCACAAAGTAGGCTTTCGGTACTTCTTCCGGTTCGTCATCTCCTTATTGATTTTTCCTCGCACCTTTCCCATTTCGTACTATTTCCAGGATCGATAATACCACGATCTTCTATTCTTTTCCACATTCGTCTATTCCCTTTTTTTTCCCTTTCTATCATTATCCACCCCTATCTTTGTTCTTTTTAAACAATTCAGAGTCTACTATGTGTATAATCTTTTCTCTTTCGCTTATCCGATACACATAGTTAATTTTTTCTTTTCCCAATTATTTGGAGTGTTCTTTTGGGAGGCACACCCTACTTAAGTGATGTTTCTCGTGTACACGATAATTTCAAATTCTTGTTTCCCGACCATGTACGTCCCTAGCCCTCCTTACGCTTTCGTTTTTGTACTCCAAGCTTCCTTGTGCTCCTTCCTGCTCAAATAATTCTCCCGATGTTTTCTGTAACATCTTATGCACTTACTTTTGCGCTTAGTAAAAATGATGGTTATTCTCCCGTTTGGTCTCGTCTTCGTACAATTTACTGCGACACGCTTTCTTCCCTCCTAGTGTTATTCTCACGACCTTCTAAAACATTACTAGTCTGGTTCGTTTCTATCCCATATTCTCGATATCCTTTCTTGTCTCTATAACCTATTAACCGCCTTCCCTGATCCTTAGCTCAACTACGAATCTATTATTGTAACTCACCCTCACATCATTCAAAGTTATATTCTTTCTCTTTTTACTCATGACACTTATTAACTTATCCCCATCCGGATGCTTGTGTTTATTCGTTTCTAACCACCCCTCCTCATGGATAAGGTTGATACAGCCTTTTGTATATGGGTAAGCACTTACGATGTTTTTCTTCCCTTGATTCGGATCTGGCCTTCATTCCTCATGCCTTAGTGGGTCTAACCTCGTTCTATTTCTTTCCTCTTATTTTAACGCAACCGTACACAATCTACAACTAATTGTTTTTTTTTCTTTTTCATTGACAAACCCACTACCCATACAGATTTCACTTGCTCAATGGTTCTTTCTTTTCTTCTTACCAAGGTCTGCTCATTAGTTCCATTTTCGTGGACTAACTTTTGATCCTGATCTTTTTTCTCGTTAAATTAG
GU570662_Rattus_tunneyi         TATTATTCTTTCTTTCTCTTCTTAGATTGATATGAGCATTGCAGTTACTCACTATTTAACTGCTCCCTCTTTTCCCTCTCTCTGTGTCTCTCACTTATATGTTTTTCCCGTCTACTTGCGGCCACAACTTGCTGCTCACTCAATCTCTTTTCTTTTAGCTCTATTTCCAAATGTTTCCGCTCTTGATCCTCACAGCCTATCAGACATTCGTATAACCGCTCTTTTCAACATTTTACTCCTTTTGCTAATAACATACTATTCACTTTCCCTTGTGCCACGTGAAATTATTGAATTCTCTCTGTGATCTCTTTCGTCCACACTCTTTTATCTTTGCCTCTCGCATTTTGTGTATGTTCTTCTTCAAAGCGCCACCCAATTCACCCCTTTTTCTTTATAACGTGTTAAACAACTTATTTTCTCTATGTCCTAAGTCATCAGTCTATGTTTTCGAATCCTCTTAATAATTACCTCCTTCTCCTTTGCGGGTAACACGATTCACCTCATGGTTCTTCAACATCTTATTTATTTCTCTTTCTTCACCCCTACTCTCGAACCTTTCTCCTTTTCTGGTCCTCGTTCAGCTTCATTAAAGCTTCCTTCTTCTTATTTACGTTACTCTCTTCCAAACATTCAACATAAATTTCCTCTTGCTCTCTCCATTTTAGGTTCCAAAATGCTATTTGCGCGTTGCCTGTTTGCATGACGCTTGAAATAATTTCCACTTTTTTTTTCTTTGGTGAGTTCTTTGCCATCTCGTAATGTGTTCCCTTTTTCCCTTACGCGCGGCTACCTCGATCACGCCTATCTTCTATCGTCCTTGCTATTCCTTATACCCTCAAACCTTTGCTTTCCTTTTTCTCTTCCGTCTTTCAGATACCTTACCGGGACTTAAATTGTTGACATATTTTCGTGTTCATTCAACGAAACTGATGTTGCTTCTGTTGTTTGCAATTCTGTATACGCATCCCCTTTCTCCGTATTGGTCCTAGGATAGCCCTTGCTGTTTTTCTGGTCGTTTCACCTATTTAACAATTCATAATTCTGCTTCTTCGTTAGTCTTCGACTAACGCACATCTTTTGTATCTTCAATTGTCGTCGGACAACACACCGACTCCTGCTTCTCCTTTTTTTTGACTCCAGATTCTCACCCATAGTAGGCCCAACTAACCATATACACTATGTAACCCCTTAATTATAAACTTTTTTTGCTTTATTCTTTCCATCACGCTACAATACTGCTTCCTTTTTTCTCCTGTTATTAATAACTTCTACTGAAGAGGAAACAAAATGTACATTCCAATACGATGTTATAAGTTTCTATCTGTTTCCAATTACGCTCCTGTACACTCGGTAACCTCCAGCGTTAGAGCATGGCAAGTTCTTTATTCTAATAAGCCCTTCATACCCGTTCTTCCTTCTTTTTATATCCACTCCCCCCATTCCAACAACGATAAATTCCTTCCCTTGTCTTTCTTTTCCTTTCCCAGTTGAGTACTAAGTTATTTAATTTTACCAGGCGCTTTTCTTTTTGCCATTGTTCACTCCCCATCTATGTCTCTGCGCTTTGTGAATAGCTCATTCAGCCTCTTCTTTTTACTGTTTACTCTCTGTCCATCCGATTTATTGGCCTTTTATGCCCCCTCTTTTTTTCTTATCTCTTACATTCTTTGTATAAACCAACACAATTACGCGCTCGCTCCTTTCCGTTTGTAAACCTTTCTGTTCATTCTAAGGGATTGAGCTAGAACCTTAAGTGAGTTTTTTCATTTTCGTTGCTAACGTTCCAATGGGGCCCGTTCTACTATCTTACCTTTCCGTCTCGCAAGTTAGAGAATAACTTTCTTTGTATCTTACCAATACCTCTCAGTAGCCTTTCCGTAGTATTTGCCTTTTGTTGATATATCCAAATGTACCCGAGATTATTGTTTATCTAGGGCATTTTTTTATCTCTTTTTTCTGTCATATACAACACAAGGTACCGCCGTCTCTATTTTCTCTTTTATATCTTTCTCGCTACCGCCCTCCCCTTTTCTTCTGTGAAGCAAGTAGCACCCTTATCTCTCTCTTGCTTTGCATTCCTTGTAGTTTCTTTTCCCCCTACACTCCTCTCTCTTTTCCGACCTGTCTTCATCACAGCAATAATATTAGTATTTCCTTTTCTCGTCCAAATGCATCCAGTTTGTTGTCTTGAAAAAATATCTCTCCACTCCCTTTTCCGTTCTTTTCGAAATAAACTCAAATATCTTTGTATTTCTCTCCCATTTTATTTACCTTCCTTTTCGGGAACAGTACGTATTTACTTGCTCTTTCTTCTAACTGCTATTTTCTCCACTCCCGCAATTGTCGTTCTTTATCTAGTATGTCACATACCTCGCTTTCCTTTATGGAGTTGTCTTTACTCACTCACTTTTCTGGTTTCGCTGTGACATACTTCACCTGATCTTTCCTTTACCGGTTGCCTTTTCAGTCCCTTTGTCACAAAGTAGGCTTTCGGTATTTCTTCCGGTTCGTCATCTCCTTATTGATTTTTCCTCGCACCTTTCCCATTTCGTACTATTTCCAGGATCGATAATACCACGATCTTCTATTCTTTTCTACATTCGTCTATTCCCTTTTTTTTCCCTTTCTATCATTATCCACCCCTATCTTTGTTCTTTTTAAACAATTCAGAGTCTACTATGTGTATAATCTTTTCTCTTTCGCTTATCCGATACACATAGTTAATTTTTTCTTTTCCCAATTATTTGGAGTGTTCTTTTGGGAGGCACACCCTACTTAAGTGATGTTTCTCGTGTATACGATAATTTCAAATTCTTGTTTCCCGACCATGTACGTCCCTAGCCCTCCTTACGCTTTCGTTTTTGTACTCCAAGCTTCCTTGTGCTCCTTCCTGCTCAAATAATTCTCCCGATGTTTTCTGTAACATCTTATGCACTTACTTTTGCGCTTAGTAAAAATGATGGTTATTCTCCCGTTTGGTCTCGTCTTCGTACAATTTACTACGACACGCTTTCTTCCCTCCTAGTGTTATTCTCACGACCTTCTAAAACATTACTAGTCTGGTCCGTTTCTATCCCATATTCTCGATATCCTTTCTTGTCTCTATAATCTATCAACCGCCTTCCCTGAACCTTAGCTCAACTACGAATCTATTATTGTAACTCACCCTCACATCATTCAAAGTTATATTCTTTCTCTTTTTACTCATGACACTTATTAACTTATCCCCATCCGGATGCTTGTGTTTATTCGTTTCTAACCACCCCTCCTCATGGATAAGGTTGATACAGCCTTTTGTATATGGGTAAGCACTTACGATGTTTTTCTTCCCTTGATTCGGATCTGGCCTTCATTCCTCATGCCTTAGTGGGTCTAACCTCGTTCTATTTCTTTCCTCTTATTTTAACGCAACCGTACACAATCTACAACTAATTGTTTTTTTTTTTTTTTCATTGACAAACCCACTACCCATACAGATTTCACTTGCTCAATGGTTCTTTCTTTTCTTCTTACCAAGGTCTGCTCACTAGTTTCATTTTCGTGGACTAACTCTTGATCCTGATCTTTTTTCTCGTTAAATTAG
GU570663_Rattus_villosissimus   TATTATTCTTTCTTTCTCTTCTTAGATTGATATGAGCATTGCAGTTACTCACTATTTAACTGCTCCCTCTTTTCCCTCTCTCTGTGTCTCTCACTGATATGTTTTTCCCGTCTACTTGCGGCCACAACTTGCTGCTCACTCAATCTCTTTTCTTTTGGCTCTATTTCCAAACGTTTCCGCTCTTGATCCTCACAGCCTATCAGACATTCGTATAACCGCTCTTTTCAACATTTTACTCCTTTTGCTAATAACATACTATTCACTTTCCCTTGTGCCACGTGAAATTATTGAATTCTCTCTGCGATCTCTTTCGTCCACACTCTTTTATCTTTGCCTCTCGCATTTTGTGTATGTTCTTCTTCAAACCGCCACCCAATTCACCCCTTTTTCTTTAAAACGTGTTAAACAGTTTATCTTCTCTATGTCCTAAGTCATCAGTCTATGTTTTCGAATCCTCTTAATAATTACCTCCTTCTCCTTTGCGGGTAACACGATTCACCTCATGGTTCTTCAACATCTTATCTATTTCTCTTTCTTCACCCCTACTCTCGAACCTTTCTCCTTTTCTGGTCCTCGTTCAGCTTCATTAAAGCTTCCTTCTTCTTATTTACGTTACTCTCTTCCAAACATTCAATATAAACTTCCTCTTGCTCTCTCCATTTTAGGTTCCAAAATGCTATTTGCGCGTTGCCTGTTTGCATGACGCTTGAAATAATTTCCACTTTTTTTTTCTTTGGTGAGTTCTTTGCCATCTCGTAATGTGTTCCCTTTTTCCCTTACGCGCGGCTACCTCGATCACGCCTATCTTCTATCGTCCTTGCTATTCCTTATACCCTCAAACCTTTGCTTTCCTTTTTCTCTTCCGTCTTTCAGATACCTTACCGGGACTTAAATTGTTGACATATTTTCGTGTTCATTCAACGAAACTGATGTTGCTTCTGTTGTTTGCAATTCTGTATACGCATCCCCTTTCTCCGTATTGGTCCTAGGATAGCCCTTGCTGTTTTTCTGGTCGTTTCACCTATTTAACAATTCATAATTCTGCTTCTTCGTTAGTCTTCGACTAACGCACATCTTTTGTATCTTCAATTGTCGTCGGACAACACACCGACTCCTGCTTCTCCTTTTTTTTGACTCCAGATTCTCACCCATAGTAGGCCCAACTAACCATATACACTATGTAACCCCTTAATTATAAACTTTTTTTGCTTTATTCTTTCCATCACGCTACAATACTGCTTCCTTTTTTCTCCTGTTATTAATAACTTCTACTGAAGAGGAAACAAAATGTACATTCCAATACGATGTTATAAGTTTCTATCTGTTTCCAATTACGCTCCTGTACACTCGGTAACCTCCAGCGTTAGAGCATGGCAAGTTCTTTATTCTAATAAGCCCTTCATACCCGTTCTTCCTTCTTTTTATATCCACTCCCCCCATTCCAACAACGATAAATTCCTTCCCTTGTCTTTCTTTTCCTTTCCCAGTTGAGTACTAAGTTATTTAATTTTACCAGGCGCTTTTCTTTTTGCCATTGTTCACTCCCCATCTATGTCTCTGCGCTTTGTGAATAGCTCATTCAGCCTCTTCTTTTTACTGTTTACTCTCTGTCCATCCGATTTATTGGCCTTTTATGCCCCCTCTTTTTTTCTTATCTCTTACATTCTTTGTATAAACCAACACAATTACGCGCTCGCTCCTTTCCGTTTGTAAGCCTTTCTGTTCATTCTAAGGGATTGAGCTAGAACCTTAAGTGAGTTTTTTCATTTTCGTTGCTAACGTTCCAATGGGGCCCGTCCTACTATCTTACCTTTCCGTCTCGCAAGTTAGAGAATAACTTTCTTTGTATCTTACCAAAACCTCTCAGTAGCCTTTCCGTAGTATTTGCCTTTTGTTGATATATCCAAATGTACCCGAGATTATTGTTTATCTAGGGCATTTTTTTATCTCTTTTCTCTGTCATATACAACACAAGGTACCGCCGTCTCTATTTTCTCTTTTATATCTTTCTCGCTACCGTCCTCCCCTTTTCTTCTGTGAAGCAAGTAGCACCCTTATCTCTCTCTTGCTTTGCATTCCTTGTAGTTTCTTTTCCCCCTACACTCCTCTCTCTTTTCCGACCTGTCTTCATCACAGCAATAATATTAGTATTTCCTTTTCTCGTCCAAATGCATCCAGTTTGTTGTCTTGAAAAAATATCTTTCCACTCCCTTTTCCGTTCTTTTCGAAATAAACCCAAATATCTTTGTATTTTTCTCCCATTTTATTTACCTTCCTTTTCGGGAACAGTACGTATTTACTTGCTCTTTCTTCTAACTGCTATTTTCTCCACTCCCGCAGTTGTCGTTCTTTATCTAGTATGTCACATACCTCGCTTTCCTTTATGGAGTTGTCTTTACTCACTCACTTTTCTGGTTTCGCTGTGACATACTTCACCTGATCTTTCCTTTACCGGTTGCCTTTTCAGTCCCTTTGTCACAAAGTAGGCTTTCGGTATTTCTTCCGGTTCGTCATCTCCTTATTGATTTTTCCTCGCACCTTTCCCATTTCGTACTATTTCCAGGATCGATAATACCACGATCTTCTATTCTTTTCTACATTCGTCTATTCCCTTTTTTTTCCCTTTCTATCATTATCCACCCCTATCTTTGTTCTTTTTAAACAATTCAGAGTCTACTATGTGTATAATCTTTTCTCTTTCGCTTATCCGATACACATAGTTAATTTTTTCTTTTCCCAATTATTTGGAGTGTTCTTTTGGGAGGCACACCCTACTTAAGTGATGTTTCTCGTGTATACGATAATTTCAAATTCTCGTTTCCCGACCATGTACGTCCCTAGCCCTCCTTACGCTTTCGTTTTTGTACTCCAAGCTTCCTTGTGCTCCTTCCTGCTCAAATAATTCTCCCGATGTTTTCTGTAACATCTTATGCACTTACTTTTGCGCTTAGTAAAAATGATGGTTATTCTCCCGTTTGGTCTCGTCTTCGTACAATTTACTACGACACGCTTTCTTCCCTCCTAGTGTTATTCTCACGACCTTCTAAAACATTACTAGTCTGGTTCGTTTCTATCCCATATTCTCGATATCCTTTCTTGTCTCTATAATCCATCAACCGCCTTCCCTGATCCTTAGCTCAACTACGAATCTATTATTGTAACTCACCCTCACATCATTCAAAGTTATATTCTTTCTCTTTTTACTCATGACACTTATTAACTTATCCCCATCCGGATGCTTGTGTTTATTCGTTTCTAACCACCCCTCCTCATGGATAAGGTTGATACAGCCTTTTGTATATGGGTAAGCACTTACGATGTTTTTCTTCCCTTGATTCGGATCTGGCCTTCATTCCTCATGCCTTAGTGGGTCTAACCTCGTTCTATTTCTTTCCTCTTATTTTAACGCAACCGTACACAATCTACAACCAATTGTTTTTTTTTCTTTTTCATTGACAAACCCACTACCCATACAGATTTCACTTGCTCAATGGTTCTTTCTTTTCTTCTTACCAAGGTCTGCTCACTAGTTCCATTTTCGTGGACTAACTTTTGATCCTGATCTTTTTTCTCGTTAAATTAG
GU570659_Rattus_leucopus        TATTATTCTTCCTTTCTCTTCTTAGATTGATATGAGCATTGCAGTTACTCACTATTTAACTGCTCCCTCTTTTCCCTCTCTCTGTGTCTCTCACTTATATGTTTTTCCCGTCTACTTGCGGCCACAACTTGCTGCTCACTCAATCTCTTTTCTTTTGGCACTATTTCCAAATGTTTCCGCTCTTGATCCTCACAGCCTATCAGACATTCGTATAACCGCTCTTTTCAACATTTTACTCCTTTTGCTAATAACATACTATTCACTTTCCCTTGTGCCACGTGAAATTATTGAATTCTCTCTGTGATCTCTTTCGTCCACACTCTTTTATCTTTGCTTCTCGCATTTTGTGTATGTTCTTCTTCAAAGCGCCACCCAATTCACCCCTTTTTCTTTAAAACGTGTTAAACAATTTATCTTCTCTATGTCCTAAGTCATCAGTCTATGTTTTCGAATCCTCTTAATAATTACCTCCCTCTCCTTTGCGGGTAACATGATTCACCTCATGGTTCTTCAACATCTTATTTATTTCCCTTTCTTTGCCCCTACTCTCGAACCTTTCTCCTTTTCCGGTCCTCGTTCAGCTTCATTAAAGCTTCCTTCTTCTTATTTACGTTACTCTCTTCCAAACATTCAACATAAATTTCTTCTTGCTCTCTCCATTTTAGGTTCCAAAATGCTATTTGCGCGTTGCCTGTTTGCATGACGCTTGAAATAATTTCCACTTTTTTTTTCTTTGGTGAGTTCTTTGCCATCTCGTAATGTGTTCCCTTTTTCCCTTACGCGCGGCTACCTCGATCACGCCTATCTTCTATCGTCCTTGCTATTCCTTATACCCTCAAACCTTTGCTTTCCTTTTTCTCTTCCGTCTTTCAGATACCTTACCGGGACTTAAATTGTTGACATATTTTCGTGTTCATTCAACGAAACTGATGTTGCTTCTGTTGTTTGCAATTCTGTATACGCATCCCCTTTCTCCGTATTGGTCCTAGGATAGCCCTTGCTGTTTTTCTGGTCGTTTCACCTATTTAACAATTCATAATTCTGCTTCTTCGTTAGTCTTCGACTAACGCACATCTTTTGTATCTTCAATTGTCGTCGGACAACACACCGACTCCTGCTTCTCCTTTTTTTTGACTCCAGATTCTCACCCATAGTAGGCCCAACTAACCATATACACTATGTAACCCCTTAATCATAAACTTTTTTTGCTTTATTCTTTCCATCACGCTACAATACTGCTTCCTTTTTTCTCCTGTTATTAATAGCTTCTACTGAAGAGGAAACAAAATGTACATTCCGATACGATGTTATAAGTTTCTATCTGTTTCCAATTACGCTCCTGTACACTCGGTAACCTCCAGCGTTAGAGCATGGCAAGTTCTTTATTCTAATAAGCCCTCCATACCCGTTCTTCCTTCTTTTTATATCCACTCCCCCCATTCCAACAACGACAAATTCCTTCCCTTGTCTTTCTTTTCCTTTCCCAGTTGAGTACTAAGTTATTTAATTTTACCAGGCGCTTTTCTTTTTGCCATTGTTCACTCCCCATCTATGTCTCTGCGCTTTGTGAATAACTCATTCAGCCTCTTCTTTTTACTGTTTACTCTCTGTCCATCCGATTTATTGGCCTTTTATGCCCCCTCTTTTTTTCTTATCTCTTACATTCTTTGTATAAACCAACACAATTACGCGCTCGCTCCTTTCCGTTTGTAAACCTTTCTGTTCATTCTAAGGGATTGAGCTAGAACCTTAAGTGAGTTTTTTCATTTTCGTTGCTAACGTTCCAATGGGGCCCGTCCTACTATCTTACCTTTCCGTCTCGCAAGTTAGAGAATAACTTTCTTTGTATCTTACCAATACCTCTCAGTAGCCTTTCCGTAGTATTTGCCTTTTGTTGATATATCCAAATGTACCCGAGATTATTGTTTATCTAGGGCATTTTTCTATCTCTTTTCTCTGTCATATACAACACAAGGTACCGCCGTCTCTATTTTCTCTTTTATATCTTTCTCGCTACCATCCTTCCCTTTTCTTCTGTGAAGCAAGTAGCACCCTTATCTCTCTCTTGCTTTGCATTCCTTGTAGTTTCTTTTCCCCCTACACTTCTCTCTCTTTTCCGACCTGTCTTCATCACAGCAATAATATTAGTATTTCCTTTTCTCGTCGAAATGCATCCAGTTTGTCGTCTTGAAAAAATATCTCTCCACTCCCTTTTCCGTTCTTTTCGAAATAAAATTAAATATCTTTGTATTTTTCTCCCATTTTATTTACCTTCCTTTTCGGGAACAGTACGTATTTACTTGCTCTTTCTTCTAACTGCTATTTTCTCCACTCCCGCAATTGTCGTTCTTTATCTAGTATGTCACATACCTCGCTTTCCTTTATGGAGTTGTCTTTACTCACTCACTTTTCTGGTTTCGCTGTGACATACTTCACCTGATCTTTCCTTTACCGGTTGCCTTTTCAGTCCCTTTGTCACAAAGTAGGCTTTCGGTATTTCTTCCGGTTCGTCATCTCCTTATTGATTTTTCCTCGCACCTTTCCTATTTCGTACTATTTCCAGGATCAATAATACCACGATCTTCTATTCTTTTCTACATTCGTCTATTCCCTTTTTCTTCCCTTTCTATCATTATCCACCCCTATCTATGTTCTTTTTAAACAATTCAGAGTCTACTATATGTATAATCTTTTCTCTTTCGCTTATCCGATACACATAGTTAATTTTTTCTTTTCCCAATTATTTGGAGTGTTCTTTTGGGAGGCACACCCTACTTAAGTGATGTTTCTCGTGTATACGATAATTTCAAGTTCTTGTTTCCCGACCATGTACGTCCCTAGCCCTCCTTACGCTTTCGTTTTTGTACTCCAAGCTTCCTTGTGCTCCTTCCTGCTCAAATAATTCTCCCGATGTTTTCTGTAACATCTTATGCACTTACTTTTGCGCTTAGTAAAAATGATGGTTATTCTCCCGTTTGGTCTCGTCTTCGTACAATTTACTACGACACGCTTTCTTCCCTCCTAGTGTTATTCTCACGACCTTCTAAAACATTACTAGTCTGGTCCGTTTCTATCCCATATTCTCGATATCCTTTCTTGTCTCTATAATCTATCCACCGCCTTCCCTGATCCTTAGCTCAACTACGAATCTATTATTGTAACTCACCCTCACATCATTCAAAGTTATATTCTTTCTTTTTTTACTCATGACACTTATTAACTTATCCCCATCCGGATGCTTGTGTTTATTCGTTTCTAACCACTCCTCCTCATGGATAAGGTTGATACAGCCCTTTGTATATGGGTAAGCACTTACGATGTTTTTCTTCCCTTGATTCGGATCTGGCCTTCATTCCTCATGCCTTAGTGGGTCTAACCTCGTTCTATTTCTTTCCTCTTATTTTAACGCAACCGTACACAATCTACAACTAATTGTTTTTTTTTCTTTTTCATTGACAAACCCACTACCCATACAGATTTCACTTGCTCAATGGTTCTTTCTTTTCTTCTTACCAAGGTCTGCTCACTAGTTCCATTTTCGTGGACTAACTTTTGATCCTGATCTTTTTTCTCGTTAAATTAG
GU570660_Rattus_leucopus        TATTATTTTTCCTTTCTCTTCTTAGATTGATATGAGCATTGCAGTTACTCACTATTTAACTGCTCCCTCTTTTCCCTCTCTCTGTGTCTCTCACTTATATGTTTTTCCCGTCTACTTGCGGCCACAACTTGCTGCTCACTCAATCTCTTTTCTTTTGGCACTATTTCCAAATGTTTCCGCTCTTGATCCTCACAGCCTATCAGACATTCGTATAACCGCTCTTTTCAACATTTTACTCCTTTTGCTAATAACATACTATTCACTTTCCCTTGTGCCACGTGAAATTATTGAATTCTCTCTGTGATCTCTTTCGTCCACACTCTTTTATCTTTGCTTCTCGCATTTTGTGTATGTTCTTCTTCAAAGCGCCACCCAATTCACCCCTTTTTCTTTAAAACGTGTTAAACAATTTATCTTCTCTATGTCCTAAGTCATCAGTCTATGTTTTCGAATCCTCTTAATAATTACCTCCCTCTCCTTTGCGGGTAACATGATTCACCTCATGGTTCTTCAACATCTTATCTATTTCTCTTTCTTTGCCCCTACTCTCGAACCTTTCTCCTTTTCTGGTCCTCGTTCAGCTTCATTAAAGCTTCCTTCTTCTTATTTACGTTACTCTCTTCCAAACATTCAACATAAATTTCCTCTTGCTCTCTCCATTTTAGGTTCCAAAATGCTATTTGCGCGTTGCCTGTTTGCATGACGCTTGAAATAATTTCCACTTTTTTTTTCTTTGGTGAGTTCTTTGCCATCTCGTAATGTGTTCCCTTTTTCCCTTACGCGCGGCTACCTCGATCACGCCTATCTTCTATCGTCCTTGCTATTCCTTATACCCTCAAACCTTTGCTTTCCTTTTTCTCTTCCGTCTTTCAGATACCTTACCGGGACTTAAATTGTTGACATATTTTCGTGTTCATTCAACGAAACTGATGTTGCTTCTGTTGTTTGCAATTCTGTATACGCATCCCCTTTCTCCGTATTGGTCCTAGGATAGCCCTTGCTGTTTTTCTGGTCGTTTCACCTATTTAACAATTCATAATTCTGCTTCTTCGTTAGTCTTCGACTAACGCACATCTTTTGTATCTTCAATTGTCGTCGGACAACACACCGACTCCTGCTTCTCCTTTTTTTTGACTCCAGATTCTCACCCATAGTAGGCCCAACTAACCATATACACTATGTAACCCCTTAATCATAAACTTTTTTTGCTTTATTCTTTCCATCACGCTACAATACTGCTTCCTTTTTTCTCCTGTTATTAATAACTTCTACTGAAGAGGAAACAAAATGTACATTCCAATACGATGTTATAAGTTTCTATCTGTTTCCAATTACGCTCCTGTACACTCGGTAACCTCCAGCGTTAGAGCATGGCAAGTTCTTTATTCTAATAAGCCCTTCATACCCGTTCTTCCTTCTTTTTATATCCACTCCCCCCATTCCAACAACGATAAATTCCTTCCCTTGTCTTTCTTTTCCTTTCCCAGTTGAGTACTAAGTTATTTAATTTTACCAGGCGCTTTTCTTTTTGCCATTGTTCACTCCCCATCTATGTCTCTGCGCTTTGTGAATAACTCATTCAGCCTCTTCTTTTTACTGTTTACTCTCTGTCCATCCGATTTATTGGCCTTTTATGCCCCCTCTTTTTTTCTTATCTCTTACATTCTTTGTATAAACCAACACAATTACGCGCTCGCTCCTTTCCGTTTGTAAACCTTTCTGTTCATTCTAAGGGATTGAGCTAGAACCTTAAGTGAGTTTTTTCATTTTCGTTGCTAACGTTCCAATGGGGCCCGTTCTACTATCTTACCTTTCCGTCTCGCAAGTTAGAGAATAACTTTCTTTGTATCTTACCAATACCTCTCAGTAGCCTTTCCGTAGTATTTGCCTTTTGTTGATATATCCAAATGTACCCGAGATTATTGTTTATCTAGGGCATTTTTCTATCTCTTTTCTCTGTCATATACAACACAAGGTACCGCCGTCTCTATTTTCTCTTTTATATCTTTCTCGCTACCATCCTTCCCTTTTCTTCTGTGAAGCAAGTAGCACCCTTATCTCTCTCTTGCTTTGCATTCCTTGTAGTTTCTTTTCCCCCTACACTTCTCTCTCTTTTCCGACCTGTCTTCATCACAGCAATAATATTAGTATTTCCTTTTCTCGTCGAAATGCATCCAGTTTGTTGTCTTGAAAAAATATCTCTCCACTCCCTTTTCCGTTCTTTTCGAAATAAAATTAAATATCTTTGTATTTTTCTCCCATTTTATTTACCTTCCTTTTCGGGAACAGTACGTATTTACTTGCTCTTTCTTCTAACTGCTATTTTCTCCACTCCCGCAATTGTCGTTCTTTATCTAGTATGTCACATACCTCGCTTTCCTTTATGGAGTTGTCTTTACTCACTCACTTTTCTGGTTTCGCTGTGACATACTTCACCTGATCTTTCCTTTACCGGTTGCCTTTTCAGTCCCTTTGTCACAAAGTAGGCTTTCGGTATTTCTTCCGGTTCGTCATCTCCTTATTGATTTTTCCTCGCGCCTTTCCCATTTCGTACTATTTCCAGGATCAATAATACCACGATCTTCTATTCTTTTCTGCATTCGTCTATTCCCTTTTTCTTCCCTTTCTATCATTATCCACCCCTATCTATGTTCTTTTTAAACAATTCAGAGTCTACTATATGTATAATCTTTTCTCTTTCGCTTATCCGATACACATAGTTAATTTTTTCTTTTCCCAATTATTTGGAGTGTTCTTTTGGGAGGCACACCCTACTTAAGTGATGTTTCTCGTGTATACGATAATTTCAAATTCTTGTTTCCCGACCATGTACGTCCCTAGCCCTCCTTACGCTTTCGTTTTTGTACTCCAAGCTTCCTTGTGCTCCTTCCTGCTCAAATAATTCTCCCGATGTTTTCTGTAACATCTTATGCACTTACTTTTGCGCTTAGTAAAAATGATGGTTATTCTCCCGTTTGGTCTCGTCTTCGTACAATTTACTACGACACGCTTTCTTCCCTCCTAGTGTTATTCTCACGACCTTCTAAAACATTACTAGTCTGGTTCGTTTCTATCCCATATTCTCGATATCCTTTCTTGTCTCTATAATCTATCCACCGCCTTCCCTGATCCTTAGCTCAACTACGAATCTATTATTGTAACTCACCCTCACATCATTCAAAGTTATATTCTTTCTCTTTTTACTCATGACACTTATTAACTTATCCCCATCCGGATGCTTGTGTTTATTCGTTTCTAACCACTCCTCCTCATGGATAAGGTTGATACAGCCTTTTGTATATGGGTAAGCACTTACGATGTTTTTCTTCCCTTGATTCGGATCTGGCCTTCATTCCTCATGCCTTAGTGGGTCTAACCTCGTTCTATTTCTTTCCTCTTATTTTAACGCAACCGTACACAATCTACAACTAATTGTTTTTTTTTCTTTTTCATTGACAAACCCACTACCCATACAGATTTCACTTGCTCAATGGTTCTTTCTTTTCTTCTTACCAAGGTCTGCTCACTAGTTCCATTTTCGTGGACTAACTTTTGATCCTGATCTTTTTTCTCGTTAAATTAG

[m3]
AF348082_Microtus_kikuchii      RYYYYYRRYRRRRRYYRRYYYRYRRRYRYYRRRRRYRYYRRRYRRYRRYRYYRRRYYRRYRYRRYYYRYRYYYYRRRYRRRYRYRRYRYRRRYRRYYRYRYYRYYRYRRYYRRYYYYRYYRRYYYRYRRYRYRRRRRRYYRYRRYRRYYYRYYRRRYYRYRYRYRYYRRRRRRYRYRYRRRYRRRYYRYRRRRYRYRYYRRRRRRRRYRRYYRRYYYRYYYRYYRRRYRYYYRRYYYRRYRYRYRYYYYRYRRRYYRYYRYRYYRRRYRYRRYYYYYRRYRYYRRRYYRRRYYRRRYRYRYRRYYYRRYYRRYYRYYYYYYRYRYYYRYYRRRRRYYRRYYYRYRRRYRRRRYRRYYYRRRYYYRYRYYYRRRYRYYYRRRYYRRYYYYYYYRYYRRRYRRRYRRRYYYYYRRRYYYYRRYRRYRYRYYRRYRRYRRYYRYYRRRYYYRRRRYYRRYYRYRYYRRYYRYRRYRRYYYRRRYRRRYRYYRRRRRRYRYYRYYYYRRRRYYYRRYYRRRRYYYYRYYYYRYYRRYYYYYRYRYRRYYYRRYRRYRRRRYRYRYRRYYRYRRYRRRYRRYRYRRYYYYRYRRYYYRYRYRRRRRYYRYYYYYYRRRYYRYRRYYYRYYYYRRRYYYRYYRRYYYYRYRRRYYYRRRYYRYYRYRYYYYRRYYYYYRYYRYRYRRYRYRRRRRRRYRYYRYRRRYYRRYYRRYYYRYYYRYYRYYRYRRYYYRYRRRRYYYYYYRYRYYRYRRYYRRYRRRYYRYYRYRYRRYYYRRRRRRRRRRRRRYRYRYYRRYYYRRYYRRRYYRYYYRRYRRRRYRYYRRYYYYYRYYYRRRRYRRRYRYYRYYRRYRYYYYYRYYYYYYRYRRYRRYYRYYYRYYYYYYYYRRRYYYYYRYRYRYYRYRRRYYYYYRYYYYYRYYRYYYRYRRRRYRYRRRYRYRRYYRYRRYYYRYYYRYRRRYYRYRRYYYRYYRRYYYYRRRYRRYYRRRYRYRYYYRRYYRRRRRRYYYYRYRRRRRRYYRRYYYYRYYYRYYRYYRYYYYYYRYYRYYRYYYRRRYRYRYYRYRYYYRYYRRYRYYYYYRYRRRYRRYYRRYYYYYRYRRRYYYYYYYYYRRRYRYRYRRYYYRRRYYRYRYYRYRRYYYYRRRRYYRYYYYRYRRRYYYYYRRYYRYRRRYYYRYRYYYYRRYRRYYYRYYRRRRRYYYYYRYRYRYRYYYRYRYYYYYRRRRRRYYYYYRYYRRRRYYRYYRYRRYRYRYYRYYRRYRYRRYRYYYRYYRRRRRYYRRYRYYRYRYYRYYYYYRYRYRYYYRRYRRYYYRRYYYRRYYYRRRYYRRRYRYRYRYYRRYYYYRRYRRYYYRRRRYRRRYYYYYYRRYYYRYRRYYRYYYYYRYYYYRRYYRRYYRYRYRRRYRRRYRYRRYYYYRRYRYRYYYYRRRRYRYYYYRRYYRYRRYRYRRRYYYRRRYRYRYYYYYYRRRRYYYYYYYYYRYYRRYRYYYRRRRRYYYYRYRRRRYRYYYRRRRRYYYYRRYRRRYRRRYRYRYYYRRYYRYYRRYRYYRRRRRRRYRRRRYRRRYRYRYRYYYYRRRYRRYYYRYRYRYYYRYYRRYYYRYYYRYYRYRYYRYYRRYYYYRYYRRYYRYYRYRRYYRYYYRRRYRYRYYYRYYYYYRRYYRYRYRYYRYYRRRYYYRYYYYYYRYYYYYRRYRYRRRRRRYYYYYRRYRYRYRRYYYYRYYYRRRRYRRYRYYRYRRRYYRYRRYYYRRYYRYYYRRYRYYRRYRYYYYRRYYYRYYYRRYYYRYRYRRYYYRRYRRRRRYRRYYYRRYRYRYRRYRRRRRRYYRRRYYYRRRYRRYYRYRYRYYRYRRRYYYYYYRYRRYYRYRYYYRYRYYRYRYYRRYYYYYYYRYYYYYYRYYYYRRRRRYYYRYRYYYYYRRRRRYRYYRYRRRRYRYRYYYRRRRYRRYYRRYYYYRYYYRYYRYYRYYYYYRYYRRYYRYRYRYYYRYRYRRRYRRRYYRRRYYYRRYYYRYRRYRRRRRRRRYYYRYRRRYRRYYYYRYRYRYRYYRRRRRYRRRRRRYYRYYYYRYYYYYYRYYRRYRRYYRYYYRYRRRRRRYRYRRYYYRRRYRYRRYRYRYYYYYRYYYYYRRYRYRYRRRRYRYYYYYYYRRYRYYRRYRRYYRRRYRYRYRYRRRYYRRRRYYRRYYYYRYYYYYYYYRRRYYRYYRYYYYRYYRYYRYYRYRRYYYRRYRRRYRYYRYYYRRRYRYYRRRYYRYRYYYRYYYYRRYYYYRYYRYYYRYRYYRYYYYYYYRRRYYRRRRRYYYYYYRYYYRRRYYYRRYYRYYYRYRYRRRYYYRRRRYYRRYYRRRYYYYYRRYYYRYYRYRRYRYRYYRRYYRYYRRYYYRRYRYRRYYRRRRYRYYRRRYYRYRYRRYRYRYYRYYRRRRRRRYRYYYYYYRRRYRRYYYYYYRYYYRYRYYYYYRYRYRRYYRYRRRRRYYYYRRYYRRYYRRYRYYRYYYYRRRYRYRRRRRRYYRRYRRRYRRYRYYYYRRRRYYRYRRRRYRYYRYYRRYRYYYRRRRYYYYYYYYYYYRYYYRRRYRRYYYRYYRRYRYRRRYRYRYYYYRYYYRYYYYYRRYRYYRRYYYRYYYYYYYYYRRYYRYYRYYRRRYRYYYYYRRRYYRYRYYYYYYYRYYYYYYRRRYRYRYRRRYYYRYYRRRRYRRYYYYRYYYRYRYRYYRRRYRRYYRRYRYRYYYRYRYYRYYRRYRYYRYYRRYYYYRYRYYYYRRRRRYRRYRRYRRRYRRYYRYRYYRRYYRYYYYYYYYYYRRRYRYYRRYYRRRYRRYYYRYYYYYYRRYYYRRYRRRRYRYYYYRRRYRYRRYYYYYRRYRYYYYRYYRRRYRRYYYYYYYYYYYYYRRYRRYRYYRYYRYRRYYRYYRYYYRRYRRYRRRYRRRYRRYYRYRYRYYRYYRYRYYYRYYRYRRYRYRRYYYYYYYYRRYYRRRRRRRRYRRYRYRYYRYYYRYRRRRRYYRRYYYRYRYYRRYYYYYYYYRYRRRRRRYYYRRYYYYRRYYYYYRRYRYYYYYRYYYYRYYRRRYYRYRRRRRRYYRRRYYYRYYYRRRYYRRRRRYRYRRYRYRRYYYRRYRYRRYRYYRYYYR-RRYRYRYYYRYYRYYYYRYRYRRRRRRRYYRYYRRYRYRRYYYRRRRYYRRRYYYYRRYYYYYRYYRRRRRRRYYYYYRYRRYYYRRYRYYRYYRRRYRRYRRYYYRYYYYRYRRYYRRRRYYYYRYYYYRYYRYYRRRYRYRYYRRYRRRRYRRRYYYYRYYYYYRRYRYRYYYRYYRYYYYRYRYRRRRYYYYYYYRYRRRYRRYYRRYYRRRRRYRYYRYRRRRRRYRRYRRYRYRRRYYRYYYRYRRRRYRRRYRRYRYYYRRYYYYYYYRRYYYYYRRRRYRRYYYRRRYYYRYRRYRYRYRYRYYYYYRYRYYRYYYYRRRYYRYRYRYYRYYYRYYYYYYYRYRYYYRRYYRRRRYYYYYYYYRRYYYYRRRRYRYRYRRYYYRYYRRYYYYRRRRRYYYYRYRRRRYRYRRYYYYYYRRYRYRRYRYRYYYYRRRYRYYYYYYYRYYRRYRYRYRYYYRYR
NC_006914_Mus_musculus          RYYYYYRRYYYYYRYYRYYRRRRRYRYRRYRRRRRYYYYYYRYYYRRRYRYYRRRYRRRRRYYRRYYRYRYYYRYYRRYRRRRYRRYYRRRRYRRYYRYRRYRYYRRRYYRRYYYYRRRRRYRYYRYRRYRYRRYRYRRYRYRRYRYYYYRRYRRRYRYYYRRRYYRYRRYRRRYRRYRYRYRRRYYRYRRRRYRYYYYRRRRRRRRRRRYYRRYRYYRYRRYYRRRYYYYYRRYYRRYYYYRRYRYYYYRRRYYRYYYRRRYRRRRRRYRRYRRYYRYYYYYRYRYYRRRYYRYRRRRRYRRYYYRRYYRRRRRRYRYYYYYYYYYYRYYRYYRYRRYYYYRRRRRRYRRYYRRRYYYRRYYRRYRRRYRRRRRYYYRRRRYRRYYYRYYRYYYRRRRRRRYRRRRYYYYYYRRRRYRYRRRYYYRYYYRRRRRYRRYRRYRRYYYYRRRRYYYRRYRYRYYRRYYYYYYRRRRYYYYYRRRRRRYYRRRRRRYRYYRRYYYRRRRRRYYYYYRYYYRYYYRYYYYYRYYRYRRYRRYYYRYYYRYRYRRYRYRRRRYRYRRRRRYRRYYRRRRRYRRRRYYYRRYRRYYYRYRRRYRRRRYRRYRYYYYYRYYYYRRRRYRYYYYRRRRYYRRRYRYYRRYYYRYYRYRRYRYRYYRRYYYYYRRYRYYYRYYRYYYRRYRYRRRRRYYRRYYRYRRRRYRRYRYRRYYRYYYYYRYYYYYYRYYYRRRRRRYRYYRYRYYRRRYRYRYRRYRRRYYRYYRYRRRRYYYYRRRRRRRRRRRRRRRYYRYRYRYRYYRRRRRYRRYYYYYRYRRRYYRYRYYYYYYYYYRRYRYRRRYRYRRYYRYRYYRYRRYRRRRRRRYRYYYRRRRYYYRYRYYYYYYRRRYRYYYRYRYRYYRYRRYYYYYYRRYRYYRYRYYYYYRRRRYYYYRRRRRRRRYYYYRYYYRRYYYRYRRRRYRYRRYYYRRYYRYYRYYYYYRRYYRYRYRYRYYYRRYRYRRRYRYYYYRYRYYYRYRYYRYYRYYYYRYYYRYYRRYYYYYYRRRRRRYYYRRRYYYRYRRYRYYYRYYRRRRYYYYYRYRRRYRRYYYRYYRYYRRRRRYYRYYRYYYYRRYYYYYRRRYYRRRYYYYRYYRYRRYYYRRRRRRRRRYYRRYRRRYYYYYRRYYRYRRRYYRRRRYYRYRYYRRYYRYYYRRRRRYYYYYRRRYYYRYYYRYYYYYRRRRRRRRRYRYRRYRRRYRYYRYYRRYRYYYRYYYYYRYYRYRRYRYYYYRRYYRYRRYRRYRYYRYYYYRYRYYYRYRYRRYYRRYYRRRRRRYYYRYYRRRRYRYYRRYRYRYYYYRRRYYYRRYRYYYYRYRRYRRRRRRYRRRRYYYRYYRYYRYYYYYRYYYRRRYRRRYYRYRYYRRYRRRYRRRRYYRYYRRRYYRYYRYRRRYRRRRYRRRYRRRRRRYRRRRYYRRRYRYRYYRYYYRRRRRYRYYRYYYRYYRYRYRYRRYRYYYYYYYYRYRRYRYYYRRRRRYYRRRRRRRYRRYYYRYRYYRRRYYRYYRRYRYRYYYRRYRYRYRYYRRRYRYRYRYYRYRRRYRYYYYYRRRYRYRRYRRYYYYRRYYRYYRRRRRRYRYRYYYYRRYRRRYRYRRYYRRRRYYYRRRYYYRYYYRYRYRYRRYRRRRYRYYRYYYRRYRYRYYYRYYRYYRYYRYYRYRRRRYRYYRYYYRRRYRRRRYYYYRYRRRYYYRYYYYYRRYRRRRYRYYRRYYRYYYYYYRRRRRRYYRYRYYYRRRYYYRRYYRRYYYYYYRRRYYRRYYRYRRRYRRYYYRRYRRYYYRRYRRRYYRYRRYYYYYRRYRRYYRYRYRRYYYRRRYYYYYYRYRRYYRRRYYYRYYYYYYRYYRYYRYYRYYRYYRRRYYYYYRRRRRRYYYRRRYYYRYRYRRRYRYYRYRYRYYRYYYYYRRRYYRYYYYYYYYRRYRRRYRYRYRYYRRYRYRR-RYRYRYRYYYRYYRYRRYRRRYYRRRYRYRRYYRRYYYRYRRRRRYRRYRYYYRRYRYYYRYRYRYRYRRYRRRRRRRRRRRRYYYYYYYRYYRRRYRRRYRYYYYRRYRRRYRRYRRRYRYYRYRRYYRYYYYRYYRRYYYY-RYYRYYRRYRRRYRRRRYRYRYRRYYYRYYYRRRYRRYYYYRRRRRRRYRRRYYRRYRRYRYRYYYRYYRYYRRYRRRYYRYYRYYRYRYYRYYRYRRRYYRRYRRRRRRRRYYRYYRRRYYYRRRRYYYRRRYYRRYYRYRYYRRYRRYRYYYRYRRYRYRRYYYYYRRRYRYRYRYRRYYYRYYYRYYYYRRRYYYYRYRYYRRYRYYRYRRYRRYYRYYRRYYYRRRRRYRRRYYYRRRRYRYYRRRRRYYYRYRYYRRRYRRYYYRRRYYYRRYYYYYYRYRRRRYRRYYYYYYYRRRRYRYYRYYRYRRYRRRRYYYYRYYYRRYYYRRYRYRYRRYYRRRRRRRYRYYYRRRYRYYRRYYYYRRYYYYYRYRYRRYRRYYRYRYRRRRRRYRYYRYRYYRYYRRRRRYYYRRRYYRRYYYYYYRRYYYYYRYRYRRYRYYYYRYYRRYYYRYYYRYRYRRRRRRRYYYRYRYYYRYYYRRRYRYRRRYYYRYRYRRYYYYRRYRYRYRRYRYRYYYYRRYYYRRYRYYYYYYYRYRRRYYYYYRRYRYRYRYRYYRYRRRYRRYYRYYYYYYRYRYRYYYYRRRYRRYYRRYRYRYRYYYRYYRYYRRYRYYRYYYYRYYYRYRYYYYRRRRRYRYYRRYRRRYRRRYRYYRYRRRYYYYYYRYYRYYRYRYRYYRYRYRRRYRRYRYYYYYRYRYRYRRYRYRRRRRRYYYYRRRRRRRRYYRRYRRRRYRYRRRYRRYYRRYRYYYYRYYYYYYRRYRYYYRYRYRRYRYYYYYYRYYYRRYYYYYRRYRRYRRRRRRRRYRRYRRYRYYYYYRYYRYRYYRYYYRYYYYRRYRRYYRRRRYYRRYRRYRRRYRRYRYYYYRRRRYRRRYYRRYRYYRRYYYYYYYYRYRRYRRYYYYRRYRYYRRYYYYRRRRRRYYYYRYYYYRYYRYYRYRYRYRRYRYYYRRYYYRYYYRRYYYRYYRRRRYRRYRYRYYRRRRYRYRRRRYYRYRRRRYRRYRYRYYRYRRRYYRYYYYYYRYRRYYYRYRRRYRYYRYRYRRRRYYRRYYRYYYRYRYYRRYYRRYRYRRYYRRYRYYYYRYYYRYRY-YRRRRYRRYRYYYYRYYYRYYRYYYRRRRYYRYYRRYYRRYRYYRYYYRYRYYRRYRRRYYRRRRYYYRYRYYRRRYRYRYRYRYRRYYYYRYYYYRRYRYYRRYRYRRYRYYRRYRRYRYRYRRYRYYYYRRRRRRYRYYRYYRYYRRYYRYYRRYRYRRYRRYYRRYRYYRYRYYYYYYYRRYYYRYRRYYYYYYYYRRRRYYRRRRYRYRYRYRYYYYYRYRYYRYYRYRYRYYRYRRRYYRYRRRYRYYYRRYYRRYYRYYYRYRRYYRYRYYYRYRYYYRRRYYRYRYRYYRYRYRRYYYYYRRRRYRRYYRYRRYRYRYRRYYRYYRYRYRYRRRRYRYYYYYRRYYYRYYRYYRYYRRYRRYYRYRRRRR
EU273711_Rattus_exulans         RYYYYYYRYYYRYRYYRYYYYRRRYRYRYYRRRYRYYYYRYRYYYRRRYRYYRRRYRRRYRYYRYYYRRRYYYRRYYYYRRYRYRRYYRRRYYYYYYYYRYRRYYRYRRYYRYYYYRRYRRRRYRRYYRYRYRRYYYRYYYYRYRRYYYRRYRYRRYYYYYRRRYYYRRRYYRRRYYYRRRYRRRYYRYRRRYYRYYYYRRRRRRRRYRYYYYRYYRRYYYRYYRYRYYYYYRRYYRRRYRYRRYYYYYYYYRRYRYYYRRRRRYRRRYYRRYRRYYYYYRYYRRRYYRRRYYYRRRRRYYRRYYYRRYYRYYYRYYRYRYRRYYYYYYYYRRYRYYRYYYYRYRRRRRRRRYYRYYYYYRYYRRYRRRYRRRRRYYRYRRRYRRYYRRYYRRYYRRRRRRRYRRRYYYYRYYRRYYRRYRRYRRYRYYYRRYRRYRRYYRYYRRYRRRRRRYYRRRYRYRYYRYYYRYYRYYYRYRRYRYYYRRRRYRRRRRRYRRYRRYYYRRRRRRYYYYYYYRRYRYRRYYYRYYYRRYYRYRRYRRRRYYYYRRRRYRYYRYRYRRYYYYRYRRRYYYYRRYRRRRRYYRRRRRYYYRYRRRRRRYRYRRYRYYYRRRYYYRYYYRYRYYYYRRRYYYYRYRRYYYYYRRRRRYYYRYRRYRYRRRYRYYRYYRYYYRYYRYYYRRYYRRRRRRYRYRYYRYRYRRRRRYRYRYYYRYYYYYYRYYRYRRYYYRYRYRRYRRYRYRYRRRRYRYYYRRYRRRYYRYYRRYYRRYRRYRRRYRRRYRYRYRRRRYYYRYRYRYYYRRYRYRYYYYYYRYYRYYYRRYYYYYYYYYYRRRYYRYRYRRYYYRRYRRYRYRYRYYRRRRRRRYYYRYRRYRYRYYYYYYYYRYRYRYYYRYRYRYYYYRRYYYRYYRRYRYYRYRYYYYYRRRRRYRYRYRYRYRRYYYYRYYYRRRYYRYRRYRYRYRRYYYRYYYRYYRYYRYRRRYYRYYRRYRYYYRRYYYRRRYRRYYYRYRRRRRRRYYRYYRRYYYRYYYRYYRRYYYYYRRYRRRRYYYRYYYYYRYRRYRRYYRYYYRRRYYYYYRYRYYYRRYYYRYYRRRRRRYYYYYYYRYYYYRRYRYRYRYRYYYYRYYYRRYYRYRRYYRRRRRRYRYYYYRYYRRRYYRYYRYYYRYRRYYYRRYRYYRYRYYRRYYRRYYRRRYRYYYYYYRRYRYYYYYRRRYYYRRRRRRRRRYRYRRYYRRRRRYRRYYRRYYYYRYYYYYRRYRYRRYRYYYRRRRRRRRRYRRYRYYRYYYYRYRYYYYYRYRYYYRRRYRYYRRRYYYRRYRRRRYRYYRRYRYRYYYYRRYYRRRRRRYYRYRYYRYRYRRRRYRYYRYYRRYYRYYYRYYYYRYYRRRRRYRRYYRYRRYYRYRRRYRYRRYYRYYYRRYRRYYRYRRRYYYRYYYRYYRYRYRYRRRRYYYRRRYRYRYYYYYYRRRRYRRYYRYYYRYRRYRYRRRRYRYYYYRYRYRYRRYRYYYRRRRRYYRRRRRYRRRRYRRRYRYYYRYYYRYRYYYRYYYYYRRYRYRYRRYYRRRRYRYRRYRYRRRYYRYYYRRRRRYYRYYYRRYYYRYYYRYYRYRRYRRRRRYYYRRYYRRRYRYRRYYRRYRYYYRYYYRYRYYYRYRYRRYRYYRYRYRYYYYYYRRYRYRYYYRYYRYYRYYRRYRYRRRRYRYRRYYRRRYYRRRRYYYYYYYYRRRYYRRYYRYRYRRRRYYYYRRRYRRYYYYYRRRRYRYRRYYYYYYRRYYYYRYYRRYYYYYRYYYYYRRYYRRRRRYYYRYYRRRYYRYRRYYRRRRYRYRRYYYYRRRRYRYYRYRYRRYYYYRRRYYYYRRYRRYYRRRYYYRYRYYYRRYYRRRRYYYYYRYYYRYYYYYYRRRRRRYYYYRRYYYRYRYRRRYRYYRYRYRYYRYYYYYRRRRYRYYYYRYYYYRYYYYYRYRYRRYRRYRYYRRRYRYRYRYYRRYYRYYYYRRRYYRRYYRYRRYYRRYYRRYYYRRYYRYYYYYRRRRYYYYRYYYRRYYRYYRRRRRRRRRRRRYYYRYRYRYYRRYRRYYYRYYYYRRRYYYYRRRRRRYRYYRYRRYRRYYYYRYYRYYRYYYRYYRYYRRRRYRYRRRRYRYYYRRYYYRYYYYRRYRRYYYRRYRYYRRRRYRYYRRYRYYYYYYYYRRYRRYRRRRRRYYRYYRYYRYRYYYYRRYYRRYYRRYRRYRRRRYYYRYYRRRRYYRYRRYYYRRYYYYRYRYYRRYYRRRRYRYYYRYRYRRYRRRYYYRRRYYRRRYRYYYYYYRYYRRYRYYRYRYYYYRYRYRRRYYYYRYYYYRRRYRYRRRYYYYRRRRYRRRYRYRRRRYRRYRRRRRYYRRYRYRYYRYRRRYYRRRRYYRRRRYYRYRYYRRRYRYYRYYRYRRRYRYRYYRYYYYRRYRRRRYYYRRRYYRYRYYRYYRYRRRRYYRRYRRYRYRYYRRRRYRYYRRYYYYRRYYYRYRYRYRRRRRYYRRRRRRRRRRYRYYRYRRYRYYYRYRRYYYRRRYYRRYYYYYYRRRYYYYRRRYRRYRYYRYRRRRRYYYRYYYRYYYRRRRRYRYYYYYYYRRRRYYYRRYRYRRRYRRRYRYYRYRRRYRRRYYYRRYRYRYYYYRYYYYRRYRYRYYYYRRYRYRYYYYYRRYRYYYRYRRYYYYRRYYRYYRYYYYRYRYRRRYRYRRRRYRRYYRRYRYYYRYYYRYYRYRRRYRYYRRYRYRYYYRYRRYYRRRYRRYRYYRRYRRRYYYRYYYRRYYRRYRYYRYRYYYYYRYRYRYYRYRYYRRYRRYYYYYYYRYYYRRYRYRYRRRRYRYRYYRRYRRYRRYYYYYRYRRYRYYRYYRRYYRRYRYYRRYRYYYYYRRYRRYYRYYYRRYRRYYYYYRYYYRRYRYYYRRYRRRYRRYRRRYYRYYRYYYYYYYYRYYRRRRYRYYRRYYYYRYYRRYYRRRYYRRRRRRYRRYYYYYRYRYYYRRYYYRRYYRRYYYYRYYYRYYYYYRYRRYYRYYRYRYYYYYRRYYYYYYRRRRYYYRRYYYYRYYRYYYYRYRYRRRRYYRRRYYYRYYYYRYYYRYYRRYRYRRRRYRYYRYRRYYYYRRRYYRYRRRRYRYYRRRRYRYRRYYYRRYRYRRYYRRYYYYYYRRYRYYRYRYRRRRRYRRRYRYYRYYRYRRRYYRRRRYRRYYRYYYYRYRRYYYRYYYRYYRRYYYRYRYYYYYYYYYYYRYYYRRRRYYYYRRRRYRRYRYYRYRYRRRYYRYYYRRRYRRYYYYYRYRYYYRRYRYRYYYRYRRYYYYRYYYRRRRRYYRYYYYRRRRYYRYYRRYRYRYYRYRYYRYRRRRRRYRRYRRYRYRRRYYYYYYYYRYRRYRRRYRRYRRYRYYYYRYYYYYRYYYYYYRYRYYYYYYRRRRYYYRYRYYYRYRYRYYRYYRYRYRRRRYRRYRYRRYRRRYYRYRRRYRYYYRYYYYRYYRRYYRRRRYYYYYYYYRYYYYYRRRRRRYRYRRYRYRYYYRYYYYRRRYYRRYYRYYRYRYRYRRYYYYYRRRYRYRRRRYYYYYYYRRRYRYYYRYYYYRRYYYRYYRYRRRRR
EU273710_Rattus_exulans         RYYYYYYRYYYRYRYYRYYYYRRRYRYRYYRRRYRYYYYRYRYYYRRRYRYYRRRYRRRYRYYRYYYRRRYYYRRYYYYRRYRYRRYYRRRYYYYYYYYRYRRYYRYRRYYRYYYYRRYRRRRYRRYYRYRYRRYYYRYYYYRYRRYYYRRYRYRRYYYYYRRRYYYRRRYYRRRYYYRRRYRRRYYRYRRRYYRYYYYRRRRRRRRYRYYYYRYYRRYYYRYYRYRYYYYYRRYYRRRYRYRRYYYYYYYYRRYRYYYRRRRRYRRRYYRRYRRYYYYYRYYRRRYYRRRYYYRRRRRYYRRYYYRRYYRYYYRYYRYRYRRYYYYYYYYRRYRYYRYYYYRYRRRRRRRRYYRYYYYYRYYRRYRRRYRRRRRYYRYRYRYRRYYRRYYRRYYRRRRRRRYRRRYYYYRYYRRYYRRYRRYRRYRYYYRRYRRYRRYYRYYRRYRRRRRRYYRRRYRYRYYRYYYRYYRYYYRYRRYRYYYRRRRYRRRRRRYRRYRRYYYRRRRRRYYYYYYYRRYRYRRYYYRYYYRRYYRYRRYRRRRYYYYRRRRYRYYRYRYRRYYYYRYRRRYYYYRRYRRRRRYYRRRRRYYYRYRRRRRRYRYRRYRYYYRRRYYYRYYYRYRYYYYRRRYYYYRYRRYYYYYRRRRRRYYRYRRYRYRRRYRYYRYYRYYYRYYRYYYRRYYRRRRRRYRYRYYRYRYRRRRRYRYRYYYRYYYYYYRYYRYRRYYYRYRYRRYRRYRYRYRRRRYRYYYRRYRRRYYRYYRRYYRRYRRYRRRYRRRYRYRYRRRRYYYRYRYRYYYRRYRYRYYYYYYRYYRYYYRRYYYYYYYYYYRRRYYRYRYRRYYYRRYRRYRYRYRYYRRRRRRRYYYRYRRYRYRYYYYYYYYRYRYRYYYRYRYRYYRYRRYYYRYYRRYRYYRYRYYYYYRRRRRYRYRRRYRYRRYYYYRYYYRRRYYRYRRYRYRYRRYYYRYYYRYYRYYRYRRRYYRYYRRYRYYYRRYYYRRRYRRYYYRYRRRRRRRYYRYYRRYYYRYYYRYYRRYYYYYRRYRRRRYYYRYYYYYRYRRYRRYYRYYYRRRYYYYYRYRYYYRRYYYRYYRRRRRRYYYYYYYRYYYYRRYRYRYRYRYYYYRYYYRRYYRYRRYYRRRRRRYRYYYYRYYRRRYYRYYRYYYRYRRYYYRRYRYYRYRYYRRYYRRYYRRRYRYYYYYYRRYRYYYYYRRRYYYRRRRRRRRRYRYRRYYRRRRRYRRYYRRYYYYRYYYYYRRYRYRRYRYYYRRRRRRRRRYRRYRYYRYYYYRYRYYYYYRYRYYYRRRYRYYRRRYYYRRYRRRRYRYYRRYRYRYYYYRRYYRRRRRRYYRYRYYRYRYRRRRYRYYRYYRRYYRYYYRYYYYRYYRRRRRYRRYYRYRRYYRYRRRYRYRRYYRYYYRRYRRYYRYRRRYYYRYYYRYYRYRYRYRRRRYYYRRRYRYRYYYYYYRRRRYRRYYRYYYRYRRYRYRRRRYRYYYYYYRYRYRRYRYYYRRRRRYYRRRRRYRRRRYRRRYRYYYRYYYRYRYYYRYYYYYRRYRYRYRRYYRRRRYRYRRYRYRRRYYRYYYRRRRRYYRYYYRRYYYRYYYRYYRYRRYRRRRRYYYRRYYRRRYRYRRYYRRYRYYYRYYYRYRYYYRYRYRRYRYYRYRYRYYYYYYRRYRYRYYYRYYRYYRYYRRYRYRRRRYRYRRYYRRRYYRRRRYYYYYYYYRRRYYRRYYRYRYRRRRYYYYRRRYRRYYYYYRRRRYRYRRYYYYYYRRYYYYRYYRRYYYYYRYYYYYRRYYRRRRRYYYRYYRRRYYRYRRYYRRRRYRYRRYYYYRRRRYRYYRYRYRRYYYYRRRYYYYRRYRRYYRRRYYYRYRYYYRRYYRRRRYYYYYRYYYRYYYYYYRRRRRRYYYYRRYYYRYRYRRRYRYYRYRYRYYRYYYYYRRRRYRYYYYRYYYYRYYYYYRYRYRRYRRYRYYRRRYRYRYRYYRRYYRYYYYRRRYYRRYYRYRRYYRRYYRRYYYRRYYRYYYYYRRRRYYYYRYYYRRYYRYYRRRRRRRRRRRRYYYRYRYRYYRRYRRYYYRYYYYRRRYYYYRRRRRRYRYYRYRRYRRYYYYRYYRYYRYYYRYYRYYRRRRYRYRRRRYRYYYRRYYYRYYYYRRYRRYYYRRYRYYRRRRYRYYRRYRYYYYYYYYRRYRRYRRRRRRYYRYYRYYRYRYYYYRRYYRRYYRRYRRYRRRRYYYRYYRRRRYYRYRRYYYRRYYYYRYRYYRRYYRRRRYRYYYRYRYRRYRRRYYYRRRYYRRRYRYYYYYYRYYRRYRYYRYRYYYYRYRYRRRYYYYRYYYYRRRYRYRRRYYYYRRRRYRRRYRYRRRRYRRYRRRRRYYRRYRYRYYRYRRRYYRRRRYYRRRRYYRYRYYRRRYRYYRYYRYRRRYRYRYYRYYYYRRYRRRRYYYRRRYYRYRYYRYYRYRRRRYYRRYRRYRYRYYRRRRYRYYRRYYYYRRYYYRYRYRYRRRRRYYRRRRRRRRRRYRYYRYRRYRYYYRYRRYYYRRRYYRRYYYYYYRRRYYYYRRRYRRYRYYRYRRRRRYYYRYYYRYYYRRRRRYRYYYYYYYRRRRYYYRRYRYRRRYRRRYRYYRYRRRYRRRYYYRRYRYRYYYYRYYYYRRYRYRYYYYRRYRYRYYYYYRRYRYYYRYRRYYYYRRYYRYYRYYYYRYRYRRRYRYRRRRYRRYYRRYRYYYRYYYRYYRYRRRYRYYRRYRYRYYYRYRRYYRRRYRRYRYYRRYRRRYYYRYYYRRYYRRYRYYRYRYYYYYRYRYRYYRYRYYRRYRRYYYYYYYRYYYRRYRYRYRRRRYRYRYYRRYRRYRRYYYYYRYRRYRYYRYYRRYYRRYRYYRRYRYYYYYRRYRRYYRYYYRRYRRYYYYYRYYYRRYRYYYRRYRRRYRRYRRRYYRYYRYYYYYYYYRYYRRRRYRYYRRYYYYRYYRRYYRRRYYRRRRRRYRRYYYYYRYRYYYRRYYYRRYYRRYYYYRYYYRYYYYYRYRRYYRYYRYRYYYYYRRYYYYYYRRRRYYYRRYYYYRYYRYYYYRYRYRRRRYYRRRYYYRYYYYRYYYRYYRRYRYRRRRYRYYRYRRYYYYRRRYYRYRRRRYRYYRRRRYRYRRYYYRRYRYRRYYRRYYYYYYRRYRYYRYRYRRRRRYRRRYRYYRYYRYRRRYYRRRRYRRYYRYYYYRYRRYYYRYYYRYYRRYYYRYRYYYYYYYYYYYRYYYRRRRYYYYRRRRYRRYRYYRYRYRRRYYRYYYRRRYRRYYYYYRYRYYYRRYRYRYYYRYRRYYYYRYYYRRRRRYYRYYYYRRRRYYRYYRRYRRRYYRYRYYRYRRRRRRYRRYRRYRYRRRYYYYYYYYRYRRYRRRYRRYRRYRYYYYRYYYYYRYYYYYYRYRYYYYYYRRRRYYYRYRYYYRYRYRYYRYYRYRYRRRRYRRYRYRRYRRRYYRYRRRYRYYYRYYYYRYYRRYYRRRRYYYYYYYYRYYYYYRRRRRRYRYRRYRYRYYYRYYYYRRRYYRRYYRYYRYRYRYRRYYYYYRRRYRYRRRRYYYYYYYRRRYRYYYRYYYYRRYYYRYYRYRRRRR
EU273709_Rattus_exulans         RYYYYYYRYYYRYRYYRYYYYRRRYRYRYYRRRYRYYYYRYRYYYRRRYRYYRRRYRRRYRYYRYYYRRRYYYRRYYYYRRYRYRRYYRRRYYYYYYYYRYRRYYRYRRYYRYYYYRRYRRRRYRRYYRYRYRRYYYRYYYYRYRRYYYRRYRYRRYYYYYRRRYYYRRRYYRRRYYYRRRYRRRYYRYRRRYYRYYYYRRRRRRRRYRYYYYRYYRRYYYRYYRYRYYYYYRRYYRRRYRYRRYYYYYYYYRRYRYYYRRRRRYRRRYYRRYRRYYYYYRYYRRRYYRRRYYYRRRRRYYRRYYYRRYYRYYYRYYRYRYRRYYYYYYYYRRYRYYRYYYYRYRRRRRRRRYYRYYYYYRYYRRYRRRYRRRRRYYRYRYRYRRYYRRYYRRYYRRRRRRRYRRRYYYYRYYRRYYRRYRRYRRYRYYYRRYRRYRRYYRYYRRYRRRRRRYYRRRYRYRYYRYYYRYYRYYYRYRRYRYYYRRRRYRRRRRRYRRYRRYYYRRRRRRYYYYYYYRRYRYRRYYYRYYYRRYYRYRRYRRRRYYYYRRRRYRYYRYRYRRYYYYRYRRRYYYYRRYRRRRRYYRRRRRYYYRYRRRRRRYRYRRYRYYYRRRYYYRYYYRYRYYYYRRRYYYYRYRRYYYYYRRRRRRYYRYRRYRYRRRYRYYRYYRYYYRYYRYYYRRYYRRRRRRYRYRYYRYRYRRRRRYRYRYYYRYYYYYYRYYRYRRYYYRYRYRRYRRYRYRYRRRRYRYYYRRYRRRYYRYYRRYYRRYRRYRRRYRRRYRYRYRRRRYYYRYRYRYYYRRYRYRYYYYYYRYYRYYYRRYYYYYYYYYYRRRYYRYRYRRYYYRRYRRYRYRYRYYRRRRRRRYYYRYRRYRYRYYYYYYYYRYRYRYYYRYRYRYYRYRRYYYRYYRRYRYYRYRYYYYYRRRRRYRYRRRYRYRRYYYYRYYYRRRYYRYRRYRYRYRRYYYRYYYRYYRYYRYRRRYYRYYRRYRYYYRRYYYRRRYRRYYYRYRRRRRRRYYRYYRRYYYRYYYRYYRRYYYYYRRYRRRRYYYRYYYYYRYRRYRRYYRYYYRRRYYYYYRYRYYYRRYYYRYYRRRRRRYYYYYYYRYYYYRRYRYRYRYRYYYYRYYYRRYYRYRRYYRRRRRRYRYYYYRYYRRRYYRYYRYYYRYRRYYYRRYRYYRYRYYRRYYRRYYRRRYRYYYYYYRRYRYYYYYRRRYYYRRRRRRRRRYRYRRYYRRRRRYRRYYRRYYYYRYYYYYRRYRYRRYRYYYRRRRRRRRRYRRYRYYRYYYYRYRYYYYYRYRYYYRRRYRYYRRRYYYRRYRRRRYRYYRRYRYRYYYYRRYYRRRRRRYYRYRYYRYRYRRRRYRYYRYYRRYYRYYYRYYYYRYYRRRRRYRRYYRYRRYYRYRRRYRYRRYYRYYYRRYRRYYRYRRRYYYRYYYRYYRYRYRYRRRRYYYRRRYRYRYYYYYYRRRRYRRYYRYYYRYRRYRYRRRRYRYYYYYYRYRYRRYRYYYRRRRRYYRRRRRYRRRRYRRRYRYYYRYYYRYRYYYRYYYYYRRYRYRYRRYYRRRRYRYRRYRYRRRYYRYYYRRRRRYYRYYYRRYYYRYYYRYYRYRRYRRRRRYYYRRYYRRRYRYRRYYRRYRYYYRYYYRYRYYYRYRYRRYRYYRYRYRYYYYYYRRYRYRYYYRYYRYYRYYRRYRYRRRRYRYRRYYRRRYYRRRRYYYYYYYYRRRYYRRYYRYRYRRRRYYYYRRRYRRYYYYYRRRRYRYRRYYYYYYRRYYYYRYYRRYYYYYRYYYYYRRYYRRRRRYYYRYYRRRYYRYRRYYRRRRYRYRRYYYYRRRRYRYYRYRYRRYYYYRRRYYYYRRYRRYYRRRYYYRYRYYYRRYYRRRRYYYYYRYYYRYYYYYYRRRRRRYYYYRRYYYRYRYRRRYRYYRYRYRYYRYYYYYRRRRYRYYYYRYYYYRYYYYYRYRYRRYRRYRYYRRRYRYRYRYYRRYYRYYYYRRRYYRRYYRYRRYYRRYYRRYYYRRYYRYYYYYRRRRYYYYRYYYRRYYRYYRRRRRRRRRRRRYYYRYRYRYYRRYRRYYYRYYYYRRRYYYYRRRRRRYRYYRYRRYRRYYYYRYYRYYRYYYRYYRYYRRRRYRYRRRRYRYYYRRYYYRYYYYRRYRRYYYRRYRYYRRRRYRYYRRYRYYYYYYYYRRYRRYRRRRRRYYRYYRYYRYRYYYYRRYYRRYYRRYRRYRRRRYYYRYYRRRRYYRYRRYYYRRYYYYRYRYYRRYYRRRRYRYYYRYRYRRYRRRYYYRRRYYRRRYRYYYYYYRYYRRYRYYRYRYYYYRYRYRRRYYYYRYYYYRRRYRYRRRYYYYRRRRYRRRYRYRRRRYRRYRRRRRYYRRYRYRYYRYRRRYYRRRRYYRRRRYYRYRYYRRRYRYYRYYRYRRRYRYRYYRYYYYRRYRRRRYYYRRRYYRYRYYRYYRYRRRRYYRRYRRYRYRYYRRRRYRYYRRYYYYRRYYYRYRYRYRRRRRYYRRRRRRRRRRYRYYRYRRYRYYYRYRRYYYRRRYYRRYYYYYYRRRYYYYRRRYRRYRYYRYRRRRRYYYRYYYRYYYRRRRRYRYYYYYYYRRRRYYYRRYRYRRRYRRRYRYYRYRRRYRRRYYYRRYRYRYYYYRYYYYRRYRYRYYYYRRYRYRYYYYYRRYRYYYRYRRYYYYRRYYRYYRYYYYRYRYRRRYRYRRRRYRRYYRRYRYYYRYYYRYYRYRRRYRYYRRYRYRYYYRYRRYYRRRYRRYRYYRRYRRRYYYRYYYRRYYRRYRYYRYRYYYYYRYRYRYYRYRYYRRYRRYYYYYYYRYYYRRYRYRYRRRRYRYRYYRRYRRYRRYYYYYRYRRYRYYRYYRRYYRRYRYYRRYRYYYYYRRYRRYYRYYYRRYRRYYYYYRYYYRRYRYYYRRYRRRYRRYRRRYYRYYRYYYYYYYYRYYRRRRYRYYRRYYYYRYYRRYYRRRYYRRRRRRYRRYYYYYRYRYYYRRYYYRRYYRRYYYYRYYYRYYYYYRYRRYYRYYRYRYYYYYRRYYYYYYRRRRYYYRRYYYYRYYRYYYYRYRYRRRRYYRRRYYYRYYYYRYYYRYYRRYRYRRRRYRYYRYRRYYYYRRRYYRYRRRRYRYYRRRRYRYRRYYYRRYRYRRYYRRYYYYYYRRYRYYRYRYRRRRRYRRRYRYYRYYRYRRRYYRRRRYRRYYRYYYYRYRRYYYRYYYRYYRRYYYRYRYYYYYYYYYYYRYYYRRRRYYYYRRRRYRRYRYYRYRYRRRYYRYYYRRRYRRYYYYYRYRYYYRRYRYRYYYRYRRYYYYRYYYRRRRRYYRYYYYRRRRYYRYYRRYRRRYYRYRYYRYRRRRRRYRRYRRYRYRRRYYYYYYYYRYRRYRRRYRRYRRYRYYYYRYYYYYRYYYYYYRYRYYYYYYRRRRYYYRYRYYYRYRYRYYRYYRYRYRRRRYRRYRYRRYRRRYYRYRRRYRYYYRYYYYRYYRRYYRRRRYYYYYYYYRYYYYYRRRRRRYRYRRYRYRYYYRYYYYRRRYYRRYYRYYRYRYRYRRYYYYYRRRYRYRRRRYYYYYYYRRRYRYYYRYYYYRRYYYRYYRYRRRRR
EU273708_Rattus_praetor         RYYYYYRRYRYRYRYYRYYYYRRRRRYRYYRRRYRYYYYRYRYYYRRRYRYYRRRYRRRYRYYRYYRRRRYYYRRYYYYYRYRYRRYYRRRYYYYYYYYRYRRYYRYRRYYRYYYYRRRRRRRYRRYYRYRYRRYYYRYYYYRYRRYYYYRYYYRRYYRYYRRRYYYRRRYRRRRYYYRRRYRRRYYRYRRRYYRYYYYYRRRRRRRYRYYYYRYYRRRYYRYYRYRYYYYYRRYYRRRYRYRRYRYYYYYYRRYRYYYRRRRRRRYRYYRRYRRYYYYYRYYRRRYYRRRYYYYRRRRRYRRYYYYRYYRRRYRYYRYRYYYYYYYYYYYRRYRYRRYYYYRYRRRYRRRRYYRYYRYRRYYRRYRRRYRRRRRYYYRRYRYRRYRRRYYYRYYRRRRRRRYRRRYYYRRYYRRYYRRYRRYRRYRYYYRRYRYYRRYYRYYRRYRRRRRRYYRRRYRYRYYRYRYRYYRYYYRYRRYYYYYRRYRYRRRRRRYRRYRRYYYRRRRRRYYRYYYYRRYRYRRYYYRRYYRRYYRYRRYRRRRYYRYRRRRYRYYRYRYRRYYYYRYRRRYYYYRRYRRRRRYYRRYRRYYYRYRRRRRYRRYRRYRYYYYRRYYYRYYYRYRYYYYYRRYYYYRYRRYYYYRRRRRRRYYRYRRYYRRRRYRYYRYYRYYYRYYRYYYRRYYRRRRRRYRYRYYRYRYRRRRRYRYRYYYRYYYYYYRYYRYRRYYYRRRRRRYRYYRYRYRRRRYRYYYRRYRRRYYRYYRRYYRRYRYYRRYYRRRYRRRRRRRRYYYRYRYRYYYRRYRYRYYYYYYRYRRYYYRRYYYYYRYYYYRRYYYRYRYRRYYYRRRRRYRYYRRYYRRRRRRRYYYRYYRYYYRYYYYYYYYRYRYRYYYRYRYRYYRYRRYYYYYYRRYRYYRYRYYYYYRRRRRYRYRYRYRYRRYYYYYRYYRRRYYRYRRYRYRYRRYYYRYYYRYYRYYRYYRRYYRYYYRYRYYYRRYYYRRRYRRYYYRYRRRYRYRYYRYYRRYYYRYYYRYYRRYYYYYRRYRRRRYYYRYYYYYRYRRYRRYYRYYRRRRYYYYYRYRYYYRRYYYRYYRRRRRRYYRYYYYRYYYYRRYRYRYRYRYYRYRYYYRRYYRYRRYYRRRRRRYRYYYYRRYRRRYYRYYRYYYRYRRYYYYRYRRYRYRYYRRYYRYYYRRRYRYYYYYYRRYYYYYYRRRYYYYRRRRRRRRRYRYRRYYRRRRRYRRYYRYYYYYRYYYYYRRYRYRRYRYYYRYRRRRYRRYRRYRYYRYYYYRYRYYYYYRYRYYYRRRYRYYRRRYYYRRYRYRRYRYYRRYRYRYYRYRRYYYRRRRRYYRYRYYYYRYRYRRYRYYRYYRRYYRYYRRYYYYRYYRRRRRRRRYYRYRRYRRYRRRYRYRRYYRYYYRRYRRYYRYRRRYYYRYYYRYYRYRYRYRRRRYYYRRRYRYRYYYYYYRRRRYRRYYRYYYRYYRYRYRRRRYRYYYYRYRYRYRRYRYYYRRRRRYYRRRRRYRRRRYRRRYRYYYRYYYRYRYYYRYYYYYRRYRYRYRYYYRRRRYRYRRYRYRRRYYRYYYRRRRRYYRYYYRRYYYRYYYRYYRRRRRRRRRRRYYYRYYRRRYRYRRYYRRYRYYYRRYYRYRYYYYYRYRRYRYYRYRYRYYRYYYRRYRYRYYYRYYRYYRYYRRYRYRRRRRRYRRYYRYRYYRRRRYYYYYRYYRRRYRRRYYRYRYRRRRYYYYRRRYRYYYYYYRRRYRRYRRYRYYYYRRYYYYRYYRRYYYYYRYYYYYRYYYRYRRRYYYRYYRRRYYRYRRYYRRRRYRYRRRYYYYRRYYRYYRYRYRRYYYYRRRYYYYYRYRRYYRRRYYYRYRYYYRRYYRRYRYYYRYRYYYRYYYYYYRRRRRRYYYRRRYYYRYRRRRRYRYYRYRYRRYRYYYYYRRRRYRYYYYRYYYYRYYRYYRYRYRRYRRYYYYRRRYRYRYRYYRRYYRYYYYRRRYYRRYYRYYRYYRRYYYRYYYRRRRRRYYYYYRRRYYYYRYYYRYYYRYYRRRRRRRRRRRRYYYRYRYRYYRRYYRYYYRYYYYRRYYYYYRRRRRRYRYYRYYRYRRYYYYRYYRYYRYYYRYYRYYRRRRYRYRRRRYRYYYRRYYRRYYYYRRYRRYYYYRYRYYRRRRYRYYRRYRYYYYYYYYRRYRRYRRRRRRYYRYYRYYRYRYYYYYRRYYRYYRRYRRYRRRYYYYRYYRRRRYYRYRRYYYRRYYYYRYRYYRRYYRRRYYRYYYRYRYYRYRRRYYYYRRYYRRRYYYRYYYYRYYRRYYYYRYRYYRYRYRYRRRYYYYRYYYYRRRYRYRRRYYYYRRRRYRRRYRYRRRRYRYYRRYRRYYRRYRYRYYRYRRRYYRRRRYYRRRRYYYYRYYRRRYRYYRYYRYRRRRRYRYYRYYRYRRYRRRRYYYRRRYYRYRYYRYYRYRRRRYYRRYYRRRYRYYRYRRYRYYRRYYYYRRYYYYYRYRYRYRRRYYRRRRRRRRRRYRYYRYRRYRYYYRRRRYYYRRRYYRRYYYYYYRRRYYYYRRRYRRYRYYRYRRYRRYYYRYYYRYYYRRRRRYRYYYYYYYRRRRYYYRYYRYRRRYRRRYRYYRYRYRYRRRYYYYRYRYRRYYYRRYYYRRYRYRYYYYRRYRRRYYYYYRRYRYYYRYRRYYYYYRYYRYYRYYYYRYRYRRRYRYRRRRYRRYYRRYRYYYYYYYRYYRYRRRYRYYRRYRYYYYYRYRRYYRRRYYYYRYYRRYRRRYYYRYYYRRYYRRYRYYRRRYYYYYRYRYRYYRYRYYRRYRRYYRYYYYRRYYRRYRYRYRRRYYRYYYYRRYRRYRRYRYYRYYRRYRYYRYYRRYYRRYRYYRRYRYYYYYRRYRRYYRYYYRRYRRYYRYYRYYYRRYRYYYRYYRRYYRRYRRRYYRYYRYYYYYYYYRYYRYRRYRYYRYYYYYRYYRRYYRRRYYRRRRRRYRRYYYYYRYRYRYYRYYYRRYYRRYYYYRYYYRYYYYYRYRRYYRYYRYRYYRYYRYYYYYYYRRRRYYYRRYYYYRYYRYYYYRYRYRRRRYYRRYYYYRRYYYRYYYRYYRRYRYRRRRYRYYRYRYYYYYRRYYYRYRYYRRRYYRYRRYRRRRYYYRRYRYRYYYRRRRYYYYRRYRYYRYRYRRRRRYRRRYRYYYYYRRRRRYYRRRRYRRYYRYYYYRYRRYYYRYYYRYYRRYYYRYRYYYYYYYYYYYRYYYRRRRYYYYYRRRYYRYRYYRYRYRRRYYRYYYRRRYRRYYYYYRYRYYYRRYRYRYYYRYYRYYYYRYYYRRRRRYYRYYYYRRRRYYRYYRRYRYRRYRYRYYRYRRRRRYYRYYRRYRYYRRYYYYYRYYRYRRYRRYYRRYRRYRYYYYYYYYYYRYYYYYYRYRYYYYRYRRRRYYYRRRYYYRYRYRYYRYYRYRYYRRRYRYYRYRRYRRRYYRYRRRYRYYYRYYYYRYYRRYYRRRRYYYYYYYYRYYYYYRRRRYRYRYRRYYYRYYRRYRYYRRRYYRYYYRYYRYRYRYRRYYYYYRRRYRYRRRRYRYYYYYRRYYYYYYRYYYYRRRYYRYYRYRRRRR
EU273707_Rattus_rattus          RYYYYYRYYRYRYRYYRYYYYRRRRRYRYYRRRYRYYYYRYRYYYRRRYRYYRRRYRRRYRYYRYYYRRRYYYRRYYYYYRYRYRRYYRRRRYYYYYYYRYRRYYRYRRYYRYYYYRRRRRRRYRRYYRYRYRRYYYRYYYYRRRRYYYYRYYRRRYYRYYRRRYYYRRRYYRRRYYYRRRYRRRYYRYRRRRYRYRYYRRRRRRRRYRYYYYRYYRRYYYRYYRYRYYYYYRRYYRRRYRYRRYRYYYYYYRRYRYYYRRRRRYRRRYYRRRRRYYYYYRYYRRRYYRRRYYYRRRRRRYRRYYYRRYYRRRYRYYRYRYYRYYYYYYYYRRYRYYRYYYYRYRRRRRRRRYYRYYYYYRYYRRYRRRYRRRRRYYRRRYRYRRYYRRYYYRYYRRRRRRRYRRRYYYRRYYRRYYRRYRRYRRYRYYYRRYRYYRRYYRYYRRYRRRRRRYYYRRRRYRYYRYRYRYYRYYYRYRRYRYYYRRRRYRRRRRRYRRYRRYYYRRRRRRYYYYYYYRRYRYRRYYYRYYYRRYYRYRRYYRRRYYRYRRRRYRYYRYRYRRYYYYRYRRRYYYYRRYRRRRRYYRRYRRYYYRYRRRRRYYRYRRYRYYYRRRYYYRYYYRYRYYYYRRRYYYYRYRRYYYYYRRRRRRYYRYRRYRYRYRYRYYRYYRYYYRYYRYYYRRYYYRRRRRRRYRYYYYRYRRRRRRRYRYYYRYYYYYYRYYRYRRYYYRYRYRRYRYYRYRYRRRRYRYYYRRYRRRYYRYYRRYYRRYRYYRRRYRRRYRYRRRRRRYRYRYYYRYYYRYYYYRYYYYYYRYYRYYYRRYYYYYYYYYYRRYYYRYRYRRYRYRRYRRYRYRYRYYRRRRRRRYYYRYYRYRYRYYYYYYYYRYRYRYYYRYRYRYYRYRRYYYYYYRRYRYYYYRYYYYYRRRRRYRYRYRYRYRRYYYYRRYYRRYYYRYRRYRYRYRRYYYRYYYRYYRYYRRRRRYYRYYYRYRYYYRRYYYRRRYRRYYYRYRRRRRRRYYRYYRRYYYRYYYRYYRRYYYYYRRYRRRRYYYRYYYYYRYYRYRRYYRYYRRRRYYYYYRYRYYYRRYYYRYYRRRRRRYRRYYYYRYYYYRRYRYRYRYRYYRYRYYYRRYYRYRRYYRRRRRRYRYYYYRYYRRRYYRYYRYYYRYRRYYYRRYRYYRYRYYRRYYRRYYRRRYRYYYYYYRRYRYYYYRRRYYYYRRRRRRRRRYRYRRYYRRRRRYRRYYRYYYYYRYYYYYRRYRYRRYRYYYRYRRRRYRYYRRYRYYRYYYYRYRYYYYYRYRYYYRRRYRYYRRRRYYRRYRRRRYRYYRRYRYRYYRYRRYYYRRRRRYYRYRYYRYRYRRRRYRRYRYYRRYYRYYYRYYYYRYYRRRRRYRRYYRYRYYYRYRRRYRYRRYYRYYYRRYRRYYRYRRRYYYRYYYRYYRYRYRYRRRRYYYRRRYRYRYYYYYYRRRRYRRYYRYYYRYRRYRYRRRRYYYYYYYYRYRYRRYRYYYRRRRRYYRRRRRYRRRRYRRRYRYYYRYYYRYRYYYRYYYYYRRYRYRYRYYYRRRRYRYRYYRYRRRYYRYYYRYRRRYYRYYYRRYYYRYYYYYYRRRRRRRRRRRYYRRYYRRRYRYRRYYRYYRYYYRRYYRYRYYYYYRYRRYRYYRYRYRYYRYYYRRYRYRYYYRYYRYYRYYRRYRYRRRRRRRRRYYRYRYYRRRRYYYYYRYYRRRYYRRYYRRRYRRRRYYYYRRRYRYYYYYYRRRRYRYRRYRYYYYRRYYYYRYYRRYYYYYRYYYYYRYYYRYRRRYYYRYYRRRYYRYRRYYRRRRYRYRRRYYYRRRYYRYYRYRYRRYYYYRRYYYYYRRYRRYYRRRYYYRYRYYYRRYYRRRRYYYRYRYYYRYYYYYYRRRRRRYYYRRRYYYRYRYRRRYRYYRYRYRRYRYYYYYRRRRYRYYYYRYYYYYYYYYYRYRYRYYRRYYYYRRRYRYRYRYYRRYYRYYYYRRRYYRRYYRYRRYYRRYYYRYYYRRRYRRYYYYRRRRYYYYRYYYRYYYYYYRRRRRRRRRRRRYYYRYRYRYYRRYRRYYYRYYYYRRYYYYYRRRRRRYRYYRYRRYRRYYYYRYYRYYYYYYRYYRYYRRRRYRYRRRRYRYYYRRYYRRYYYYRRYRRYYYRRYRYRRRRRYRYYRRYRYYYYYYYYRRYRRYRRRYRRYYRYYRYYRYRYYYYRRYYYRYYRRYRRYRRRRYYYRYYRRRRYYRYRRYYYRRYYYYRYRYYRRYYRRRRYRYYYRYRYYRYRRRYYYYRRRYRRRRRYRRYYYRYYRRYYYYRYRYYYYRYRYRRRYYYYRYYYYRRRYRYRRRYYYYRRRRYRRRYRYRRRRYRYYRRRRRYYRRYRYRYYRYRRRYYRRRRYYYRRRYYRYRYYRRRYRYYRYYRYRRRYRYRYYRYYRYRRYRRRRYYYRRRYYRYRYYRYYRYRRRRYYRRYRRRRYRYYRRRRYRYYYRYYYYRRYYYRYRYRYRRRRRYYRRRRRRRRRRYRYYRYRRYRYYYRRRRYYYRRRYYRRYYYYYYRRRYYYYRRRYRRYRYYRYRRYRRYYYRYYYRYYYRRRRRYRYYYYYYYRRRRYYYRYYRYRRRYRRRYRYYRYRYRYRRRYYYYRYRYRYYYYRYYYYRYYRYRYYYYYRYRRRYYYYYRRYRYYYRYRRYYYYYRYYRYYRYYYYRYRYRYRYRYRRRRYRRYYRRYRYYYYYYYRYYRYRRRYRYYRRYRYRYYYRYRYYYRRRYRRYRYYRRYRRRYYYRYYYRRYYRRYRYYRYRYYYYYRYRYRYYRYRYYRRYRRYYRYYYYRRYYRRYRYRYRRRYYRYRYYRRYRYYRRYRYYRYYRRYRYYRYYRRYYRRYRYYRRYRYYYYYRRYRRYYRYYYRRYRRYYRYRRYYYRRYRYYYRYYRRRYRRYYRRYYRYYRYYYYYYYYRYYRRRRYRYRRRYYYYYYYRRYYRRRYYRRRRRRYRRYYYYYRYRYYYRRRYYRRYYRRYYYYRYYYRYYYYYRYRRYYRYYRYRYYYYYRRYYYYYYRRRRYYYRRYYYYRYYRYYYYRYRYRRRRYYRRYYYYRYYYYRYYYRYYYRYRYRRRRYRYYRYRYYYYYRRYYYRYRYRRYRYYRRRRYRYRRYYYRRYRYRRYYRRRRYYYYRRYRYYRYRYRRRRRYRRRYYYYRYYRYRRRYYRRRRYRRYYRYYYYRYRRYYYRYRYRYYRRRYYRYRYYYYYYYYYYYRYYYRRRRYYYYYRRRYYRYRYYRRRYRRRYYRYYYRRRYRRYYYYYRYRYYYRRYRYRYYYRYRRYYYYRYYYRYRRRYYRYYYYRRRRYYRYYRRYRYRRYRYRYYRYRRRRRRYRRYRRYRYRRRYYYYYYYYRYRRYRRYYRRYRRYRRYYYRYYYYYRYYYYYYRYRYYYYYYRRRRYYYRRRYYYRYRYRYYRYYRYRYRYRRYRRYRYRRYRRRYYRYRRRYRYYYRYYYRRYYRRYYRRRRYYRYYYYYRYYYYYRRRRRRYRYRRYRYRYYRRYRYYRRRYYRRYYRYYRYRYRYRRYYYYYRRRYRYRRRRYRYYYYYRRRYYYYYRYYYYRRRYYRYYRYRRRRR
EU273712_Rattus_tanezumi        RYYYYYRRYRYRYRYYRYYYYRRRRRYRYYRRRYRYYYYRYRYYYRRRYRYYRRRYRRRYRYYRYYYRRRYYYRRYYYYYRYRYRRYYRRRRYYYYYYYRYRRYYRYRRYYRYYYYRRRRRRRYRRYYRYRYRRYYYRYYYYRRRRYYYYRYYRRRYYRYYRRRYYYRRRYYRRRYYYRRRYRRRYYRYRRRRYRYRYYRRRRRRRRYRYYYYRYYRRYYYRYYRYRYYYYYRRYYRRRYRYRRYRYYYYYYRRYRYYYRRRRRYRRRYYRRRRRYYYYYRYYRRRYYRRRYYYRRRRRRYRRYYYRRYYRRRYRYYRYRYYRYYYYYYYYRRYRYYRYYYYRYRRRRRRRRYYRYYYYYRYYRRYRRRYRRRRRYYRRRYRYRRYYRRYYYRYYRRRRRRRYRRRYYYRRYYRRYYRRYRRYRRYRYYYRRYRYYRRYYRYYRRYRRRRRRYYYRRRRYRYYRYRYRYYRYYYRYRRYRYYYRRRRYRRRRRRYRRYRRYYYRRRRRRYYYYYYYRRYRYRRYYYRYYYRRYYRYRRYYRRRYYRYRRRRYRYRRYRYRRYYYYRYRRRYYYYRRYRRRRRYYRRYRRYYYRYRRRRRYYRYRRYRYYYRRRYYYRYYYRYRYYYYRRRYYYYRYRRYYYYYYRRRRRYYRYRRYRYRYRYYYYRYYRYYYRYYRYYYRRYYYRRRRRRRYRYYRYRYRRRRRRRYRYYYRYYYYYYRYYRYRRYYYRYRYRRYRYYRYRYRRRRYRYYYRRYRRRYYRYYRRYYRRYRYYRRRYRRRYRYRRRRRRYRYRYYYRYYYRRYYYRYYYYYYRYYRYYYRRYYYYYYYYYYRRYYYRYRYRYYRYRRYRRYRYRYRYYRRRYRRRYYYRYYRYRYRYYYYYYYYRYRYRYYYRYRYRYYRYRRYYYYYYRRYRYYRYRYYYYYRRRRRYRYRYRYRYRRYYYYRRYYRRYYYRYRRYRYRYRRYYYRYYYRYYRYYRYRRRYYRYYYRYRYYYRRYYYRRRYRRYYYRYRRRYRRRYYYYYRRYYYRYYYRYYRRYYYYYRRYRRRRYYYRYYYYYRYYRYRRYYRYYYRRRYYYYYRYRYYYRRYYYRYYRRRRRRYRRYYYYRYYYYRRYRYRYRYRYYRYRYYYRRYYRYRRYYRRRRRRYRYYYYRYYRRRYYRYYRYYYRYRRYYYRRYRYYRYRYYRRYYRRYYRRRYRYYYYYYRRYRYYYYRRRYYYYRRRRRRRRRYRYRRYYRRRRRYRRYYRYYYYYRYYYYYRRYRYRRYRYYYRYRRRRYRRYRRYRYYRYYYYRYRYYYYYRYRYYYRRRYRYYRRRRYYRRYRRRRYRYYRRYRYRYYRYRRYYYRRRRRYYRYRYYRYRYRRRRYRRYRYYRRYYRYYYRYYYYRYYRRRRRYRRYYRYRRYYRYRRRYRYRRYYRYYYRRYRRYYRYRRRYYYRYYYRYYRYRYRYRRRRYYYRRRYRYRYYYYYYRRRRYRRYYRYYYRYRRYRYRRRRYRYYYYYYRYRYRRYRYYYRRRRRYYRRRRRYRRRRYRRRYRYYYRYYYRYRYYYRYYYYYRRYRYRYRYYYRRRRYRYRYYRYRRRYYRYYYRYRRRYYRYYYRRYYYRYYYYYYRRRRRRRRRRRYYRRYYRRRYRYRRYYRYYRYYYRRYYRYRYYYRYRYRRYRYYRYRYRYYRYYYRRYRYRYYYRYYRYYRYYRRYRYRRRRRRRRRYYRYRYYRRRRYYYYYRYYRRRYYRRYYRRRYRRRRYYYYRRRYRYYYYYYRRRRYRYRRYRYYYYRRYYYYRYYRRYYYYYRYYYYYRYYYRYRRRYYYRYYRRRYYRYRRYYRRRRYRYRRRYYYRRRYYRYYRYRYRRYYYYRRYYYYYRRYRRYYRRRYYYRYRYYYRRYYRRRRYYYRYRYYYRYYYYYYRRRRRRYYYRRRYYYRYRYRRRYRYYRYRYRRYRYYYYYRRRYYRYYYYRYYYYYYYYYYRYRYRYYRRYYYYRRRYRYRYRYYRRYYRYYYYRRRYYRRYYRYRRYYRRYYYRYYYRRRYRRYYYYRRRRYYYYRYYYRYYYYYYRRRRRRRRRRRRYYYRYRYRYYRRYRRYYYRYYYYRRYYYYYRRRRRRYRYYRYRRYRRYYYYRYYRYYYYYYRYYRYYRRRRYRYRRRRYRYYYRRYYRRYYYYRRYRRYYYRRYRYRRRRRYRYYRRYRYYYYYYYYRRYRRYRRRYRRYYRYYRYYRYRYYYYRRYYYRYYRRYRRYRRRRYYYRYYRRRRYYRYRRYYYRRYYYYRYRYYRRYYRRRRYRYYYRYRYYRYRRRYYYYRRRYRRRRRYRRYYYRYYRRYYYYRYRYYYYRYRYRRRYYYYRYYYYRRRYRYRRRYYYYRRRRYRRRYRYRRRRYRYYRRRRRYYRRYRYRYYRYRRRYYRRRRYYYRRRYYRYRYYRRRYRYYRYYRYRRRYRYRYYRYYRYRRYRRRRYYYRRRYYRYRYYRYYRYRRRRYYRRYRRRRYRYYRRRRYRYYYRYYYYRRYYYRYRYRYRRRRRYYRRRRRRRRRRYRYYRYRRYRYYYRRRRYYYRRRYYRRYYYYYYRRRYYYYRRRYRRYRYYRYRRYRRYYYRYYYRYYYRRRRRYRYYYYYYYRRRRYYYRYYRYRRRYRRRYRYYRYRYRYRRRYYYYRYRYRYYYYRYYYYRYYRYRYYYYYRYRRRYYYYYRRYRYYYRYRRYYYYYRYYRYYRYYYYRYRYRYRYRYRRRRYRRYYRRYRYYYYYYYRYYRYRRRYRYYRRYRYRYYYRYRYYYRRRYRRYRYYRRYRRRYYYRYYYRRYYRRYRYYRYRYYYYYRYRYRYYRYRYYRRYRRYYRYYYYRRYYRRYRYRYRRRYYRYRYYRRYRYYRRYRYYRYYRRYRYYRYYRRYYRRYRYYRRYRYYYYYRRYRRYYRYYYRRYRRYYRYRRYYYRRYRYYYRYYRRRYRRYYRRYYRYYRYYYYYYYYRYYRRRRYRYRRRYYYYYYYRRYYRRRYYRRRRRRYRRYYYYYRYRYYYRRRYYRRYYRRYYYYRYYYRYYYYYRYRRYYRYYRYRYYYYYRRYYYYYYRRRRYYYRRYYYYRYYRYYYYRYRYRRRRYYRRYYYYRYYYYRYYYRYYYRYRYRRRRYRYYRYRYYYYYRRYYYRYRYRRYRYYRRRRYRYRRYYYRRYRYRRYYRRRRYYYYRRYRYYRYRYRRRRRYRRRYYYYRYYRYRRRYYRRRRYRRYYRYYYYRYRRYYYRYRYRYYRRRYYRYRYYYYYYYYYYYRYYYRRRRYYYYYRRRYYRYRYYRRRYRRRYYRYYYRRRYRRYYYYYRYRYYYRRYRYRYYYRYRRYYYYRYYYRYRRRYYRYYYYRRRRYYRYYRRYRYRRYRYRYYRYRRRRRRYRRYRRYRYRRRYYYYYYYYRYRRYRRYYRRYRRYRRYYYRYYYYYRYYYYYYRYRYYYYYYRRRRYYYRRRYYYRYRYRYYRYYRYRYRYRRYRRYRYRRYRRRYYRYRRRYRYYYRYYYRRYYRRYYRRRRYYRYYYYYRYYYYYRRRRRRYRYRRYRYRYYRRYRYYRRRYYRRYYRYYRYRYRYRRYYYYYRRRYRYRRRRYRYYYYYRRRYYYYYRYYYYRRRYYRYYRYRRRRR
AJ428514_Rattus_norvegicus      RYYYYYRRYRYRYRYYRYYYYRRRRRYRYYRRRYRYYYYRYRYYYRRRYRYYRRRYRRRYRYYRYYRRRRYYYYRYYYYRRYRYRRYYRRRYYYYYYYYRYRRYYRYRRYYRYYYYRRRRRRRYRRYYRYRYRRYYYRYYYYRYRRYYYYRYYYRRYYYYYRRRYYYRRRYYRRRYYYRRRYRRRYYRYRRRRYRYYYYRRRRRRRRYRYYYYRYYRRRYYRYYRYRYYYYYRRYYRRRYRYRYYRYYYYYYRRYRYYYRRRRRYRYRYYRRYRRYYYYYRYYRRRYYRRRYYYRRRRRYYRRYYYRRYYRRRYRYYRYRYYRYYYYYYYYRRYRYYRYYYYRYRRRRRRRRYYRYYYRYRYYRRYRRRYRRRRRYYRYRYRYRRYYRRYYYYYYRRRRRRYYRRRYYYRRYYRRYYRRYRRYRRYRYYYRRYRYYRRYYRYYRRYRRRRRRYYRRRYRYRYYRYRYRYYYYYYRYRRYYYYYRRRYYRYRRRRYRRYRRYYYRRRRRRYYRYYYYRYYRYRRYYYRYYYRRYYRYRRYRRRRYYRYRYRRYRYYRYRYRRYYYYRRRRRYYYYRRYRRRRRYYYRYRRYYYRYRRRRRYYRYRRYRYYYRRRYYYRYYYRYRYYYYYRRYYYYRYRRYYYYYRYYRRRYYYYRRYYYRRYYRYYRYYRYYYRYYRYYYRRYRYRRRRRRRYRYYRYRYRRRRRYRYRRYYRYYYYYYRYYRYRRYYYRRRYRRYRYYRYRYRRRRYRYYYRRYRRRYYRYYRRYYRRYRYYRRYYRRRYRYRRRRRRYYYRYRYRYYYRRYRYRYYYYYYRYRRYYYRRYYYYYYYYYYRRYYYRYRYRRYYYRRYRRYRYYRRYYRRRRRRRYYYRYYRYRYRYYYYYYYYRYRYRYYYRYRYRYYYYRRRYYRYYRRYRYYRYRYYYYYRRRRYYRYRYRRRYRRYYYYRRYYRRRYYRYRRYRYRYYRYYYRYYYRYYRYYRYRRRYYRYYRRYRRYYRRYYYRRRYRRYYYRYRRRYRRRYRRYYRYYYYRYYYRYYRRYYYYYYRYRRRRYYYRYYYYYRYRRYRYYYRYYRRRRYYYYYRYRYRYRRYYYRYYRRRRRRYYYYYYYRYYYYRRYRYYYRYRYYRYRYYYRRYYRYRRYYRRRRRRYRYYYYRYYRRRRYRYYRYYYRYRRYYYRRYRYYRYRYYRRYYRRYYRRRYRYYYYYYRRYRYYYYYRRYYYYRRRRRRRRRYRYRRYYRRRRRYRRYYRYYYYYRYYYYYRRYRYRRYRYYYRYRRRRYRRYRRYRYYRYYYYRYRYYYYYRYRYYYRRRYRYYRRRYYYRRYRRRRYRYYRRYRYRYYRYRRYYYRRRRRYYRYYYYRYRYRRRRYRRYRYYYRYYRYYYRYYYYRYYRRRRRYRRYYRYRRYYR-RRRYRYRRYYRYYYRRYRRYYRYRRRYYYRYYYRYYRYRYRYRRRRYYYRRRYRYRYYYYYYYRRRYRRYYRYYYRYRRYRYRRRRYRYYYRRYRYRYRRYRYYYRRRRRYYRRRRRYRYRRYRYRYRYYYRYYYRRYYYYRYYYYYRRYRYRYRYYYRRRRYRYRYYRYRRRYYRYYYRRRRYYYRRYYRRYYYRYYYRYYRRRRRRRRRRRYYRRYYRRRYRYRRYYRRYRYYYRRYYRYRYYYRYRYRRYRYYRYRYRYYRYYYRRYRYRYYYRYYRYYRYYRRYRYRRRRRRYRRYYRYRYYRRRRYYYYYRYYRRRYYRRYYRYRYRRRRYYYYRRRYRYYYYYYRRRYYRYRRYRYYYYRRYYYYRYYRRYYYYYRYYYYYRYYYRYRRRYYYRYYRRRYYRYRRYYRRRRYRYRRYYYYRRRYYRYYRYRYRRYYYYRRRYYYYRRYRRYYRRRYYYRYRYYYRRYYRRRRYYYYYRYYYRYYRYYYRRRRRRYYYRRRYYYRYRYRRRYRYYRYRYRRYRYYYYYRRRYYRYYYYRYYYYRYYYYYRYRYRRYRRYRYYRRRYRYRYYYYRRYYRYYYYRRRYYRRYYRYRRYYRRYYRRYYYRRRYRRYYYYRRRRYYYYRYYYRYYYRYYRRRRRRRRRRRRYYYRYRYRYYRRYRRYYYRYYYYRRYYYYYRRRRRRRRYYRYRRYRRYYYYRYYRYYRYYYRYYRYYRRRRYRYRRRRYRYYYRRYYRRYYYYRRYRRYYYRYYRYYRRRRYRYYRRYRYYYYYYYYRRYRRYRRYRRRYYRYYRYYRYRYYYYRRYYRRYYRRYRYYRRRRYYYRYYRRRRYRRYRRYYYRRYYYYRYRYYRRYYRRRRYRYYYRYRYYRYRRRYYYRRRYYRRRYRYRRYYYRYYRRYYYYRYRYYYYRYRYRRYRYYYRYYYYRRYYRYRRRYYYYRRRRYRRRYRYRRRRYRYYRRRRRYYRRYRYRYYRYRRRYYRRRRYYRRRRYYYYRYYRRRYRYYRYYYYRRRYRYRYYRYYRYRRYRRRRYYYRRRYYRYRYYRYYRYRRRRYYRRYRRRRYYYYRYYRYRYYRRYYYYRRYYYRYRYRYRRRRRYYRRRRRRRRRRYRYYRRRRYRYYYRYRRYYYRRRYYRRYYYYYYRRYYYYYRRRYRRYRYYRYRRRRRYYYRYYYRYYYRRRRRYRYRYYYYYRRRRYYYRYYRYRRRYRRRYRYYRYRYRYRRRYYYYRYRRRYYYYRRYYYRRYRYRYYYYYRYRRRYYYYYRRYRYYYRYRRYYYYYRYYRYYRYYYYRYRYRRRYRYRRRRYRRYYRRYRYYYYYYYRYYRYRRRYRYYRRYRYRYYYRYRYYYRRRRRRYRYYRRYRRRYYYRYYYRRYYRRYYYYRYRYYYYYRYRYRYYRYRYYRRYRRYYRYYYYRYYYRRRRYRYRRRYYRYRYYRRYRRYRRYRYYYYYRRYRYRRYRRRYYRRYRYYYRYRYYYYYRRYRRYYYRYYRRYRRYYYYYRYYYRRYRYYRRYYRRYYRRYRRRYYRYYYYYYYYYYYRYYRYRRYRYYRRYYYYYYYRRYYRRRYYRRRRRRYRRYYYYYRYRYYYRRYYYRRYYRRYYYYRYYYRYYYYYRYRRYYRYYRYRYYRYYRYYYYYYYRRRRRYYRRYYYYRYYRYYYYRYRYRRRRYYRRYYYYRRYYYRYYYRYYRRYRYRRRRYRYYRYRRYYYYRRYYYRRRYRRYRYYRRRRYRYYRYYYRRYRYRYYYRRYRYYYYRRYRYRRYRYRRRRRYRRRYRYYRYRRYRRRYYRRRRYRRYYRRYYYYYRRYYYRYRYRYYRRYYYRYRYYYYYYYYYYYRYYYRRRRYYYYRRRRYYRRRYYRYRYRRRYYRYYYRRRYRRYYYYYRYRYYYRRYRYRRYYYYRRYYYYRYYYRRRRRYYRYYYYRRYRYYRYYRRYRYRRYRYRYYRYRRRRRRYRRYRRYRYRRRYYYYYRYYRYRRYRRYYRRYRRYRRYYYRYYYYYRYYYYYYRYRYYYYYYRRRRYYYRRRYYYRYRYRYYRYYRYRYYRYRYRRRRYRRYRRRYYRYRRRYRYYYRYYYYYYYRYYYRRRRYYYYYYYYRYYYYYRRRRYRYRYRRYRYRYYRRYRYYRRRYYRRYYRYYRYYYRYRRYYYRYRRRYRYRRRRYRYYYYYRRYYYYYYRYYYYYRRYYRYYRYRRRRR
DQ673917_Rattus_norvegicus      RYYYYYRRYRYRYRYYRYYYYRRRRRYRYYRRRYRYYYYRYRYYYRRRYRYYRRRYRRRYRYYRYYRRRRYYYYRYYYYRRYRYRRYYRRRYYYYYYYYRYRRYYRYRRYYRYYYYRRRRRRRYRRYYRYRYRRYYYRYYYYRYRRYYYYRYYYRRYYYYYRRRYYYRRRYYRRRYYYRRRYRRRYYRYRRRRYRYYYYRRRRRRRRYRYYYYRYYRRRYYRYYRYRYYYYYRRYYRRRYRYRYYRYYYYYYRRYRYYYRRRRRYRYRYYRRYRRYYYYYRYYRRRYYRRRYYYRRRRRYYRRYYYRRYYRRRYRYYRYRYYRYYYYYYYYRRYRYYRYYYYRYRRRRRRRRYYRYYYRYRYYRRYRRRYRRRRRYYRYRYRYRRYYRRYYYYYYRRRRRRYYRRRYYYRRYYRRYYRRYRRYRRYRYYYRRYRYYRRYYRYYRRYRRRRRRYYRRRYRYRYYRYRYRYYYYYYRYRRYYYYYRRRYYRYRRRRYRRYRRYYYRRRRRRYYRYYYYRYYRYRRYYYRYYYRRYYRYRRYRRRRYYRYRYRRYRYYRYRYRRYYYYRRRRRYYYYRRYRRRRRYYYRYRRYYYRYRRRRRYYRYRRYRYYYYRRYYYRYYYRYRYYYYYRRYYYYRYRRYYYYYRYYRRRYYYYRRYYYRRYYRYYRYYRYYYRYYRYYYRRYRYRRRRRRRYRYYRYRYRRRRRYRYRRYYRYYYYYYRYYRYRRYYYRRRYRRYRYYRYRYRRRRYRYYYRRYRRRYYRYYRRYYRRYRYYRRYYRRRYRYRRRRRRYYYRYRYRYYYRRYRYRYYYYYYRYRRYYYRRYYYYYYYYYYRRYYYRYRYRRYYYRRYRRYRYYRRYYRRRRRRRYYYRYYRYRYRYYYYYYYYRYRYRYYYRYRYRYYYYRRRYYRYYRRYRYYRYRYYYYYRRRRYYRYRYRRRYRRYYYYRRYYRRRYYRYRRYRYRYYRYYYRYYYRYYRYYRYRRRYYRYYRRYRRYYRRYYYRRRYRRYYYRYRRRYRRRYRRYYRYYYYRYYYRYYRRYYYYYYRYRRRRYYYRYYYYYRYRRYRYYYRYYRRRRYYYYYRYRYRYRRYYYRYYRRRRRRYYYYYYYRYYYYRRYRYYYRYRYYRYRYYYRRYYRYRRYYRRRRRRYRYYYYRYYRRRRYRYYRYYYRYRRYYYRRYRYYRYRYYRRYYRRYYRRRYRYYYYYYRRYRYYYYYRRYYYYRRRRRRRRRYRYRRYYRRRRRYRRYYRYYYYYRYYYYYRRYRYRRYRYYYRYRRRRYRRYRRYRYYRYYYYRYRYYYYYRYRYYYRRRYRYYRRRYYYRRYRRRRYRYYRRYRYRYYRYRRYYYRRRRRYYRYYYYRYRYRYRRYRRYRYYYRYYRYYYRYYYYRYYRRRRRYRRYYRYRRYYRYRRRYRYRRYYRYYYRRYRRYYRYRRRYYYRYYYRYYRYRYRYRRRRYYYRRRYRYRYYYYYYYRRRYRRYYRYYYRYRRYRYRRRRYRYYYRRYRYRYRRYRYYYRRRRRYYRRRRRYRYRRYRYRYRYYYRYYYRRYYYYRYYYYYRRYRYRYRYYYRRRRYRYRYYRYRRRYYRYYYRRRRYYYRRYYRRYYYRYYYRYYRRRRRRRRRRRYYRRYYRRRYRYRRYYRRYRYYYRRYYRYRYYYRYRYRRYRYYRYRYRYYRYYYRRYRYRYYYRYYRYYRYYRRYRYRRRRRRYRRYYRYRYYRRRRYYYYYRYYRRRYYRRYYRYRYRRRRYYYYRRRYRYYYYYYRRRYYRYRRYRYYYYRRYYYYRYYRRYYYYYRYYYYYRYYYRYRRRYYYRYYRRRYYRYRRYYRRRRYRYRRYYYYRRRYYRYYRYRYRRYYYYRRRYYYYRRYRRYYRRRYYYRYRYYYRRYYRRRRYYYYYRYYYRYYRYYYRRRRRRYYYRRRYYYRYRYRRRYRYYRYRYRRYRYYYYYRRRYYRYYYYRYYYYRYYYYYRYRYRRYRRYRYYRRRYRYRYYYYRRYYRYYYYRRRYYRRYYRYRRYYRRYYRRYYYRRRYRRYYYYRRRRYYYYRYYYRYYYRYYRRRRRRRRRRRRYYYRYRYRYYRRYRRYYYRYYYYRRYYYYYRRRRRRRRYYRYRRYRRYYYYRYYRYYRYYYRYYRYYRRRRYRYRRRRYRYYYRRYYRRYYYYRRYRRYYYRYYRYYRRRRYRYYRRYRYYYYYYYYRRYRRYRRYRRRYYRYYRYYRYRYYYYRRYYRRYYRRYRYYRRRRYYYRYYRRRRYRRYRRYYYRRYYYYRYRYYRRYYRRRRYRYYYRYRYYRYRRRYYYRRRYYRRRYRYRRYYYRYYRRYYYYRYRYYYYRYRYRRRRYYYRYYYYRRYYRYRRRYYYYRRRRYRRRYRYRRRRYRYYRRRRRYYRRYRYRYYRYRRRYYRRRRYYRRRRYYYYRYYRRRYRYYRYYYYRRRYRYRYYRYYRYRRYRRRRYYYRRRYYRYRYYRYYRYRRRRYYRRYRRRRYYYYRYRRYRYYRRYYYYRRYYYRYRYRYRRRRRYYRRRRRRRRRRYRYYRRRRYRYYYRYRRYYYRRRYYRRYYYRYYRRYYYYYRRRYRRYRYYRYRRRRRYYYRYYYRYYYRRRRRYRYRYYYYYRRRRYYYRYYRYRRRYRRRYRYYRYRYRYRRRYYYYRYRRRYYYYRRYYYRRYRYRYYYYYRYRRRYYYYYRRYRYYYRYRRYYYYYRYYRYYRYYYYRYRYRRRYRYRRRRYRRYYRRYRYYYYYYYRYYRYRRRYRYYRRYRYRYYYRYRYYYRRRRRRYRYYRRYRRRYYYRYYYRRYYRRYYYYRYRYYYYYRYRYRYYRYRYYRRYRRYYRYYYYRYYYRRRRYRYRRRYYRYRYYRRYRRYRRYRYYYYYRRYRYRRYRRRYYRRYRYYYRYRYYYYYRRYRRYYYRYYRRYRRYYYYYRYYYRRYRYYRRYYRRYYRRYRRRYYRYYYYYYYYYYYRYYRYRRYRYYRRYYYYYYYRRYYRRRYYRRRRRRYRRYYYYYRYRYYYRRYYYRRYYRRYYYYRYYYRYYYYYRYRRYYRYYRYRYYRYYRYYYYYYYRRRRRYYRRYYYYRYYRYYYYRYRYRRRRYYRRYYYYRRYYYRYYYRYYRRYRYRRRRYRYYRYRRYYYYRRYYYRRRYRRYRYYRRRRYRYYRYYYRRYRYRYYYRRYRYYYYRRYRYRRYRYRRRRRYRRRYRYYRYRRYRRRYYRRRRYRRYYRRYYYYYRRYYYRYRYRYYRRYYYRYRYYYYYYYYYYYRYYYRRRRYYYYRRRRYYRRRYYRYRYRRRYYRYYYRRRYRRYYYYYRYRYYYRRYRYRYYYYYRRYYYYRYYYRRRRRYYRYYYYRRYRYYRYYRRYRYRRYRYRYYRYRRRRRRYRRYRRYRYRRRYYYYYRYYRYRRYRRYYRRYRRYRRYYYRYYYYYRYYYYYYRYRYYYYYYRRRRYYYRRRYYYRYRYRYYRYYRYRYYRYRYRRRRYRRYRRRYYRYRRRYRYYYRYYYYYYYRYYYRRRRYYYYYYYYRYYYYYRRRRYRYRYRRYRYRYYRRYRYYRRRYYRRYYRYYRYYYRYRRYYYRYRRRYRYRRRRYRYYYYYRRYYYYYYRYYYYYRRYYRYYRYRRRRR
DQ673916_Rattus_norvegicus      RYYYYYRRYRYRYRYYRYYYYRRRRRYRYYRRRYRYYYYRYRYYYRRRYRYYRRRYRRRYRYYRYYRRRRYYYYRYYYYRRYRYRRYYRRRYYYYYYYYRYRRYYRYRRYYRYYYYRRRRRRRYRRYYRYRYRRYYYRYYYYRYRRYYYYRYYYRRYYYYYRRRYYYRRRYYRRRYYYRRRYRRRYYRYRRRRYRYYYYRRRRRRRRYRYYYYRYYRRRYYRYYRYRYYYYYRRYYRRRYRYRYYRYYYYYYRRYRYYYRRRRRYRYRYYRRYRRYYYYYRYYRRRYYRRRYYYRRRRRYYRRYYYRRYYRRRYRYYRYRYYRYYYYYYYYRRYRYYRYYYYRYRRRRRRRRYYRYYYRYRYYRRYRRRYRRRRRYYRYRYRYRRYYRRYYYYYYRRRRRRYYRRRYYYRRYYRRYYRRYRRYRRYRYYYRRYRYYRRYYRYYRRYRRRRRRYYRRRYRYRYYRYRYRYYYYYYRYRRYYYYYRRRYYRYRRRRYRRYRRYYYRRRRRRYYRYYYYRYYRYRRYYYRYYYRRYYRYRRYRRRRYYRYRYRRYRYYRYRYRRYYYYRRRRRYYYYRRYRRRRRYYYRYRRYYYRYRRRRRYYRYRRYRYYYRRRYYYRYYYRYRYYYYYRRYYYYRYRRYYYYYRYYRRRYYYYRRYYYRRYYRYYRYYRYYYRYYRYYYRRYRYRRRRRRRYRYYRYRYRRRRRYRYRRYYRYYYYYYRYYRYRRYYYRRRYRRYRYYRYRYRRRRYRYYYRRYRRRYYRYYRRYYRRYRYYRRYYRRRYRYRRRRRRYYYRYRYRYYYRRYRYRYYYYYYRYRRYYYRRYYYYYYYYYYRRYYYRYRYRRYYYRRYRRYRYYRRYYRRRRRRRYYYRYYRYRYRYYYYYYYYRYRYRYYYRYRYRYYYYRRRYYRYYRRYRYYRYRYYYYYRRRRYYRYRYRRRYRRYYYYRRYYRRRYYRYRRYRYRYYRYYYRYYYRYYRYYRYRRRYYRYYRRYRRYYRRYYYRRRYRRYYYRYRRRYRRRYRRYYRYYYYRYYYRYYRRYYYYYYRYRRRRYYYRYYYYYRYRRYRYYYRYYRRRRYYYYYRYRYRYRRYYYRYYRRRRRRYYYYYYYRYYYYRRYRYYYRYRYYRYRYYYRRYYRYRRYYRRRRRRYRYYYYRYYRRRRYRYYRYYYRYRRYYYRRYRYYRYRYYRRYYRRYYRRRYRYYYYYYRRYRYYYYYRRYYYYRRRRRRRRRYRYRRYYRRRRRYRRYYRYYYYYRYYYYYRRYRYRRYRYYYRYRRRRYRRYRRYRYYRYYYYRYRYYYYYRYRYYYRRRYRYYRRRYYYRRYRRRRYRYYRRYRYRYYRYRRYYYRRRRRYYRYYYYRYRYRYRRYRRYRYYYRYYRYYYRYYYYRYYRRRRRYRRYYRYRRYYRYRRRYRYRRYYRYYYRRYRRYYRYRRRYYYRYYYRYYRYRYRYRRRRYYYRRRYRYRYYYYYYYRRRYRRYYRYYYRYRRYRYRRRRYRYYYRRYRYRYRRYRYYYRRRRRYYRRRRRYRYRRYRYRYRYYYRYYYRRYYYYRYYYYYRRYRYRYRYYYRRRRYRYRYYRYRRRYYRYYYRRRRYYYRRYYRRYYYRYYYRYYRRRRRRRRRRRYYRRYYRRRYRYRRYYRRYRYYYRRYYRYRYYYRYRYRRYRYYRYRYRYYRYYYRRYRYRYYYRYYRYYRYYRRYRYRRRRRRYRRYYRYRYYRRRRYYYYYRYYRRRYYRRYYRYRYRRRRYYYYRRRYRYYYYYYRRRYYRYRRYRYYYYRRYYYYRYYRRYYYYYRYYYYYRYYYRYRRRYYYRYYRRRYYRYRRYYRRRRYRYRRYYYYRRRYYRYYRYRYRRYYYYRRRYYRYRRYRRYYRRRYYYRYRYYYRRYYRRRRYYYYYRYYYRYYRYYYRRRRRRYYYRRRYYYRYRYRRRYRYYRYRYRRYRYYYYYRRRYYRYYYYRYYYYRYYYYYRYRYRRYRRYRYYRRRYRYRYYYYRRYYRYYYYRRRYYRRYYRYRRYYRRYYRRYYYRRRYRRYYYYRRRRYYYYRYYYRYYYRYYRRRRRRRRRRRRYYYRYRYRYYRRYRRYYYRYYYYRRYYYYYRRRRRRRRYYRYRRYRRYYYYRYYRYYRYYYRYYRYYRRRRYRYRRRRYRYYYRRYYRRYYYYRRYRRYYYRYYRYYRRRRYRYYRRYRYYYYYYYYRRYRRYRRYRRRYYRYYRYYRYRYYYYRRYYRRYYRRYRYYRRRRYYYRYYRRRRYRRYRRYYYRRYYYYRYRYYRRYYRRRRYRYYYRYRYYRYRRRYYYRRRYYRRRYRYRRYYYRYYRRYYYYRYRYYYYRYRYRRRRYYYRYYYYRRYYRYRRRYYYYRRRRYRRRYRYRRRRYRYYRRRRRYYRRYRYRYYRYRRRYYRRRRYYRRRRYYYYRYYRRRYRYYRYYYYRRRYRYRYYRYYRYRRYRRRRYYYRRRYYRYRYYRYYRYRRRRYYRRYRRRRYYYYRYYRYRYYRRYYYYRRYYYRYRYRYRRRRRYYRRRRRRRRRRYRYYRRRRYRYYYRYRRYYYRRRYYRRYYYRYYRRYYYYYRRRYRRYRYYRYRRRRRYYYRYYYRYYYRRRRRYRYRYYYYYRRRRYYYRYYRYRRRYRRRYRYYRYRYRYRRRYYYYRYRRRYYYYRRYYYRRYRYRYYYYYRYRRRYYYYYRRYRYYYRYRRYYYYYRYYRYYRYYYYRYRYRRRYRYRRRRYRRYYRRYRYYYYYYYRYYRYRRRYRYYRRYRYRYYYRYRYYYRRRRRRYRYYRRYRRRYYYRYYYRRYYRRYYYYRYRYYYYYRYRYRYYRYRYYRRYRRYYRYYYYRYYYRRRRYRYRRRYYRYRYYRRYRRYRRYRYYYYYRRYRYRRYRRRYYRRYRYYYRYRYYYYYRRYRRYYYRYYRRYRRYYYYYRYYYRRYRYYRRYYRRYRRRYRRRYYRYYYYYYYYYYYRYYRYRRYRYYRRYYYYYYYRRYYRRRYYRRRRRRYRRYYYYYRYRYYYRRYYYRRYYRRYYYYRYYYRYYYYYRYRRYYRYYRYRYYRYYRYYYYYYYRRRYRYYRRYYYYRYYRYYYYRYRYRRRRYYRRYYYYRRYYYRYYYRYYRRYRYRRRRYRYYRYRRYYYYRRYYYRRRYRRYRYYRRRRYRYYRYYYRRYRYRYYYRRYRYYYYRRYRYRRYRYRRRRRYRRRYRYYRYRRYRRRYYRRRRYRRYYRRYYYYYRRYYYRYRYRYYRRYYYRYRYYYYYYYYYYYRYYYRRRRYYYYRRRRYYRRRYYRYRYRRRYYRYYYRRRYRRYYYYYRYRYYYRRYRYRYYYYYRRYYYYRYYYRRRRRYYRYYYYRRYRYYRYYRRYRYRRYRYRYYRYRRRRRRYRRYRRYRYRRRYYYYYRYYRYRRYRRYYRRYRRYRRYYYRYYYYYRYYYYYYRYRYYYYYYRRRRYYYRRRYYYRYRYRYYRYYRYRYYRYRYRRRRYRRYRRRYYRYRRRYRYYYRYYYYYYYRYYYRRRRYYYYYYYYRYYYYYRRRRYRYRYRRYRYRYYRRYRYYRRRYYRRYYRYYRYYYRYRRYYYRYRRRYRYRRRRYRYYYYYRRYYYYYYRYYYYYRRYYRYYRYRRRRR
GU570665_Rattus_sordidus        RYYYYYRRYRYRYRYYRYYYYRRRRRYRYYRRRYRYYYYYYRYYYRRRYRYYRRRYRRRYRYYRYYRRRRYYYRRYYYYRRYRYRRYYRRRYYYYYYYYRYRRYYRYRRYYRYYYYRRRRRRRYRRYYRYRYRRYYYRYYYYRYRRYYYYRYRYRRYYRYYRRRYYYRRRYYRRRYYYRRRYRRRYYRYRRRRYRYYYYYRRRRRRRYRYYYYRYYRRRYYRYYRYRYYYYYRRYYRRRYRYRRYRYYYYYYRRYRYYYRRRRRRRYRYYRRYRRYYYYYRYYRRRYYRRRYYYYRRRRYYRRYYYYRYYRRRYRYYRYYYYRYYYYYYYYRRYRYRRYYYYRYRRRYRRRRYYRYYYYRRYYRRYRRRYRRRRRYYYRRYRYYRYRRRYYYRYYRRRRRRRYRRRYYYRRYYRRYYRRYRRYRRYRYYYRRYRYYRRYYRYYRRYRRRRRRYYRRRYRYRYYRYRYRYYRYYYRYRRYYYYYRRYRYRYRRRRYRRYRRYYYRRRRRRYYRYYYYRRYRYRRYYYRRYYRRYYYYRRYRRRRYYRYRRRRYRYYRYRYRRYYYYRYRRYYYYYRRYRRRRRYYRRYRRYYYRYRRRRRYYRYRRYRYYYRRRYYYRYYYRYYYYYYYRRYYYYRYRRYYYYRRRRRRRYYRYRRYRYRRRYRYYRRYRYYYRYYRYYYRRYYYRRRRRRRYRYYRYRYRRRRRYRYRYYYRYYYYYYRYYRYRRYYYRYRRRRYRYYRYRRRRRRYRYYYRRYRRRYYRYYRRYYRRYRYYRRRYRRRYRRRRRRRRYYYRYRYRYYYRRYRYRYYYYYYRYRRYYYRRYYYYYRYYYYRRYYYRYRYRRYRYRRRRRYRYYRRYYRRRRRRRYYYRYYRYRYRYYYYYYYYRRRYYYRYRYRYRYYYYRRYYYYYYRRYRYYRYRYYYYYRRRRRYRYRRRYRYRRYYYYRRYYRRRYYRYRRYRYRYRRYYYRYYYRYYRYYRYYRRYYRYYYRYRYYYRRYYYRRRYRRYYYRYRRRYRYRYYRYYRRYYYRYYYRYYRRYYYYYYRYRRRRYYYRYYYYYRYRRYRRYYRYYRRYRYYYYYRYRYYYRRYYYRYYRRRRYRYYRYYYYRYYYYRRYRYRYRYRYYRYRYYYYRYYRYRRYYRRRRRRYRYYYYRRYRRRYYRYYRYYYRYRRYYYYRYRYYYYRYYRRYYRRYYRRRYRYYYYYYRRYYYYYYYRRYYYYRRRRRRRRRYYYRRYYRRRRRYRRYYRYYYYYRYYYYYRRYRYRRYRYYYRYRYRRYRRYRRYRYYRYYYYRYRYYYYYRYRYYYRRRYRYYRRRYYYRRYRRRRYRYYRRYRYRYYRYYRYYYRRRRRYYRYRYYYYRYRRRRYRYYRYYRRYYRYYRRYYYYRYYYRRRRYRRYYRYRRYYRYRRRYRYRRYYYYYYYRYRRYYRYRRRYYYRYYYRYYRYRYRYRRRRYYYRRRYRYRYYYYYYRRRRYRRYYRYYYRYRRYRYRRRRYRYYYYYYRYRYRRYRYYYRRRRRYYRRRRRYRRRRYRRRYRYYYRYYYRYRYYYRYYYYYRRYRYRYRYYYRRRYYRYRRYRYRRRYYRYYYRRRRRYYRYYYRRYYYRYYYRYYRRRRRRRRRRRYYRRYYRRRYRYRRYYRRYRYYYRRYYRYRYYYYYRYRRYRYYRYRYRYYRYYYRRYRYRYYYRYYRYYRYYRRYRYRRRRRRRRRYYRYRYYRRRRYYYYYRYYYRRYRRRYYRYRYRRRRYYYYRRRYRYYYYYYRRRYRRYRRYRYYYYRRYYYYRYYRRYYYYYRYYYYYRYYYRYRRRYYYYYYRRRYYRYRRYYRRRRYRYRRYYYYYRRYYRYYRYRYRRYYYYRRRYYYYYRYRRYYRRRYYYRYRYYYRRYYRRRRYYYRYRYYYRYYYYYYRRRRRRYYYRRRYYYRYRRRRRYRYYRYRYRRYRYYYYYRRRRYRYYYYRYYYYRYYYYYRYRYRRYRRYYYYRRRYRYRYRYYRRYYRYYYYRRRYYRRYYRYYRYYRRYYYRYYYRRRRRRYYYYRRRRYYYYRYYYRYYYRYYRRRRRRRRRRRRYYYRYRYRYYRRYYRYYYRYYYYRRYYYYYRRRRRRYRYYRYRRYRRYYYYRYYRYYYYYYRYYRYYRRRRYRYRRRRYRYYYRRYYRRYRYYYRYRRYYYYRYRYYRRRRYYYYRRYRYYYYYYYYRYYRRYRRRRRRYYRYYRYYRYRYYYYRRYYYRYYRRYRRYRRRYYYYRYYRRRRYYRYRRYYYRRYYYYRYRYYRRYYRRRYYRYYYRYRYYRYRRRYYYYRRYYRRRYYYRYYYYRYYRRYYRYRYRYYRYRYRYYRRYYYYRYYYYRRRYRYRRRYYYYRRRRYRRRYRYRRRRYRRYRRRRRYYRRYRYRRRRYRRRYRRRRRYYRRRRYYYYRYYRRRYRYYRYYRYYRRRRYRYYRYYRYRRYRRRRYYYRRRYYRYRYYRYYRYRRRRYYRRYYRRRYRYYRYRRYRYYRRYYYYRRYYYRYRYRYRRRRRYYRRRRRRRRRRYRYYRYRRYRYYYRRRRYYYRRRYYRRYYYYYYRRRYYYYRRRYRRYRYYRYRRYRRYYYRYYYRYYYRRRRRYRYYYYYYRRRRRYYYRYYRYRRRYRRRYRYYRYRYRYRRRYYYYRYRYRYYYYRRYYYRRYRYRYYYYRRYRRRYYYYYRRYRYYYRYRRYYYYYRYYRYYRYYYYRYRYRRRYRYRRRRYRRYYRRYRYYYYYYYRYYRYRRRYRYYRRYRYRYYYRYRYYYRRRYRRYRYYRRYRRRYYYRYYYRYYYRRYRYYRRRYYRYYRYRYRYYRYRYYRRYRRYYRYYYYRRYYRRYRYRYRRRYYRYYYYRRYRRYRRYRYYRYYRRYRYYRYYRRYYRRYRYYRRYRYYYYYRRYRRYYRYYYRRYRRYYRYYRYYYRRYRYYYRYYRRYYRRYYRRYYRYYRYYYYYYYYRYYRYRRYRYYRRYYYYRYYRRYYRRRYYRRRRRRYRRYYYYYRYRYRYRRYYYRYYYYRYYYYRYYYRYYYYYRYRRYYRYYRYRYYRYYRRYYYYYYRRRRYYYRRYYYYRYYRYYYYRYRYRRRRYYRRYYYYRRYYYRYYYRYYRRYRYRRRRYRYYRYRYYYYYRRYYYRYRYRRYRYYRYRRYRRRRYYYRRYRYRRYYRRRRYYYYRRYRYYRYRYRRRRRYRRRYRYYYYYRYRRRYYRRRRYRRYYRYYYYRYRRYYYRYRYRYYRRYYYRYRYYYYYYYYYYYRYYYRRRRYYYYRRRRYYRYRYYRYRYRRRYYRRYYRRRYRRYYYYYRYRYYYRRYRYRYYYRYYRYYYYRYYYRRRYRYYRYYYYRRRRYYRYYRRYRYRRYRYRYYRYRRRRRYYRRYRRYRYRRRYYYYYRYYRYRRYRRYYRRYRRYRYYYYYYYYYYRYYYYYYRYYYYYYYYRRRRYYYRRRYYYRYRYRYYRYYRYRYYRRRYRRYRYRRYRRRYYRYRRRYRYYYRYYYYRYYRYYYRRRRYYYYYYYYRYYYYYRRRRYRYRYRRYYYRYYRRYRYYRRRYYRYYYYYYRYRYRYRRYYYYYRRRYRYRRRRYRYYYYYRRYYYYYYRYYYYRRRYYRYYRYRRRRR
GU570664_Rattus_fuscipes        RYYYYYRRYRYRYRYYRYYYYRRRRRYRYYRRRYRYYYYRYRYYYRRRYRYYRRRYRRRYRYYRYYRRYRYYYRRYYYYRRYRYRRYYRRRYYYYYYYYRYRRYYRYRRYYRYYYYRRRRRRRYRRYYRYRYRRYYYRYYYYRYRRYYYYRYRYRRYYRYYRRRYYYRRRYYRRRYYYRRRYRRRYYRYRRRRYYYYYYYRRRRRRRYRYYYYRYYRRRYYRYYRYRYYYYYRRYYRRRYRYRRYRYYYYYYRRYRYYYRRRRRRRYRYYRRYRRYYYYYRYYRRRYYRRRYYYYRRRRRYRRYYYYRYYRRRYRYYRYYYYRYYYYYYYYRRYRYRRYYYYRYRRRYRRRRYYRYYYYRRYYRRYRRRYRRRRRYYYRRYRYRRYRRRRYYRYYRRRRRRRYRRRYYYRRYYRRRYRRYRRYRRYRYYYRRYRYYRRYYRYYRRYRRRRRRYYRRRYRYRYYRYRYRYYRYYYRYRRYYYYYRRYRYRRRRRRYRRYRRYYYRRRRRYYYRYYYYRRYRYRRYYYRRYYRRYYRYRRYRRRRYYYYRRRRYRYYRYRYRRYYYYRRRRRYYYRRRYRRRRRYYRRYRRYYYRYRRRRRYYRYRRYRYYYRYRYYYRYYYRYRYYYYYRRYYYYRYRRYYYYRRRYRRRYYRYRRYRYRRRYRYYRRYRYYYRYYRYYYRRYYYRRRRRRRYRYYRYRYRRRRRYRYRYYYRYYYYYYRYYRYRRYYYRYRRRRYRYYRYRYYRRRYRYYYRRYRRRYYRYYRRYYRRYRYYRRRYRRRYRRRRRRRYYYYRYRYYYYYRRYRYRYYYYYYRYRRYYYRRYYYYYRYYYYRRYYYRYRYRRYYYRRRRRYRYYRRYYRRRRRRRYYYRYYRYRYRYYYYYYYYRRRYRYYYRYRYRYYYYRRYYYYYYRRYRYYRYRYYYYYRRRRRYRYRRRYRYRRYYYYRRYYRRYYYRYRRYRYRYRRYYYRYYYRYYRYYRYRRRYYRYYYRYRRYYRRYYYRRRYRRYYYRYRRRYRYRYYRYYRRYYYRYYYRYYRRYYYYYRRYRRRRYYYRYYYYYRYRRYRRYYRYYRRRRYYYYYRYRYYYRRYYYRYYRRRRRRYYRYYYYRYYYYRRYRYRYRYRYYRYRYYYRRYYRYRRRYRRRRRRYRYYYYRRYRRRYYRYYRYYYRYRRYYYYRYRYYRYRYYRRYYRRYYRRRYRYYYYYYRRYYYYYYYRRYYYYRRRRRRRRRYRYRRYYRRRRRYRRYYRYYYYYRYYYYYRRYRYRRYRYYYRYRYRRYRRYRRYRYYRYYYYRYRYYYYYRYRYYYRRRYRYYRRRYYYRRYRRRRYRYYRRYRYRYYRYRRYYYYRRRRYYRYRYYYYRYRRRRYRYYRYYYRYYRYYRRYYYYRYYRRRRRYRRYYRYRRYYRYRRRYRYRRYYYYYYRRYRRYYRYRRRYYYRYYYRYYRYRYRYRRRRYYYRRRYRYRYYYYYYRRRRYRRYYYYYYRYRRYYYRRRRYYYYYYRYRYRYRRYRYYYRRRRRYYRRRRRYRRRRYRRRYRYYYRYYYRYRYYYRYYYYRRRYRYRYRYYYRRRRYRYRRYRYRRRYYRYYYRRRRRYYRYYYRRYYYRYYYRYYRRRRRRRRRRRYYRRYYRRRYRYRRYYRRYRYYYRRYYRYRYYYYYRYRRYRYYRYRYRYYRYYYRRYRYRYYYRYYRYYRYYRRYRYRRRRRRRRRYYRYRYYRRRRYYYYYRYYYRRYRRRYYRYRYRRRRYYYYRRRYRYYYYYYRRRYRRYRRYRYYYYRRYYYYRYYRRYYYYYRYYYYYRYYYRYRRRYYYRYYRRRYYRYRRYYRRRRYRYRRYYYYYRRYYRYYRYRYRRYYYYRRYYYYYYRYRRYYRYRYYYRYRYYYRRYYRRRRYYYRYRYYYRYYYYYYRRRRRRYYYRRRYYYRYRRRRRYRYYRYRYRYYRYYYYYRRRRYRYYYYRYYYYRYYYYYRYRYRRYRRYYYYRRRYRYRYRYYRRYYRYYYYRRRYYRRYYRYYRYYRRYYYRYYYRRRRRRYYYYRRRRYYYYRYYYRYYYRYYRRRRRRRRRRRRYYYRYRYRYYRRYYRRYYRYYYYRRYYYYYRRYRRRYRYYRYRRYRRYYYYRYYRYYRYYYRYYRYYRRRRYRYYRRRYRYYYRRYYRRYYYYRRYRRYYYYRYRYYRRRRYRYYRRYRYYYYYYYYRRYRRYRRRRRRYYRYYRYYRYRYYYYRRYYYRYYRRYRRYRRRYYYYRYYRRRRYYRYRRYYYRRYYYYRYRYYRRYYRRRYYRYYYRYRYYRYRRRYYYYRRYYRRRYYYRYYYYRYYRRYYYYRYRYYYYRYRYRRRYYYYRYYYYRRRYRYRRRYYYYRRRRYRRRYRYRRRRYRYYRRYRRYYRRYRYYYYRYRYRYYRRRRYYRRRRYYYYRYYRRRYRYYRYYRYYRRRRYRYYRYYRYRRYRRRRYYYRRRYYRYYYYRYYRYRYRRYYRYYYRRRYRYRRYRRYRYYRRYYYYRRYYYRYRYRYRRRRRYYRRRRRRRRRRYRYYRYRRYRYYYRRRRYYYRRRYYRRYYYYYYRRRYYYYRRRYRRYRYYRYRRYRRYYYRYYYRYYYRRRRRYRYYYYYYYRRRRYYYRRYRYRRRYRRRYRYYRYRRRYRRRYYYYRYRYRYYYYRRYYYRRYRYRYYYYRRYRRRYYYYYRRYRYYYRYRRYYYYYRYYRYYRYYYYRYRYRRRYRYRRRRYRRYYRRYRYYYYYYYRYYRYRRRYRYYRRYRYRYYYRYRYYYRRRYRRYRYYRRYRRRYYYRYYYRRYYRRYRYYRRRYYYYYRYRYRYYRYRYYRRYRRYYRYYYYRRYYRRYRYRYRRRYYRYYYYYRYRRYRRYRYYRYYRRYRYYRYYRRYYRRYRYYRRYRYYYYYRRYRRYYRYYYRRYRRYYRYYRYYYRRYRYYYRYYRRYYRRYRRRYYRYYRYYYYYYYYRYYRYRRYRYYRRYYYYRYYRRYYRRRYYRRRRRRYRRYYYYYYYRYRYRRYYYRRYYYRYYYYRYYYRYYYYYRYRRYYRYYRYRYYRYYRRYYYYYYRRRYYYYRRYYYYRYYYYYYYRYRYRRRRYYRRYYYYRRYYYRYYYRYYRRYRYRRRRYRYYRRRRYYYYRRYYYRYRYRRYRYYYYRRYRRYRYYYRRYRYRYYYRRRRYYYYRRYRYYRYRYRRRRRYRRRYRYYYYYRYRRRYYRRRRYRRYYRYYYYRYRRYYYRYRYRYYRRYYYRYRYYYYYYYYYYYRYYYRRRRYYYYYRRRYYRYRYYRYRYRRRYYRYYYRRRYRYYYYYYRYRYYYRRYRYRYYYRYYRYYYYRYYYRRRRRYYRYYYYRRRRYYRYYRRYRYRRRRYRYYRYRRRRRYYRRYRRYRYYRRYYYYYRYYRRRRYRRYYRRYRRYRYYYYYYYYYYRYYYYYYRYYYYYYRYRRRRYYYRRRYYYRYRYRYYYYYRYRYYRRRYRRYRYRRYRRRYYRYRRRYRYYYRYYYYRYYRRYYRRRRYYRYYYYYRYYYYYRRRRYRYRYRRYYYRYYRRYRYYRRRYYRYYYRYYRYRYRYRRYYYYYRRRYRYRRRRYRYYYYYRRYYYYYYRYYYYYRRYYRYYRYRRRRR
GU570661_Rattus_lutreolus       RYYYYYRRYRYRYRYYRYYYYRRRRRYRYYRRRYRYYYYYYRYYYRRRYRYYRRRYRRRYRYYRYYRRRRYYYRRYYYYRRYRYRRYYRRRYYYYYYYYRYRRYYRYYRYYRYYYYRRRYRRRYRRYYRYRYRRYYYRYYYYRYRRYYYYRYRYRRYYRYYRRRYYYRRRYYRRRRYYRRRYRRRYYRYRRRRYRYYYYYRRRRRRRYRYYYYRYYRRRYYRYYRYRYYYYYRRYYRRRYRYRRYRYYYYYYRRYRYYYRRRRRRRYRYYRRYRRYYYYYRYYRRRYYRRRYYYYRRRRYYRRYYYYRYYRRRYRYYRYYYYYYYYYYYYYRRYRYRRYYYYRYRRRYRRRRYYRYYYYRRYYRRYRRRYRRRRRYYYRRYRYRRYRRRYYYYYYRRRRRRRYRRRYYYRRYYRRYYRRYRRYRRYRYYYRRYRYYRRYYRYYRRYRRRRRRYYRRRYRYRYYRRRYRYYRYYYRYRRYYYYYRRRRYRRRRRRYRRYRRYYYRRRRRRYYRYYYYRRYRYRRYYYRRYYRRYYYYRRYRRRRYYRYRRRRYRYYRYRYRRYYYYRYRRYYYYYRRYRRRRRYYRRYRRYYYYYRRRRRYRRYRRYRYYYRRRYYYRYYYRYRYYYYYRRYYYYRYRRYYYYRRRRRRRYYRYRRYRYRRRYRYYRRYRYYYRYYRYYYRRYYYRRRRRRRYRYYRYRYRRRRRYRYRYYYRYYYYYYRYYRYRRYYYRYRRRRYRRYRYRYRRRRYRYYYRRYRRRYYRYYRRYYRRYYYYRRYYRRRYRRRRRRRRYYYRYRYRYYYRRYRYRYYYYYYRYRRYYYRRYYYYYRYYYYRRYYYRYRYRRYYYRRYRRYRYYRRYYRRRRRRRYYYRYYRYRYRYYYYYYYYRRRYYYRYRYRYRYYYYRRYYYYYYRRYRYYRYRYYYYYRRRRRYRYRRRYRYRRYYYYRRYYRRRYYRYRRYRYRYRRYYYRYYYRYYYYYRYYRRYYRYYYRYRYYYRRYYYRRRYRRYYYRYRRRYRYRYYRYYRRYYYRYYYRYYRRYYYYYRRYRRRRYYYRYYYYYRYRRYRRYYRYYRRYRYYYYYRYRYYYRRYYYRYYRRRRRRYYRYYYYRYYYYRRYRYRRRYRYYRYRYYYYRYYRYRRYYRRRRRRYRYYYYRRYRRRYYRYYRYYYRYRRYYYYRYRYYYYRYYRRYYRRYYRRRYRYYYYYYRRYYYYYYYRRYYYYRRRRRRRRRYYYRRYYRRRRRYRRYYRYYYYYRYYYYYRRYRYRRYRYYYRYRYRRYRRYRRYRYYRYYYYRYRYYYYYRYRYYYRRRYRYYRRRYYYRRYRRRRYRYYRRYRYRYYRYYRYYYRRRRRYYRYRYYYYRYRRRRYRYYRYYYRYYRYYRRYYYYRYYRRRRRYYRYYRYRRYYRYRRRYRYRRYYYYYYRRYRRYYRYRRRYYYRYYYRYYRYRYRYRRRRYYYRRRYRYRYYYYYYRRRRYYRYYRYYYRYRRYRYRRRRYRYYYYRYRYRYRRYRYYYRRRRRYYRRRRRYRRRRYRRRYRYYYRYYYRYRYYYRYYYYYRRYRYRYRYYYRRRRYRYRRYRYRRRYYRYYYRRRRRYYRYYYRRYYYRYYYRYYRRRRRRRRRRRYYRRYYRRRYRYRRYYRRYRYYYRRYYRYRYYYYYRYRRYRYYRYRYRYYRYYYRRYRYRYYYRYYRYYRYYRRYRYRRRRRRRRRYYRYRYYRRRRYYYYYRYYYRRYRRRYYRYRYRRRRYYYYRRRYRYYYYYYRRRYRRYRRYRYYYYRRYYYYRYYRRYYYYYRYYYYYRYYYRYRRRYYYRYYRRYYYRYRRYYRRRRYRYRRYYYYYRRYYRYYRYRYRRYYYYRRRYYYYYRYRRYYRRRYYYRYRYYYRRYYRRRRYYYRYRYYYRYYYYYYRRRRRRYYYRRRYYYRYRRRRRYRYYRYRYRRYRYYYYYRRRRYRYYYYRYYYYRYYYYYRYRYRRYRRYYYYRRRYRYRYRYYRRYYRYYYYRRRYYRRYYRYYRYYRRYYYRYYYRRRRRRYYYYRRRRYYYYRYYYRYYYRYYRRRRRRRRRRRRYYYRYRYRYYRRYYRYYYRYYYYRRYYYYYRRRRRRYRYYRYRRYRRYRYYRYYRYYRYYYRYYRYYRRRRYRYRRRRYRYYYRRYYRRYYYYRRYRRYYYYRYRYYRRRRYRYYRRYRYYYYYYYYRRYRRYRRRRRRYYRYYRYYRYRYYYYYRYYYRYYRRYRRYRRRYYYYRYYRRRRYYRYRRYYYRRYYYYRYRYYRRYYRRRYYRYYYRYRYYRYRRRYYYYRRYYRRRYYYRYYYYRYYRRYYYYRYRYYRYRYRYYRRYYYYYYYYYRRRYRYRRRYYYYRRRRYRRRYRYRRRRYYRYRRRRRYYRRYRYRRYRYRRRYRRRRRYYRRRRYYYYRYYRRRYRYYRYYRYYRRRRYRYYRYYRYRRYRRRRYYYRRRYYRYRYYRYYRYRRRRYYRRYYRRRYRYYRYRRYRYYRRYYYYRRYYYRYRYRYRRRRRYYRRRRRRRRRRYRYYRYRRYRYYYRRRRYYYRRRYYRRYYYYYYRRRYYYYRRRYRRYRYYRYRRYRRYYYRYYYRYYYRRRRRYRYYYYYYYRRRRYYYRYYRYRRRYRRRYRYYRYRYRYRRRYYYYRYRYRYRYYRRYYYRRYRYRYYYYRRYRRRYYYYYRRYRYYYRYRRYYYYYYRYRYYRYYYYRYRYRRRYRYRRRRYRRYYRRYRYYYYYYYRYYRYRRRYRYYRRYRYRYYYRYRYYYRRRRRRYRYYRRYRRRYYYRYYYRRYYRRYRYYRRYYYYYYRYRYRYYRYRYYRRYRRYYRYYYYRRYYRRYRYRYRRRYYRYYYYRRYRRYRRYRYYRYYRRYRYYRYYRRYYRRYRYYRRYRYYYYYRRYRRYYRYYYRRYRRYYRYYRYYYRRYRYYYRYYRRYYRRYRRRYYRYYRYYYYYYYYRYYRYRRYRYYRRYYYYRYYRRYYRRRYYYRRRRRYRRYYYYYRYRYRYRRYYYRYYYYRYYYYRYYYRYYYYYRYRRYYRYYRYRYYRYYRRYYYYYYRRRRYYYRRYYYYRYYRYYYYYYRYRRRRYYRRYYYYRRYYYRYYYRYYRRYRYRRRRYRYYRYRYYYYYRRYYYRYRYRRRRYYRYRRYRRRRYYYRRYRYRRYYRRRRYYYYRRYRYYRYRYRRRRRYRRRYRYYYYYRYRRRYYRRRRYRRYYRRYYYRYRRYYYRYRYRYYRRYYYRYRYYYYYYYYYYYRYYYRRRRYYYYYRRYYYRYRYYRYRYRRRYYRYYYRRRYRRYYYYYRYRYYYRRYRYRYYYRYYRYYYYYYYYRRRRRYYRYYYYRRRRYYRYYRRYRYRRYRYRYYRYRRRRRYYRRYRRYRYRRRYYYYYRYYRYRRYRRYYRRYRRYRYYYYYYYYYYRYYYYYYRYYYRYYYYRRRRYYYRRRYYYRYRYRYYRYYRYRYYRRRYRRYRYRRYRRRYYRYRRRYRYYYRYYYYRYYRRYYRRRRYYRYYYYYRYYYYYRRRRYRYRYRRYYYRYYRRYRYYRRRYYRYYYYYYRYRYRYRRYYYYYRRRYRYRRRRYRYYYYYRRYYYYYYRYYYYRRRYYRYYRYRRRRR
GU570662_Rattus_tunneyi         RYYYYYRRYRYRYRYYRYYYYRRRRRYRYYRRRYRYYYYYYRYYYRRRYRYYRRRYRRRYRYYRYYRRRRYYYRYYYYYRRYRYRRYYRRRYYYYYYYYRYYRYYRYRRYYRYYYYRRRRRRRYRRYYRYRYRRYYYRYYYYRYRRYYYYRYRYRRYYRYYRRRYYYRRRYYRRRYYYRRRYRRRYYRYRRRRYRYYYYYRRRRRRRYRYYYYRYYRRRYYRYYRYRYYYYYRRYYRRRYRYRRYRYYYYYYRRYRYYYRRRRRRRYRYYRRYRRYYYYYRYYRRRYYRRRYYYYRRRRYYRRYYRYRYYRRRYRYYRYYYYRYYYYYYYYRRYRYRRYYYYRYRRRYRRRRYYRYYYYRRYYRRYRRRYRRRRRYYYYRYRYRRYRRRYYYRYYRRRRRRRYRRRYYYRRYYRRYYRRYRRYYRYRYYYRRYRYYRRYYRYYRRYRRRRRRYYRRRYRYRYYRYRYRYYRYYYRYRRYYYYYRRRRYRRRRRRYRRYRRYYYRRRRRRYYRYYYYRRYRYRRYYYRRYYRRYYYYRRYRRRRYYRYRRRRYRYYRYRYRRYYYYRYRRYYYYYRRYRRRRRYYRRYRRYYYRYRRRRRYRRYRRYRYYYRRRYYYRYYYRYRYYYYYRRYYYYRYRRYYYYRRRRRRRYYRYRRYRYRRYYRYYRYYRYYYRYYRYYYRRYYYRRRRRRRYRYYRYRYRRRRRYRYRYYYRYYYYYYRYYRYRRYYYRYRRRRYRYYRYRYRYRRYRYYYRRYRRRYYRYYRRYYRRYRYYRRYYRRRYRRRRRRRYYYYRYRYRYYYRRYRYRYYYYYYRYRRYYYRRYYYYYRYYYYRRYYYRYRYRYYYYRRRRRYRYYRRYYRRRRRRRRYRRYYRYRYYYYYYYYYYRRRYYYYYRYRYRYYYYRRYYYYYYRRYRYYRYRYYYYYRRRRRYRYRRRYRYRRYYYYRYYYRRRYYRYRRYRYRYRRYYYRYYYRYYRYYRYYRRYYRYYYRYRYYYRRYYYRRRYRRYYYRYRRRYRYRYYRYYRRYYYYYYYRYYRRYYYYYRRYRRRRYYYRYYYYYRYRRYRRYYRYYRRYRYYYYYRYRYYYRRYYYRYYRRRRRRYYRYYYYRYYYYRRYRYRYRYRYYRYRYRYRRYYRYRRYYRRRRRRYRYYYYRRYRRRYYRYYRYYYRYRRYYYYRYRYYYYRYYRRYYRRYYRRRYRYYYYYYRRYYYYYYRRRYYYYYRRRRRRRRYRYRRYYRRRRRYRYYYRYYYYYRYYYYYRRYRYRRYRYYYRYRYRRYRRYRRYRYYRYYYYRYRYYYYYRYRYYYRRRYRYYRRRYYYRRRRRRRYRYYRRYRYRYYRYYRYYYRRRRRYYRYRYYYYRYRRRRYRYYRYYYRYYRYYRRYYYYRYYRRRRRYRRYYRYRRYYRYRRRYRYRRYYYYYYRRYRRYYRYRYRYYYRYYYRYYRYRYRYRRRRYYYRRRYRYRYYYYYYRRRRRRRYYRYYYRYRRYRYRRRRYRYYYYRYRYRYRRYRYYYRRRRRYYRRRRRYRRRRYRRRYRYYYRYYYRYRYYYRYYYYYRRYRYRYRYYYRRRRYRYRRYRYRRRYYRYYYRRRRRYYRYYYRRYYYRYYYRYYRRRRRRRRRRRYYRRYYRRRYRYRRYYRRYRYYYRYYYRYRYYYYYRYRRYRYYRYRYRYYRYYYRRYRYRYYYRYYRYYRYYRRYRYRRRRRRRRRYYYYRYYRRRRYYYYYRYYYRRYRRRYYRYRYRRRRYYYYRRRYRYYYYYYRRRYRRYRRYRYYYYRRYYYYRYYRRYYYYYRYYYYYRYYYRYRRRYYYRYYRRRYYRYRRYYRRRRYRYRRYYYYYRRYYRYYRYRYRRYYYYRRRYYYYYRYRRYYRRRYYYRYRYYYRRYYRRRRYYYRYRYYYRYYYYYYRRRRRRYYYRRRYYYRYRRRRRYRYYRYRYRRYRYYYYYRRRRYRYYYYRYYYYRYYYYYRYRYRRYRRYYYYRRRYRYRYRYYRRYYRYYYYRRRYYRRYYRYYRYYRRYYYRYYYRRRRRRYYYYRRRRYYYYRYYYRYYYRYYRRRRRRRRRRRRYYYRYRYRYYRRYYRYYYRYYYYRRYYYYYRRRRRRYRYYRYRRYRRYYYYRYYRYYRYYYRYYRYYRRRRRRYRRRRYRYYYRRYYRRYYYYRRYRRYYYYRYRYYRRRRYRYYRYYRYYYYYYYYRRYRRYRRRRRRYYRYYRYYRYRYYYYRRYYYRYYRRYRRYRRRYYYYRYYRRRRYYRYRRYYYRRYYYYRYRYYRRYYRRRYYRYYYRYRYYRYRRRYYYYRRYYRRRYYYRYYYYRYYRRYYYYRYRYYRYRYRYRRRYYYYRYYYYRRRYRYRRRYYYYRRRRYRRRYRYRRRRYRRYRRRRRYYRRYRYRRYRYRRRYRRRRRYYRRRRYYYYRYYRRRYRYYRYYRYYRRRRYRYYRYYRYRRYRRRRYYYRRRYYRYRYYRYYRYRRRRYYRRYYRRRYRYYRYRRYRYYRRYYYYRRYYYRYRYRYRRRRRYYRRRRYRRRRRYRYYRYRRYRYYYRRRRYYYRRRYYRYYYYYYYRRRYYYYRRRYRRYRYYRYRRYRRYYYRYYYRYYYRRRRRYRYYYYYYYRRYRYYYRYYRYRRRYRRRYRYYRYRYRYRRRYYYYRYRYRYYYYRRYYYRRYRYRYYYYRRYRRRYYYYYRRYRYYYRYRRYYYYYRYYRYYRYYYYRYRYRRRYRYRRRRYRRYYRRYRYYYYYYYRYYRYRRRYRYYRRYRYRYYYRYRYYYRRRYRRYRYYRRYRRRYYYRYYYRRYYRRYRYYRRRYYYYYRRRYRYYRYRYYRRYRRYYRYYYYRRYYRRYRYRYRRRYYRYRYYRRYRRYRRYRYYRYYRRYRYYRYYRRYYRRYRYYRRYRYYYYYRRYRRYYRYYYRRYRRYYRYYRYYYRRYRYYYRYYRRYYRRYRRRYYRYYRYYYYYYYYRYYRYRRYRYYRRYYYYRYYRRYYRRRYYRRRRRRYRRYYYYYRYRYRYYRYYYRYYYYRYYYYRYYYRYYYYYRYRRYYRYYRYRYYRYYRRYYYYYYRRRRYYYRRYYYYRYYRYYYYRYRYRRRRYYRRYYYYRRYYYRYYYRYYRRYRYRRRRYRYYRYRYYYYYRRYYYRYRYRRYRYYRYRRYRRRRYYYRRYRYRRYYRRRRYYYYRRYRYYRYRYRRRRRYRRRYRYYYYYRYRRRYYRRYRYRRYYRYYYYRYRRYYYRYRYRYYRRYYYRYRYYYYYYYYYYYRYYYRRRRYYYYYRRRYYRYRYYRYRYRRRYYRYYYRRRYRRYYYYYRYYYYYRRYRYRYYYRYYRYYYYRYYYRRRRRYYRYYYYRRRRYYRYYRRYRYRRYRYRYYRYRRRRRYYRRYRRYRYRRRYYYYYRYYRYRRYRRYYRRYRRYRYYYYYYYYYYRYYYYYYRYRYYYYYYRRRRYYYRRRYYYRYRYRYYRYYRYRYYRRRYRRYRYRRYRRRYYRYRRRYRYYYRYYYYRYYRRYYRRRRYYYYYYYYRYYYYYRRRRYRYRYRRYYYRYYRRYRYYYRRYYRYYYRYYRYRYRYRRYYYYYRRRYRYRRRRYRYYYYYRRYYYYYYRYYYYRRRYYRYYRYRRRRR
GU570663_Rattus_villosissimus   RYYYYYRRYRYRYRYYRYYYYRRRRRYRYYRRRYRYYYYYYRYYYRRRYRYYRRRYRRRYRYYRYYRYRRYYYRRYYYYRRYRYRRYYRRRYYYYYYYYRYRRYYRYRRYYRYYYYRRRRRRRYRRYYRYRYRRYYYRYYYYRYRRYYYYRYRYRRYYRYYRRRYYYRRRYYRRRYYYRRRYRRRYYRYRRRRYRYYYYYRRRRRRRYRYYYYRYYRRRYYRYYRYRYYYYYRRYYRRRYRYRRYRYYYYYYRYYRYYYRRRRRRRYRYYRRYRRYYYYYRYYRRRYYRRRYYYYRRRRYYRRYYYYRYYRRRYRYYRYYYYRYYYYYYYYRRYRYRRYYYYRYRRRYRRRRYYRYYYYRRYYRRYRRRYRRRRRYYYRRYRYYRYRRRYYYRYYRRRRRRRYRRRYYYRRYYRRYYRRYRRYRRYRYYYRRYRYYRRYYRYYRRYRRRRRRYYRRRYRYRYYRYRYRYYRYYYRYRRYYYYYRRRRYRRRRRRYRRYRRYYYRRRRRRYYRYYYYRRYRYRRYYYRRYYRRYYYYRRYRRRRYYRYRRRRYRYYRYRYRRYYYYRYRRYYYYYRRYRYRRRYYRRYRRYYYRYRRRRRYRRYRRYRYYYRRRYYYRYYYRYRYYYYYRRYYYYRYRRYYYYRRRRRRRYYRYRRYRYRRRYRYYRRYRYYYRYYRYYYRRYYYRRRRRRRYRYYRYRYRRRRRYRYRYYYRYYYYYYRYYRYRRYYYRYRYRRYRYYRYRRRYRRYRYYYRRYRRRYYRYYRRYYRRYRYYRRYYRRRYRRRRRRRRYYYRYRYRYYYRRYRYRYYYYYYRYRRYYYRRYYYYYRYYYYRRYYYRYRYRRYYYRRRRRYRYYRRYYRRRRRRRYYYRYYRYRYRYYYYYYYYRRRYYYRYRYRYRYYYYRRYYYYYYRRYRYYRYRYYYYYRRRRRYRYRRRYRYRRYYYYRRYYRRRYYRYRRYRYRYRRYYYRYYYRYYRYYRYYRRYYRYYYRYRYYYRRYYYRRRYRRYYYRYRRRYRYRYYRYYRRYYYRYYYRYYRRYYYYYRRYRRRRYYYRYYYYYRYRRYRRYYRYYRRYRYYYYYRYRYYYRRYYYRYYRRRRRRYYRYYYYRYYYYRRYRYRYRYRYYRYRYYYYRYYRYRRYYRRRRRRYRYYYYRRYRRRYYRYYRYYYRYRRYYYYRYRYYYYRYYRRYYRRYYRRRYRYYYYYYRRYYYYYYRRRYYYYRRRRRRRRRYYYRRYYRRRRRYRRYYRYYYYYRYYYYYRRYRYRRYRYYYRYRYRRYRRYRRYRYYRYYYYRYRYYYYYRYRYYYRRRYRYYRRRYYYRRYRRRRYRYYRRYRYRYYRYYRYYYRRRRRYYRYRYYYYRYRRRRYRYYRYYRRYYRYYRRYYYYRYYYRRRRYRRYYRYRRYYRYRRRYRYRRYYRYYYRRYRRYYRYRRRYYYRYYYRYYRYRYRYRRRRYYYRRRYRYRYYYYYYRRRRYRRYYRYYYRYRRYRYRRRRYRYYYYRYRYRYRRYRYYYRRRRRYYYRRRRYRRRRYRRRYRYYYRYYYRYRYYYRYYYYRRRYRYRYRYYYRRRRYRYRRYRYRRRYYRYYYRRRRRYYRYYYRRYYYRYYYRYYRRRRRRRRRRRYYRRYYRRRYRYRRYYRRYRYYYRRYYRYRYYYYYRYRRYRYYRYRYRYYRYYYRRYRYRYYYRYYRYYRYYRRYRYRRRRRRRRRYYRYRYYRRRRYYYYYRYYYRRYRRRYYRYRYRRRRYYYYRRRYRYYYYYYRRRYRRYRRYRYYYYRRYYYYRYYRRYYYYYRYYYYYRYYYRYRRRYYYYYYRRYYYRYRRRYRRRRYRYRRYYYYYRRYYRYYRYRYRRYYYYRRRYYYYYRYRRYYRRRYYYRYRYYYRRYYRRRRYYYRYRYYYRYYYYYYRRRRRRYYYRRRYYYRYRRRRRYRYYRYRYRRYRYYYYYRRRRYRYYYYRYYYYRYYYYYRYRYRRYRRYYYYRRRYRYRYRYYRRYYRYYYYRRRYYRRYYRYYRYYRRYYYRYYYRRRRRRYYYYRRRRYYYYRYYYRYYYRYYRRRRRRRRRRRRYYYRYRYRYYRRYYRYYYRYYYYRRYYYYYRRRRRYYRYYRYRRYRRYYYYRYYRYYYYYYRYYRYYRRRRYRYRRRRYRYYYRRYYRRYYYYRRYRRYYYYRYRYYRRRRYRYYRRYRYYYYYYYYRRYRRYRRRRRRYYRYYRYYRYRYYYYYRYYYRYYRRYRRYRRRYYYYRYYRRRRYYRYRRYYYRRYYYYRYRYYRRYYRRRYYRYYYRYRYYRYRRRYYYYRRYYRRRYYYRYYYYRYYRRYYRYRYRYYRYRYRYYRRYYYYRYYYYRRRYRYRRRYYYYRRRRYRRRYRYRRRRYRRYRRRRRYYRRYRYRRYRYRRRYRRRRRYYRRRRYYYYRYYRRRYRYYRYYRYYRRRRYRYYRYYRYRRYRRRRYYYRRRYYRYRYYRYYRYRRRRYYRRYYRRRYRYYRYRRYRYYRRYYYYRRYYYRYRYRYRRRRRYYRRRRRRRRRYYRYYRYRRYRYYYRRRRYYYRRRYYRRYYYYYYRRRYYYYRRRYRRYRYYRYRRYRRYYYRYYYRYYYRRRRRYRYYYYYYYRRRRYYYRYYRYRRRYRRRYRYYRYRYRYRRRYYYYRYRYRYYYYRRYYYRRYRYRYYYYRRYRRRYYYYYRRYRYYYRYRRYYYYYRYYRYYRYYYYRYRYRRRYRYRRRRYRRYYRRYRYYYYYYYRYYRYRRRYRYYRRYRYRYYYRYRYYYRRRYRRYRYYRRYRRRYYYRYYYRYYYRRYRYYRRRYYYYYRYRYRYYRYRYYRRYRRYYRYYYYRRYYRRYRYRYRRRYYRYYRYRRYRRYRRYRYYRYYRRYRYYRYYRRYYRRYRYYRRYRYYYYYRRYRRYYRYYYRRYRRYYYYYRYYYRRYRYYYRYYRRYYRRYYRRYYRYYRYYYYYYYYRYYRYRRYRYYRRYYYYRYYRRYYRRRYYRRRRRRYRRYYYYYRYRYRYRRYYYRYYYYRYYYYRYYYRYYYYYRYRRYYRYYRYRYYRYYRRYYYYYYRRRRYYYRRYYYYRYYRYYYYRYRYRRRRYYRRYYYYRRYYYRYYYRYYRRYRYRRRRYRYYRYRYYYYYRRYYYRYRYRRYRYYRYRRYRRRRYYYRRYRYYRYYRRRRYYYYRRYRYYRYRYRRRRRYRRRYRYYYYYRYRRRYYRRRRYRRYYRYYYYRYRRYYYRYRYRYYRRYYYRYRYYYYYYYYYYYRYYYRRRRYYYYYRRRYYRYRYYRYRYRRRYYRRYYRRRYRRYYYYYRYRYYYRRYRYRYYYRYYRYYYYRYYYRRRYRYYRYYYYRRRRYYRYYRRYRYRRYRYRYYRYRRRRRYYRYYRRYRYRRRYYYYYRYYRYRRYRRYYRRYRRYRYYYYYYYYYYRYYYYYYRRRYYYYYYRRRRYYYRRRYYYRYRYRYYRYYRYRYYRRRYRRYRYRRYRRRYYRYYRRYRYYYRYYYYRYYRRYYRRRRYYYYYYYYRYYYYYRRRRYRYRYRRYYYRYYRRYRYYRRRYYRYYYYYYRYRYRYRRYYYYYRRRYRYRRRRYRYYYYYRRYYYYYYRYYYYRRRYYRYYRYRRRRR
GU570659_Rattus_leucopus        RYYYYYRRYRYRYRYYRYYYYRRRRRYRYYRRRYRYYYYRYRYYYRRRYRYYRRYYRRRYRYYRYYRRRRYYYRRYYYYYRYRYRRYYRRRYYYYYYYYRYRRYYRYRRYYRYYRYRRRRRRRYRRYYRYRYRRYYYRYYYYRRRRYYYYRYYYRRYYRYYRRRYYYRRRYYRRRYYYRRRYRRRYYRYRRRRYRYYYYYRRRRRRRYRYYYYRYYRRRYYRYYRYRYYYYYRRYYRRRYRYRRYRYYYYYYRRYRYYYRRRRRRRYRYYRRYRRYYYRYRYYRRRYYRRRYYYYRRRRRYRRYYYYRYYRRRYRYYRYRYYYYYYYYYYYRRYRYRRYYYYRYRRRYRRRRYYRYYYYRRYYRRYRRRYRRRRRYYYRRYRYRRYRRRYYRRYYRRRRRRRYRRRYYYRRYYRRYYRRYRRYRRYRYYYRRYRYYRRYYRYYRRYRRRRRRYYRRRYRYRYYYYRYRYYRYYYRYRRYYYYYRRRRYRRRRRRYRRYRRYYYRRRRRRYYRYYYYRRYRYRRYYYRRYYRRYYRRRRYRRRRYYRYRRRRYRYYRYRYYRYYYYRYRRRYYYYRRYRRRRRYYRRYRRYYYRYRRRRRYYRYRRYRYYYYRRYYYRYYYRYRYYYYYRRYYYYRYRRYYYYRRRRRRRYYRYRRYRYRRRYRYYRYYRYYYRYYRYRYRRYYYRRRRRRRYRYYRYRYRRRRRYRYRYYYRYYYYYYRYYRYRRYYYRRRRRRYRYYRYRYRRRRYRYYYRRYRRRYYRYYRRYYRRYRYYRRYYRRRYRRRRRRRRYYYRYRYRYYYRRYRYRYYYYYYRYRRYYYRRYYYYYRYYYYRRYYYRYRYRRYYYRRRRRYRYYYRYYRRRRRRRYYYRYYRYRYRYYYYYYYYRYRYRYYYRYRYRYYRYRRYYYYYYRRYRYYRYRYYYYYRRRRRYRYRRRYRYRRYYYYRRYYRRRYYRYRRYRYRYRRYYYRYYYRYYRYYRYYRRYYRYYYRYRYYYRRYYYRRRYRRYYYRYRRRYRYRYYRYYRRYYYRYYYRYYRRYYYYYRRYRRRRYYYRYYYYYRYYRYRRYYRYYRRRRYYYYYRYRYYYRRYYYRYYRRRRRRYYRYYYYRYYYYRRYRYRYRRRYYRYRYYYRRYYRYRRYYRRRRRRYRYYYYRRYRRRYYRYYRYYYRYRRYYYYRYRYYRYRYYRRYYRRYYRRRYRYYYYYRRRYYYYYYRRRRYYYRRRRRRRRRYRYRRYYRRRRRYRRYYRYYYYYRYYYYYRRYRYRRYRYYYRYRRRRYRRYRRYRYYRYYYYRYRYYYYYRYRYYYRRRYRYYRRRYYYRRYRRRRYRYYRRYRYRYYRYRRYYYRRRRRYYRYRYYYYRYRYRRYRYYRYYRRYYRYYRRYYYYRYYRRRRRRRRYYRYRRYYRYRRRYRYRRYYRYYYRRYRRYYRYRRRYYYRYYYRYYRYRYRYRRRRYYYRRRYRYRYYYYYYRRRRYRRYYRYYYRYRRYRYRRRRYRYYYYRYRYRYRRYRYYYRRRRRYYRRRRRYRRRRYRRRYRYYYRYYYRYRYYYRYYYYYRRYRYRYRYYYRRRRYRYRRYRYRRRYYRYYYRRRRRYYRYYYRRYYYRYYYRYYRRRRRRRRRRRYYRRYYRRRYRYRRYYRRYRYYYRRYYRYRYYYYYRYRRYRYYRYRYRYYRYYYRRYRYRYYYRYYRYYRYYRRYRYRRRRRRRRRYYRYRYYRRRRYYYYYRYYYRRYRRRYYRYRYRRRRYYYYRRRYRYYYYYYRRRYRRYRRYRYYYYRRYYYYRYYRRYYYYYRYYYYYRYYYRYRRRYYYRYYRRYYYRYRRYYRRRRYRYRRRYYYYRRYYRYYRYRYRRYYYYRRRYYYYYRYRRYYRRRYYYRYRYYYRRYYRRRRYYYRYRYYYRYYYYYYRRRRRRYYYRRRYYYRYRRRRRYRYYRYRYRRYRYYYYYRRRRYRYYYYRYYYYRYYYYYRYRYRRYRRYYYYRRRYRYRYRYYRRYYRYYYYYRRYYRRYYRYYRYYRRYYYRYYYRRRRRRYYYYRRRRYYYYRYYYRYYYRYYRRRRRRRRRRRRYYYRYRYRYYRRYYRYYYRYYYYRRYYYYYRRRRRRYRYYRYRRYRRYYYYRYYRYYRYYYRYYRYYRRRRYRYYRRRYRYYYRRYYRRYYYYRRYRRYYYYRYRYYRYRRYRYYRRYRYYYYYYYYRRYRRYRRRRRRYYRYYRYYRYYYYYYRRYYYRYYRRYRRYRRRYYYYRYYRRRRYYRYRRYYYRRYYYYRYRYYRRYYYRRYYRYYYRYRYYRYRRRYYYYRRYYRRRYYYRYYYYRYYRRYYYYRYRYYRYRYRYRRRRYYYRYYYYRRRYRYRRRYYYYRRRRYRRRYRYRRRRYRRYRRYRRYYRRYRYRYYRYRRRYYRRRRYYRRRRYYYYRYYRRRYRYYRYYRYYRRRRYRYYRYYRYRRYRRRRYYYRRRYYRYRYYRYYRYRRRRYYRRYYRRRYRYYRYYRYRYYRRYYYYRRYYYRYRYRYRRRRRYYRRRRRRRRRRYRYYRYRRYRYYYRRRRYYYRRRYYRRYYYYYYRRRYYYYRRRYRRYRYYRYRRYRRYYYRYYYRYYYRRRRRYRYYYYYYYRRRRYYYRYYRYRRRYRRRYRYYRYRYRYRRRYYYYRYRYRYYYYRRYYYRRYRYRYYYYRRYRRRYYYYYRRYRYYYRYRRYYYYYRYYRYYRYYYYRYRYRRRYRYRRRRYRRYYRRYRYYYYYYYRYYRYRRRYRYYRRYRYRYYYRYRYYYRRRYRRYRYYRRYRRRYYYRYYYRRYYRRYRYYRRRYYYYYRYRYRYYRYRYYRRYRRYYRYYYYRRYYRYYRYRYRRRYYRYYYYRRYRRYRRYRYYRYYRRYRYYRYYRRYYRRYRYYRRYRYYYYYRRYRRYYRYYYRRYRRYYRYYRYYYRRYRYYYRYYRRYYRRYRRRYYRYYRYYYYYYYYRYYRYRRYRYYRRYYYYRYYRRYYRRRYYRRRRRRYRRYYYYYRYRYRYRRYYYRRYYYRYYYYRYYYRYYYYYRYRRYYRYYRYRYYRYYRRYYYYYYRRRRYYYRRYYYYRYYRYYYYRYRYRRRRYYRRRYYYRRYYYRYYYRYYRRYRYRRRRYRYYRYRYYYYYRRYYYRYRYRYYRYYRYRRYRRRRYYYRRYRYRYYYRRRRYYYYRRYRYYRYRYRRRRRYRRRYRYYYYYRYRRRYYRRRRYRRYYRYYYYRYRYYYYRYRYRYYRRYYYRYRYYYYYYYYYYYRYYYRRRRYYYYYRRRYYRYRYYRRRYRRRYYRYYYRRRYRRYYYYYRYRYYYRRYRYRYYYRYYRYYYYRYYYRRRRRYYRYYYYRRRRYYYYYRRYRYRRYRYRYYRYRRRRRYYRRYRRYRYRRRYYYYYRYYRYRRYRRYYRRYRRYRYYYYYYYYYYRYYYYYYRYRYYYYRYRRRRYYYRRRYYYRYRYRYYRYYRYRYYRRRYRRYRYRRYRRRYYRYRRRYRYYYRYYYYRYYRRYYRRRRYYYYYYYYRYYYYYRRRRYRYRYRRYRYRYYRRYYYYRRRYYRYYYRYYRYRYRYRRYYYYYRRRYRYRRRRYRYYYYYRRYYYYYYRYYYYYRRYYRYYRYRRRRR
GU570660_Rattus_leucopus        RYYYYYRRYRYRYRYYRYYYYRRRRRYRYYRRRYRYYYYRYRYYYRRRYRYYRRYYRRRYRYYRYYRRRRYYYRRYYYYYRYRYRRYYRRRYYYYYYYYRYRRYYRYRRYYRYYRYRRRRRRRYRRYYRYRYRRYYYRYYYYRRRRYYYYRYYYRRYYRYYRRRYYYRRRYYRRRYYYRRRYRRRYYRYRRRRYRYYYYYRRRRRRRYRYYYYRYYRRRYYRYYRYRYYYYYRRYYRRRYRYRRYRYYYYYYRRYRYYYRRRRRYRYRYYRRYRRYYYYYRYYRRRYYRRRYYYYRRRRYYRRYYYYRYYRRRYRYYRYRYYRYYYYYYYYRRYRYRRYYYYYYRRRYRRRRYYRYYYYRRYYRRYRRRYRRRRRYYYRRYRYRRYRRRYYRRYYRRRRRRRYRRRYYYRRYYRRYYRRYRRYRRYRYYYRRYRYYRRYYRYYRRYRRRRRRYYRRRYRYRYYYYRYRYYRYYYRYRRYYYYYRRRRYRRRRRRYRRYRRYYYRRRRRRYYRYYYYRRYRYRRYYYRRYYRRYYRRRRYRRRRYYRYRRRRYRYYRYRYRRYYYYRYRRRYYYYRRYRRRRRYYRRYRRYYYRYRRRRRYYRYRRYRYYYRRRYYYRYYYRYRYYYYYRRYYYYRYRRYYYYYRRRRRRYYRYRRYRYRRRYRYYRYYRYYYRYYRYRYRRYYYRRRRRRRYRYYRYRYRRRRRYRYRYYYRYYYYYYRYYRYRRYYYRRRRRRYRYYRYRYRRRRYRYYYRRYRRRYYRYYRRYYRRYRYYRRYYRRRYRRRRRRRRYYYRYRYRYYYRRYRYRYYYYYYRYRRYYYRRYYYYYRYYYYRRYYYRYRYRRYYYRRRRRYRYYYRYYRRRRRRRYYYRYYRYRYRYYYYYYYYRYRYRYYYRYRYRYYRYRRYYYYYYRRYRYYRYRYYYYYRRRRRYRYRRRYRYRRYYYYRRYYRRRYYRYRRRRYRYRRYYYRYYYRYYRYYRYYRRYYRYYYRYRYYYRRYYYRRRYRRYYYRYRRRYRYRYYRYYRRYYYRYYYRYYRRYYYYYRRYRRRRYYYRYRYYYRYRRYRRYYRYYRRRRYYYYYRYRYYYRRYYYRYYRRRRRRYYRYYYYRYYYYRRYRYRYRRRYYRYRYYYRRYYRYRRYYRRRRRRYRYYYYRRYRRRYYRYYRYYYRYRRYYYYRYRYYRYRYYRRYYRRYYRRRYRYYYYYRRRYYYYYYYRRRYYYRRRRRRRRRYRYRRYYRRRRRYRRYYRYYYYYRYYYRYRRYRYRRYRYYYRYRRRRYRRYRRYRYYRYYYYRYRYYYYYRYRYYYRRRYRYYRRRYYYRRYRRRRYRYYRRYRYRYYRYRRYYYRRRRRYYRYRYYYYRYRRRRYRYYRYYRRYYRYYRRYYYYRYYRRRRRRRRYYRYRRYYRYRRRYRYRRYYRYYYRRYRRYYRYRRRYYYRYYYRYYRYRYRYRRRRYYYRRRYRYRYYYYYYRRRRYRRYYRYYYRYRRYRYRRRRYRYYYYRYRYRYRRYRYYYRRRRRYYRRRRRYRRRRYRRRYRYYYRYYYRYRYYYRYYYYYRRYRYRYRYYYRRRRYRYRRYRYRRRYYRYYYRRRRRYYRYYYRRYYYRYYYRYYRRRRRRRRRRRYYRRYYRRRYRYRRYYRRRRYYYRRYYRYRYYYYYRYRRYRYYRYRYRYYRYYYRRYRYRYYYRYYRYYRYYRRYRYRRRRRRRRRYYRYRYYRRRRYYYYYRYYYRRYRRRYYRYRYRRRRYYYYRRRYRYYYYYYRRRYRRYRRYRYYYYRRYYYYRYYRRYYYYYRYYYYYRYYYRYRRRYYYRYYRRRYYRYRRYYRRRRYRYRRRYYYYRRYYRYYRYRYRRYYYYRRRYYYYYRYRRYYRRRYYYRYRYYYRRYYRRRRYYYRYRYYYRYYYYYYRRRRRRYYYRRRYYYRYRRRRRYRYYRYRYRRYRYYYYYRRRRYRYYYYRYYYYRYYYYYRYRYRRYRRYYYYRRRYRYRYRYYRRYYRYYYYRRRYYRRYYRYYRYYRRYYYRYYRYRRRRRYYYYRRRRYYYYRYYYRYYYRYYRRRRRRRRRRRRYYYRYRYRYYRRYYRYYYRYYYYRRYYYYYRRRRRRYRYYRYRRYRRYYYYRYYRYYRYYYRYYRYYRRRRYRYRRRRYRYYYRRYYRRYYYYRRYRRYYYYRYRYYRRRRYRYYRRYRYYYYYYYYRRYRRYRRRRRRYYRYYRYYRYYYYYYYRYYYRYYRRYRRYRRRYYYYRYYRRRRYYRYRRYYYRRYYYYRYRYYRRYYRRRYYRYYYRYRYYRYRRRYYYYRRYYRRRYYYRYYYYRYYRRYYYYRYRYYRYRYRYRRRRYYYRYYYYRRRYRYRRRYYYYRRRRYYRRYRYRRRRYRRYRRYRRYYRRYRYRYYRYRRRYYRRRRYYRRRRYYYYRYYRRRYRYYRYYRYYRRRRYRYYRYYRYRRYRRRRYYYRRRYYRYRYYRYYRYRRRRYYRRYYRRRYRYYRYYRYRYYRRYYYYRRYYYRYRYRYRRRRRYYRRRRRRRRRYYRYYRYRRYRYYYRRRRYYYRRRYYRRYYYYYYRRRYYYYRRRYRRYRYYRYRRYRRYYYRYYYRYYYRRRRRYRYYYYYYYRRRRYYYRYYRYRRRYRRRYRYYRYRYRYRRRYYYYRYRYRYYYYRRYYYRRYRYRYYYYRRYRRRYYYYYRRYRYYYRYRRYYYYYRYYRYYRYYYYRYRYRRRYRYRRRRYRRYYRRYRYYYYYYYRYYRYRRRYRYYRRYRYRYYYRYRYYYRRRYRRYRYYRRYRRRYYYRYYYRRYYRRYRYYRRRYYYYYRYRYRYYRYRYYRRYRRYYRYYYYRRYYRYYRYRYRRRYYRYYYYRRYRRYRRYRYYRYYRRYRYYRYYRRYYRRYRYYRRYRYYYYYRRYRRYYRYYYRRYRRYYYYYRYYYRRYRYYYRYYRRYYRRYRRRYYRYYRYYYYYYYYRYYRYRRYRYYRRYYYYRYYRRYYRRRYYRRRRRRYRRYYYYYYYRYRYRRYYYRRYYYRYYYYRYYYRYYYYYRYRRYYRYYRYRYYRYYRRYYYYYYRRRRYYYRRYYYYRYYRYYYYRYRYRRRRYYRRRYYYRRYYYRYYYRYYRRYRYRRRRYRYYRYRYYYYYRRYYYRYRYRYYRYYRYRRYRRRRYYYRRYYYRYYYRRRRYYYYRRYRYYRYRYRRRRRYRRRYRYYYYYRYRRRYYRRRRYRRYYRYYYYRYRRYYYRYRYRYYRRYYYRYRYYYYYYYYYYYRYYYRRRRYYYYYRRRYYRYRYYRRRYRRRYYRYYYRRRYRRYYYYYRYRYYYRYYRYRYYYRYYRYYYYRYYYRRRRRYYRYYYYRRRRYYYYYRRYRYRRYRYRYYRYRRRRRYYRRYRRYRYRRRYYYYYRYYRYRRYRRYYRRYRRYRYYYYYYYYYYRYYYYYYRYYYYYYRYRRRRYYYRRRYYYRYRYRYYRYYRYRYYRRRYRRYRYRRYRRRYYRYRRRYRYYYRYYYYRYYRRYYRRRRYYYYYYYYRYYYYYRRRRYRYRYRRYYYRYYRRYYYYRRRYYRYYYRYYRYRYRYRRYYYYYRRRYRYRRRRYRYYYYYRRYYYYYYRYYYYRRRYYRYYRYRRRRR

[stems]
AF348082_Microtus_kikuchii      AGGTTTCCGGCCTATAATTATTAAGGCAGACACATGCATGTGTCCCGTAGTTCTCTAGGAGAGGTAGTATTATGCTGCCGCCACCCCGGGCAGTGTTAAGTAAACGTTTGCTAACCATGCCTGGGTTGGTTCGGCCACCGCCGAAACCCAACTAATTAGGCGTGTGTAATAGAATTACCCCTATATTCAT-GGGAACGTAATTCTAAACACGCTAAGATGGGCCCATCTTAGCAGTAATTACAAAATATTGCCGGCGCTGGATGGCGGTACTTTACTAGAGAGCCTGTTCTATCGCGCTCCACCCCGCCTATATACCGCCATCTTCAGCACCCTGGAGTGCAACATAACGTTAGGTCAAGGTGTAGCGAGGTGGAGCAATGGGCTTTCTAGAACCCCTTTAAAGGGGTTTAGAATTAAGCTTAATTTGAAGTACGTACACGCGTCCTCCTCACACGAGGAGGTCGCGTAAGCATACTAGTGTGCTTGAATTTTAACCCGGAAGCTTGTTAACATCTACTAAGCTTAGTAGACCCCAAACCTACCTAAGAGCGTACGGACCCCGTCTATATAGTGGGACTCCTAGGTAGGGTGAGCCGCTTGGGGACCCGAGAATGTTCATTTAAGATACGTATCTTAAACCTGAAGAGCTCTTCAGGGGCCTGGGCGCCCAGGCGCCTCGGGTTCTATATATAGAGTTAACTTCTGCACAACAAGGACTTGTTTGCCGGGTGCAGGAGATGAAGTAAAAGGGAATCCCGTGTTTAAACACCTCTAGCGTTAGAGGCTGCCGCCGTGACTTACGGCCGCGGTACCGTGAAGCTTGTTCCGGGACGGCTTCGAGGATTCTCTTTACTTCATCCCCCGTGCGGGGAATAAGACGACCCTATGGAGCTTAATTTTAGGCTAGTAATTGGTTGTGACCTCGGAGCTCCGAGAACGACGTCAGTTACATTGAAGTTCCTAGGGCGCAATCCTATTGATCAATTAGGGTTCGTGGATCAGGACCCCAATGGTGAGCTATTAGGTCGTTAACGAGTCCTGATCTAGACCGGATCCAGGTCTCTCTATTCTTCTCGTACGGACGAGAAGGAGGCCTTAAGGCCTTATTGATTATTCCTAAGGGGTTAATGGCTTAAGCAAGCATGCTTGGATGCATCCCATAAACCATCATGGCTTAAGCTCTGGCCAGATCCACTGGACATCATGATTAGGGGCAGTTGCGTAAGCTTGTAGAGGCCTCTCCCTAATAGAAATATCTAGATTACTAGTAAAGAGGCCTCTTATTTCTAGTAAGGAGCTAGCTTCGGGCCCGAGTTGGCCTTCCCGTACTAGAAGTTGGATGTCCAGAGCGCCCTAAACCAGTTTAACTTCTGAGATATGTAATTACTAACTAGTTAATAGACTATATATCTTAAATGCGGCTAGCTTAACGTTAAAGATTCTCCGTAGTGACTTTCTTGTATGTACTCTGACATCAGTCTCTGGAAGAAAGTTGGTAATGTTTAAATAATGATCATTTATGTCATAATTACCAGTCAATAGTTTAAATCCAGACTAATCTGAAGGATATCCTTATTTACAAGAAAGCAAGAACTCATCCCGTTACGGCTTTCACTTTCATGATAATCCTTGGTACCAACTTGGCCAAATGAAAGTGTCCTGAGTATTTACCTGGTACCAGGAAAATTTCTCAGGATGAGGATTGCTTAAGCGATTGATCATTAGTAAGCTTGCAATCCTTTAGAACGGTGTGCACGGGAATTCTCATAGGCCTATTGTTCTATAGATTGGCCAGGTTTTAGCTAAAATAGGCCTATCAATCTAAGCCTTAGTGCACTCGAATTAATTCGAGTAGCTACTAAGGCTGTTTCTAGTTGCAACATGATGTCATCATAGCTATGTAGAAATCAAGAAGGTTTGAATTCAGCTTGCTGGGGAGCCTTCTTCTTGGAGAAAGACATATGGTGCTGGCCAGTTGGGGGCCTTCCTTTCTTGGTAAAAGCTAGCTTAGATCTAAAGAGGCCTCTTTTTACC
NC_006914_Mus_musculus          AGGTTTCCGGCCTATAATTATTGAGGTAAACACATGCATGTGTCCCTTACTTAATTAGGAGAGGTAGCATTATGCTACCGCCACCCCGGGCAGTGTTAAGTAAACGTTTGCTAATTATACCTGGGTTGGTTCGGCCACCGCCGAAACCCAACTAATTAGGCGTGTGTAATAGAATTACCATTATATTTTTAGAAAACGTAATTCTAGACACGCTAAGATGGGCCCATCTTAGCAATAATTACAAACTATTGCCAGCGCTGGATGGCGGTACTTTACTAGAGAGCCTGTTCTATCGCGCTCCATCTCGCCTATATACCGCCATCTTCAGCACCCTGGTGTGCAACATAACGTTAGGTCAAGGTGTAGCGAAATGGAGAAATGGGCTTTCTAGAACCCCTTTAAAGGAGTTTAGAATTAAGCTTAATTTGAAGTACGCACACGCGTCCTCCTCATATGAGGAGGTCGCGTAAGCATACTAGTGTGCTTGAATTTTAATCCGGAAGCTTACTAACTTCTACTAAATTACGTAGACCCCAAACCTACCTAAAAACATTTGAATCTCGTCTATATAGTGAGATTTTTAGGTAGGGTGAGCCGCTTGGGGACCCAAGAATGTTCATTTAAACTGCGTAGTTTAGACCAAAAGAGCTCTTCTGGGGCCTGGGCGCCCAGGCGCCTTGGGTTCTATATATAGAGTTAGTTTCTACATAACAAGGACTTGTTTGCCGGATGCAGGAGATAAGATAAAAGGGAACCCCGTGTTTAAACACCTCTAGCGTTAGAGGCTGCCGCCGTGACTTACGGCCGCGGTACCGTGAAGCTTGTTCCGGGACGGCTACGAGGGTCCTCTTTATCTTATCTTCAGTGCTGAAAATAAGACGACCCTATGGAGCTTAATTATAAGTTTGAAATTGGTTGTGACCTCGGAGCTCCGAGAACGACGTCAGTTTCATTGAAGTTCCTAGGGCGCAATCCTATTGATCAATTAGGGTTCGTGGATCAGGACCCCAATGGTGAGCTATTAGGTCGTTAACGAGTCCTGATCTAGACCGGATCCAGGTCTCTCTATTTTTCTCGTACGGACGAGAAAAGAGCCTTAAGGCTCTTTTGATAAAACCTAAGGTGTTAATGGCTTAAGCAAGCATGCTTGGATATATCCCATAAACCATAGTGGCTTAAGCTCTGGCCAGATTCATTGAACACTCTGATTAGGGGCAGTTGCGTAAGCTTGTAGAGGCCTCTCCCTAATAGAAATATCTAGATTACTAGTAAAGAGGCCTCTTATTTCTAGTAAGGAGCTAGCTTCGGGCCCGAGTTGGCCTTCCCGTACTAGAAGTTGGATGTCCCGAGCGCCCTAAACAAGTTTAACTTCTAAGATATGTAATTACTAACTAGTTAATAGACTATATATCTTCACTATGGCTAGCTTAACGTTAAAGACTCTCCATAGTGACTCCCTTGTATATATACTGACATTAGTCTCCAGAAGAGAGTTGGTAATGTTTAAATAATGATCATTTATGTCATAATTACCAGTGAATAGTTTAAACTTAGACTAATCTGAAGGAACTCCTTATTCACAAGAAAGCAAGAATTCATTCCATCATGGCTTTCACTTTTATGATAATCCTTGGTACCAACTTGGCCAAATAAAAGTGTCTTGAGTATTTACCTGGTACCTGGAAGACTTCTCAAGACGAGGTCTGCTTAAGCAATTGATCAATAGTAGGCTTACAGTCCTTTAGGATAGTGTGCACGAGAATTCTTGTAGGCCTATTGTCCTATAGATTGGCCGGGTTTTAGCTAAAGTAGGCCTGCCAATCTAGGTCTTAGTGCATTCGAATTAATTCGAGTAGCTACTAAGACTGTTTCTGGTTGCAACATGATGTCATCGCAGCTGTGTAGAAATCAAGAAGGTTTGAATCCAGCTTGCTGGGGGGCCTTCTTCTTGGAGAAAGACATATGAGATTGGCCAATTGGGGGCCTTCCTTTCTTGGTAAAAGCTAGCTTAGATCTAAAGAGGCCTCTTTTTACC
EU273711_Rattus_exulans         AGGTTTCCGGCCTATAATTATTGAGGTAAGCACATGCATGTGTCCCTTACTTAACTAGGAGAGGCAGCATAATGCTGCCGCCACCCCGGGCAGTGTTAAGTGAACGTTTGCTAACTATACCTGGGTTGGTTCGGCCACCGCCGAAACCCAACTAATTAGGCGTGTGCAATAGAATTACCATTATATTTTTAGAAAACGTAATTCTAAGCACGCTAAGATGGGCCCATCTTAGCAATAATTACAAAATATTGCCAGCGCTGGATGGCGGTACTTTACTAGAGAGCCTGTTCTATCGCGTTCCACTTCGCCTATATACCGCCATCTTCAGCACCCTGGGGTGCAACATAACGTTAGGTCAAGGTGTAGCGAAGTGGAGAAATGGGCTTTCTAGAACCCCTTTAAAGGAGTTTAGAATTAAGCTTAATTTGAAGTACGCACACGCGTCCTCCTCATATGAGGAGGTCGCGTAAGCATACTAGTGTGCTTGAATTTTAATCCGGAAGCTTATTAACCCTTACAAAATTTAGTAAACCCCAAGCCTACCTAAAAACATTTGAATCCCGTCTATATAGTGGGATTTTTAGGTAGGGTGAGCCGCTTGGGGGCCCAAGAATGTTCATTTAAGTTACGTAGCTTAAGCCAAAAGAGCTCTTTAGGGGCCTGGGCGCCCAGGCGCCTTGGGCTCTATATATAGAGTTAATTTCTGCACGACAAGGACTTGTCCGCCGGGTGCAGGAGATAAAGTAAAAGGGAACCCCGTGTTTAAACACCTCTAGCGTTAGAGGTTGCCGCCGTGACTTACGGCCGCGGTACCGTGAAGCTTGTTCCGGGACGGCTACGAGGGTTCTCTTTACTTTATCTCCAGTGCTGGAAATAAGACGACCCTATGGAGCTTAATTTTAGCTAAAAAATTGGTTGTGACCTCGGAGCTCCGAGAACGACGTCAGTTCCATTGAAGTTCCTAGGGCGCAATCCTATTGATCAATCAGGGTTCGTGGATCAGGACCCCAATGGTGAGCTATTAGGTCGTTAACGAGTCCTGATCTAGACCGGATCCAGGTCTCTCTATTTTTCTCGTACGGACGAGAAAGGAGCCTTAAGGCTCCTTTGATTAAACCTTAGGTGTTAATGGCTTAAGCAAGCATGCTTGGATTAATCCCATAAACCACAGTGGCTTAAGCTCTGGCCAGATTCATTGAACACTTTGATTAGGGGCAGTTGCGTAAGCTTGTAGAGGCCTCTCCCTAATAGAAATATCTAGATTACTAGTAAAGAGGCCTCTTATTTCTAGTAAGGAGCTAGCTTCGGGCCCGAGTTGGCCTTCCCGTACTAGAAGTTGGATGTCCAGAGCGCCCTAAACAAGTTTAACTTCTGAGATATGTAATTACTAACCGGTTAATAGACTATATATCTTCATTGTGGCTAGCTTAACGTTAAAGACTCTCCACAATGATTCCCTTGTATATACACTGACATTAGTCTTCAGAAGGGAATTGGTAATGTTTAAATAATGATCATTTATGTCATAATTACCAGTAGATAGTTTAAACTTAGACTAATCTAAAGGAGCTCCTTATTTACAAGAAAGCAAGAATTCATCCCATTATGGCTTTCACTTTTATGATAATCCTTGGTACCAACTTGGCCAAATAAAAGTGTCCTGAGTATTTACTTGGTACCAAGAAGACTTCTCAGGACAAGGTCTGCTTAAGCAGTTGATCAACAGTAGGCTTACAGTCCTTTAGGATAGTGTGCACGAGAATTCTTGTAGGCCTATTGTCCTATAGATTGGCCGGGTTTTAGCTAAAGTAGGCCTTCCAATCTAAGCCTTAGTGCATTCGAATTAATTCGAGTAGCTTCTAAGGCTGTTTCTAGTTGCAACATGATGTCATCGCAGCTGTGTAGAAATCAAGAAGGTTTGAATTCAGCTTGTTGAGGGGCCTTCTTCTTGGAGAAAGACATATGAAATTGGCCAGTTGGGGGCCTTCCTTTCTTGGTAAAAGCCGGTTTAGATCTAAAGGGGCCCCTTTTTACC
EU273710_Rattus_exulans         AGGTTTCCGGCCTATAATTATTGAGGTAAGCACATGCATGTGTCCCTTACTTAACTAGGAGAGGCAGCATAATGCTGCCGCCACCCCGGGCAGTGTTAAGTGAACGTTTGCTAACTATACCTGGGTTGGTTCGGCCACCGCCGAAACCCAACTAATTAGGCGTGTGCAATAGAATTACCATTATATTTTTAGAAAACGTAATTCTAAGCACGCTAAGATGGGCCCATCTTAGCAATAATTACAAAATATTGCCAGCGCTGGATGGCGGTACTTTACTAGAGAGCCTGTTCTATCGCGTTCCACTTCGCCTATATACCGCCATCTTCAGCACCCTGGGGTGCAACATAACGTTAGGTCAAGGTGTAGCGAAGTGGAGAAATGGGCTTTCTAGAACCCCTTTAAAGGAGTTTAGAATTAAGCTTAATTTGAAGTACGCACACGCGTCCTCCTCATATGAGGAGGTCGCGTAAGCATACTAGTGTGCTTGAATTTTAATCCGGAAGCTTATTAACCCTTACAAAATTTAGTAAACCCCAAGCCTACCTAAAAACATTTGAATCCCGTCTATATAGTGGGATTTTTAGGTAGGGTGAGCCGCTTGGGGGCCCAAGAATGTTCATTTAAGTTACGTAGCTTAAGCCAAAAGAGCTCTTTAGGGGCCTGGGCGCCCAGGCGCCTTGGGCTCTATATATAGAGTTAATTTCTGCACGACAAGGACTTGTCCGCCGGGTGCAGGAGATAAAGTAAAAGGGAACCCCGTGTTTAAACACCTCTAGCGTTAGAGGTTGCCGCCGTGACTTACGGCCGCGGTACCGTGAAGCTTGTTCCGGGACGGCTACGAGGGTTCTCTTTACTTTATCTCCAGTGCTGGAAATAAGACGACCCTATGGAGCTTAATTTTAGCTAAAAAATTGGTTGTGACCTCGGAGCTCCGAGAACGACGTCAGTTCCATTGAAGTTCCTAGGGCGCAATCCTATTGATCAATCAGGGTTCGTGGATCAGGACCCCAATGGTGAGCTATTAGGTCGTTAACGAGTCCTGATCTAGACCGGATCCAGGTCTCTCTATTTTTCTCGTACGGACGAGAAAGGAGCCTTAAGGCTCCTTTGATTAAACCTTAGGTGTTAATGGCTTAAGCAAGCATGCTTGGATTAATCCCATAAACCACAGTGGCTTAAGCTCTGGCCAGATTCATTGAACACTTTGATTAGGGGCAGTTGCGTAAGCTTGTAGAGGCCTCTCCCTAATAGAAATATCTAGATTACTAGTAAAGAGGCCTCTTATTTCTAGTAAGGAGCTAGCTTCGGGCCCGAGTTGGCCTTCCCGTACTAGAAGTTGGATGTCCAGAGCGCCCTAAACAAGTTTAACTTCTGAGATATGTAATTACTAACCGGTTAATAGACTATATATCTTCATTGTGGCTAGCTTAACGTTAAAGACTCTCCACAATGATTCCCTTGTATATACACTGACATTAGTCTTCAGAAGGGAATTGGTAATGTTTAAATAATGATCATTTATGTCATAATTACCAGTAGATAGTTTAAACTTAGACTAATCTAAAGGAGCTCCTTATTTACAAGAAAGCAAGAATTCATCCCATTATGGCTTTCACTTTTATGATAATCCTTGGTACCAACTTGGCCAAATAAAAGTGTCCTGAGTATTTACTTGGTACCAAGAAGACTTCTCAGGACAAGGTCTGCTTAAGCAGTTGATCAACGGTAGGCTTACAGTCCTTTAGGATAGTGTGCACGAGAATTCTTGTAGGCCTATTGTCCTATAGATTGGCCGGGTTTTAGCTAAAGTAGGCCTTCCAATCTAAGCCTTAGTGCATTCGAATTAATTCGAGTAGCTTCTAAGGCTGTTTCTAGTTGCAACATGATGTCATCGCAGCTGTGTAGAAATCAAGAAGGTTTGAATTCAGCTTGTTGAGGGGCCTTCTTCTTGGAGAAAGACATATGAAATTGGCCAGTTGGGGGCCTTCCTTTCTTGGTAAAAGCCGGTTTAGATCTAAAGGGGCCCCTTTTTACC
EU273709_Rattus_exulans         AGGTTTCCGGCCTATAATTATTGAGGTAAGCACATGCATGTGTCCCTTACTTAACTAGGAGAGGCAGCATAATGCTGCCGCCACCCCGGGCAGTGTTAAGTGAACGTTTGCTAACTATACCTGGGTTGGTTCGGCCACCGCCGAAACCCAACTAATTAGGCGTGTGCAATAGAATTACCATTATATTTTTAGAAAACGTAATTCTAAGCACGCTAAGATGGGCCCATCTTAGCAATAATTACAAAATATTGCCAGCGCTGGATGGCGGTACTTTACTAGAGAGCCTGTTCTATCGCGTTCCACTTCGCCTATATACCGCCATCTTCAGCACCCTGGGGTGCAACATAACGTTAGGTCAAGGTGTAGCGAAGTGGAGAAATGGGCTTTCTAGAACCCCTTTAAAGGAGTTTAGAATTAAGCTTAATTTGAAGTACGCACACGCGTCCTCCTCATATGAGGAGGTCGCGTAAGCATACTAGTGTGCTTGAATTTTAATCCGGAAGCTTATTAACCCTTACAAAATTTAGTAAACCCCAAGCCTACCTAAAAACATTTGAATCCCGTCTATATAGTGGGATTTTTAGGTAGGGTGAGCCGCTTGGGGGCCCAAGAATGTTCATTTAAGTTACGTAGCTTAAGCCAAAAGAGCTCTTTAGGGGCCTGGGCGCCCAGGCGCCTTGGGCTCTATATATAGAGTTAATTTCTGCACGACAAGGACTTGTCCGCCGGGTGCAGGAGATAAAGTAAAAGGGAACCCCGTGTTTAAACACCTCTAGCGTTAGAGGTTGCCGCCGTGACTTACGGCCGCGGTACCGTGAAGCTTGTTCCGGGACGGCTACGAGGGTTCTCTTTACTTTATCTCCAGTGCTGGAAATAAGACGACCCTATGGAGCTTAATTTTAGCTAAAAAATTGGTTGTGACCTCGGAGCTCCGAGAACGACGTCAGTTCCATTGAAGTTCCTAGGGCGCAATCCTATTGATCAATCAGGGTTCGTGGATCAGGACCCCAATGGTGAGCTATTAGGTCGTTAACGAGTCCTGATCTAGACCGGATCCAGGTCTCTCTATTTTTCTCGTACGGACGAGAAAGGAGCCTTAAGGCTCCTTTGATTAAACCTCAGGTGTTAATGGCTTAAGCAAGCATGCTTGGATTAATCCCATAAACCACAGTGGCTTAAGCTCTGGCCAGATTCATTGAACACTTTGATTAGGGGCAGTTGCGTAAGCTTGTAGAGGCCTCTCCCTAATAGAAATATCTAGATTACTAGTAAAGAGGCCTCTTATTTCTAGTAAGGAGCTAGCTTCGGGCCCGAGTTGGCCTTCCCGTACTAGAAGTTGGATGTCCAGAGCGCCCTAAACAAGTTTAACTTCTGAGATATGTAATTACTAACCGGTTAATAGACTATATATCTTCATTGTGGCTAGCTTAACGTTAAAGACTCTCCACAATGATTCCCTTGTATATACACTGACATTAGTCTTCAGAAGGGAATTGGTAATGTTTAAATAATGATCATTTATGTCATAATTACCAGTAGATAGTTTAAACTTAGACTAATCTAAAGGAGCTCCTTATTTACAAGAAAGCAAGAATTCATCCCATTATGGCTTTCACTTTTATGATAATCCTTGGTACCAACTTGGCCAAATAAAAGTGTCCTGAGTATTTACTTGGTACCAAGAAGACTTCTCAGGACAAGGTCTGCTTAAGCAGTTGATCAACGGTAGGCTTACAGTCCTTTAGGATAGTGTGCACGAGAATTCTTGTAGGCCTATTGTCCTATAGATTGGCCGGGTTTTAGCTAAAGTAGGCCTTCCAATCTAAGCCTTAGTGCATTCGAATTAATTCGAGTAGCTTCTAAGGCTGTTTCTAGTTGCAACATGATGTCATCGCAGCTGTGTAGAAATCAAGAAGGTTTGAATTCAGCTTGTTGAGGGGCCTTCTTCTTGGAGAAAGACATATGAAATTGGCCAGTTGGGGGCCTTCCTTTCTTGGTAAAAGCCGGTTTAGATCTAAAGGGGCCCCTTTTTACC
EU273708_Rattus_praetor         AGGTTTCCGGCCTATAATTATTGAGGTAAGCACATGCATGTGTCCCTTACTTAACTAGGAGAGGCAGCATAATGCTGCCGCCACCCCGGGCAGTGTTAAGTAAACGTTTGCTAACTATACCTGGGTTGGTTCGGCCACCGCCGAAACCCAACTAATTAGGCGTGTGCAATAGAATTACCATTATATTTTTAGAAAACGTAATTCTAAGCACGCTAAGATGGGCCCATCTTAGCAATAATTACAAAATATTGCCAGCGCTGGATGGCGGTACTTTACTAGAGAGCCTGTTCTATCGCGTTCCACTTCGCCTATATACCGCCATCTTCAGCACCCTGGCGTGCAACATAACGTTAGGTCAAGGTGTAGCGAAGTGGAGAAATGGGCTTTCTAGAACCCCTTTAAAGGAGTTTAGAATTAAGCTTAATTTGAAGTACGCACACGCGTCCTCCTCATATGAGGAGGTCGCGTAAGCATACTAGTGTGCTTGAATTTTAATCCGGAAGCTTATTAACCCTTACAAAATTTAGTAAACCCCAAACCTACCTAAAAACATTTGAATCCCGTCTATATAGTGGGATTTTTAGGTAGGGTGAGCCGCTTGGGGGCCCAAGAATGTTCATTTAAGTTACGTAACTTAAACCAAAAGAGCTCTTTAGGGGCCTGGGCGCCCAGGCGCCTTGGGCTCTATACATAGAGTTAATTTCTGCACGACAAGGACTTGTCCGCCGGGTGCAGGAGATGAAGTAAAAGGGAGCCCCGTGTTTAAACACCTCTAGCGTTAGAGGTTGCCGCCGTGACTTACGGCCGCGGTACCGTGAAGCTTGTTCCGGGACGGCTACGAGGGCTTTCTTTACTTCATCTCCAGTGCTGGAAATAAGACGACCCTATGGAGCTTAATTTTAGCTAAAAAATTGGTTGTGACCTCGGAGCTCCGAGAACGACGTCAGTCACATTGAAGTTCCTAGGGCGCAATCCTATTGATCAATCAGGGTTCGTGGATCAGGACCCCAATGGTGAGCTATTAGGTCGTTAACGAGTCCTGATCTAGACCGGATCCAGGTCTCTCTATTTTTCTCGTACGGACGAGAAAGGAGCCTTAAGGCTCCTTTGATCAAACCTTAGGTGTTAATGGCTTAAGCAAGCATGCTTGGATTAATCCCATAAACCACAGTGGCTTAAGCTCTGGCCAGATTCATTGAACACTTTGATTAGGGGCAGTTGCGTAAGCTTCTAGAGGCCTCTCCCTAATAGAAATATCTAGATTACTAGTAAAGAGGCCTCTTATTTCTAGTAAGGAGCTAGCTTCGGGCCCGAGTTGGCCTTCCCGTACTAGAAGTTGGATGTCCAGAGCGCCCTAAACAAGTTTAACTTCTGAGATATGTAATTACTAACCGGTTAATAGACTATATATCTTCATTGCGGCTAGCTTAACGTTAAAGACTCTCCACAATGACTCCCTTGTATATACACTGACATCAGTCTTCAGAAGGGAGTTGGTAATGTTTAAATAATGATCATTTATGTCATAATTACCAGTAGACAGTTTAAACTTAGACTAATCTAAAGGATTTCCTTGTTTACAAGAAAGCAAGAATTCACCCCATTATGGCTTTCACTTTTATGATAATCTTTGGTACCAATTTGGCCAAATAAAAGTGTCCCGAGTATTTACCTGGTACCAAGAAGACTTCTCAGGACAAGGTCTGCTTAAGCAGTTGATCAATAGTAGGCTTACAGTCCTTTAGGATGGTGTGCACAAGAATTCTTGTAGGCCTATTATCCTATAGATTGGCCGGGTTTTAGCTAAAGTAGGCCTTCCAATCTAAGCCTTAGTGCATTCGAATTAATTCGAGTAGCTACTAAGGCTGTTTCTAGTTGCAACATGATGTCATCACAGCTGTGTAGAAATCAAGAAGGTTTGAATTCAGCTTGTTGAGGGGCCTTCTTCTTGGAGAAAGACATATGAAATTGGCCAGTTGGGGGCCTTCCTTTCTTGGTAAGAGCTAGCTTAGATCTAAAGGGGCCCCTTCTTACC
EU273707_Rattus_rattus          AGGTTTCCGGCCTATAATTATTGAGGTAAGCACATGCATGTGTCCCTTACTTAACTAGGAGAGGCAGCATAATGCTGCCGCCACCCCGGGCAGTGTTAAGTGAACGTTTGCTAACTATACCTGGGTTGGTTCGGCCACCGCCGAAACCCAACTAATTAGGCGTGTGCAATAGAATTACCATTATATTTTTAGAAAACGTAATTCTAAGCACGCTAAGATGGGCCCATCTTAGCAATAATTACAAAATATTGCCAGCGCTGGATGGCGGTACTTTACTAGAGAGCCTGTTCTATCGCGTTCCACCTCGCCTATATACCGCCATCTTCAGCACCCTGGCGTGCAACATAACGTTAGGTCAAGGTGTAGCGAAGTGGAGAAATGGGCTTTCTAGAACCCCTTTAAAGGAGTTTAGAATTAAGCTTAATTTGAAGTACGCACACGCGTCCTCCTCATATGAGGAGGTCGCGTAAGCATACTAGTGTGCTTGAATTTTAATCCGGAAGCTTATTAACCCTTACACAATTAAGTAAACCCCAAACCTACCTAAAAACATTTGAATCCCGTCTATATAGTGGGATTTTTAGGTAGGGTGAGCCGCTTGGGGGCCCAAGAATGTTCATTTAAGTTACGTAACTTAAACTAAAAGAGCTCTTTTGGGGCCTGGGCGCCCAGGCGCCTTGGGCTCTATACATAGAGTTAATTTCTGCACGACACGGACTTGTCCGCCGGGTGCAGGAGATAAAGTAAAAGGGAGCCCCGTGTTTAAACACCTCTAGCGTTAGAGGTTGCCGCCGTGACTTACGGCCGCGGTACCGTGAAGCTTGTTCCGGGACGGCTACGAGGGTTCTCTTTACTTTATCTCCAGTGCTGGAAATAAGACGACCCTATGGAGCTTAATTTTAGCTAAAAA-TTGGTTGTGACCTCGGAGCTCCGAGAACGACGTCAGTTTCATTGAAGTTCCTAGGGCGCAATCCTATTGATCAATTAGGGTTCGTGGATCAGGACCCCAATGGTGAGCTATTAGGTCGTTAACGAGTCCTGATCTAGACCGGATCCAGGTCTCTCTATTTTTCTCGTACGGACGAGAAAGGAGCCTTAAGGCTCCTTTGATCAAACCTCAGGTGTTGATGGCTTAAGCAAGCATGCTTGGATTAATCCCATAAACCACAGTGGCTTAAGCTCTGGCCAGATTCATTGAACACTTTGATTAGGGGCAGTTGCGTAAGCTTGTAGGGGCCTCTCCCTAATAGAAATATCTAGATTACTAGTGAAGAGGCCTCTTATTTCTAGTAAGGAGCTAGCTTCGGGCCCGAGTTGGCCTTCCCGTACTAGAAGTTGGATGTCCAGAGCGCCCTAAACAAGTTTAACTTCTGAGATATGTAATTACTAACCGGTTAATAGACTATATATCTTCATTGCGGCTAGCTTAACGTTAAAGACTCTCCACAATGACTCCCTTGTATATACACTGACATCAGTCTCCAGAAGAGAGTTGGTAATGTTTAAATAATGATCATTTATGTCATAATTACCAGTAGATAGTTTAAACTTAGACTAATCTAAAGGAACTCCTTATTTACAAGAAAGCAAGAATTCATCCCATTATGGCTTTCACTTTTATGATAATCCTTGGTACCAACTTGGCCAAATAAAAGTGTCCCGAGTATTTACTTGGTACCAAGAAGACTTCTCAGGACAAGGTCTGCTTAAGCAGTTGATCAACGGTAGGCTTACAGTCCTTTAGGATAGTGTGCACAAGAATTCTTGTAGGCCTATTGTCCTATAGATTGGCCGGGTTTTAGCTAAAGTAGGCCTTCCAATCTAAGTCTTAGTGCATTCGAATTAATTCGAGTAGCTACTAAGGCTGTTTCTAGTTGCAACATGATGTCATCACAGCTGTGTAGAAATCAAGAAGGTTTGAATTCAGCTTGTTGAGGGGCCTTCTTCTTGGAGAAAGACATATGAAATTGGCCAGTTGGGGGCCTTCCTTTCTTGGTAAAAGTCGACTTAGATCTAAAGGGGCCTCTTTTTACC
EU273712_Rattus_tanezumi        AGGTTTCCGGCCTATAATTATTGAGGTAAGCACATGCATGTGTCCCTTACTTAACTAGGAGAGGCAGCATAATGCTGCCGCCACCCCGGGCAGTGTTAAGTGAACGTTTGCTAACTATACCTGGGTTGGTTCGGCCACCGCCGAAACCCAACTAATTAGGCGTGTGCAATAGAATTACCATTATATTTTTAGAAAACGTAATTCTAAGCACGCTAAGATGGGCCCATCTTAGCAATAATTACAAAATATTGCCAGCGCTGGATGGCGGTACTTTACTAGAGAGCCTGTTCTATCGCGTTCCACCTCGCCTATATACCGCCATCTTCAGCACCCTGGCGTGCAACATAACGTTAGGTCAAGGTGTAGCGAAGTGGAGAAATGGGCTTTCTAGAACCCCTTTAAAGGAGTTTAGAATTAAGCTTAATTTGAAGTACGCACACGCGTCCTCCTCATATGAGGAGGTCGCGTAAGCATACTAGTGTGCTTGAATTTTAATCCGGAAGCTTATTAACCCTTACACAATTAAGTAAACCCCAAACCTACCTAAAAACATTTGAATCCCGTCTATATAGTGGGATTTTTAGGTAGGGTGAGCCGCTTGGGGGCCCAAGAATGTTCATTTAAGTTACGTAACTTAAACCAAAAGAGCTCTTTTGGGGCCTGGGCGCCCAGGCGCCTTGGGCTCTATACATAGAGTTAATTTCTGCACGACACGGACTTGTCCGCCGGGTGCAGGAGATAAAGTAAAAGGGAGCCCCGTGTTTAAACACCTCTAGCGTTAGAGGTTGCCGCCGTGACTTACGGCCGCGGTACCGTGAAGCTTGTTCCGGGACGGCTACGAGGGTTCTCTTTACTTTATCTCCAGTGCTGGAAATAAGACGACCCTATGGAGCTTAATTTTAGCTAAAAAATTGGTTGTGACCTCGGAGCTCCGAGAACGACGTCAGTTTCATTGAAGTTCCTAGGGCGCAATCCTATTGATCAATTAGGGTTCGTGGATCAGGACCCCAATGGTGAGCTATTAGGTCGTTAACGAGTCCTGATCTAGACCGGATCCAGGTCTCTCTATTTTTCTCGTACGGACGAGAAAGGAGCCTTAAGGCTCCTTTGATCAAACCTCAGGTGTTAATGGCTTAAGCAAGCATGCTTGGATTAATCCCATAAACCACAGTGGCTTAAGCTCTGGCCAGATTCATTGAACACTTTGATTAGGGGCAGTTGCGTAAGCTTGTAGAGGCCTCTCCCTAATAGAAATATCTAGATTACTAGTAAAGAGGCCTCTTATTTCTAGTAAGGAGCTAGCTTCGGGCCCGAGTTGGCCTTCCCGTACTAGAAGTTGGATGTCCAGAGCGCCCTAAACAAGTTTAACTTCTGAGATATGTAATTACTAACCGGTTAATAGACTATATATCTTCATTGCGGCTAGCTTAACGTTAAAGACTCTCCACAATGACTCTCTTGTATATACACTGACATCAGTCTTCAGAAGAGAGTTGGTAATGTTTAAATAATGATCATTTATGTCATAATTACCAGTAGATAGTTTAAACTTAGACTAATCTAAAGGAACTCCTTATTTACAAGAAAGCAAGAATTCATCCCATTATGGCTTTCACTTTTATGATAATCCTTGGTACCAACTTGGCCAAATAAAAGTGTCCCGAGTATTTACTTGGTACCAAGAAGACTTCTCAGGACAAGGTCTGCTTAAGCAGTTGATCAACGGTAGGCTTACAGTCCTTTAGGATAGTGTGCACAAGAATTCTTGTAGGCCTATTGTCCTATAGATTGGCCGGGTTTTAGCTAAAGTAGGCCTTCCAATCTAAGCCTTAGTGCATTCGAATTAATTCGAGTAGCTACTAAGGCTGTTTCTAGTTGCAACATGATGTCATCACAGCTGTGTAGAAATCAAGAAGGTTTGAATTCAGCTTGTTGAGGGGCCTTCTTCTTGGAGAAAGACATATGAAATTGGCCAGTTGGGGGCCTTCCTTTCTTGGTAAAAGCCGGCTTAGATCTAAAGGGGCCCCTTTTTACC
AJ428514_Rattus_norvegicus      AGGTTTCCGGCCTATAATTATTGAGGTAAGCACATGCATGTGTCCCTTACTTAACTAGGAGAGGCAGCATAATGCTGCCGCCACCCCGGGCAGTGTTAAGTGAACGTTTGCTAACTATACCTGGGTTGGTTCGGCCACCGCCGAAACCCAACTAATTAGGCGTGTGCAATAGAATTACCATTATATTTTTAGAAAACGTAATTCTAGGCACGCTAAGATGGGCCCATCTTAGCAATAATTACAAATTATTGCCAGCGCTGGATGGCGGTACTTTACTAGAGAGCCTGTTCTATCGCGTTCCCCTTCGCCTATATACCGCCATCTTCAGCACCCTGGCGTGCAACATAACGTTAGGTCAAGGTGTAGCGAAGCGGAGAAATGGGCTTTCTAGAACCCCTTTAAAGGAGTTTAGAATTAAGCTTAATTTGAAGTACGCACACGCGTCCTCCTCATATGAGGAGGTCGCGTAAGCATACTAGTGTGCTTGAATTTTAATCCGGAAGCTTATTAACCCTTACAAAATTTAGTAAGCCCCAAACCTACCTAAAAACATTTGAATCCCGTCTATATAGTGGGATTTTTAGGTAGGGTGAGCCGCTTGGGGGCCCAAGAATGTTCATTTAAGCTACGTAACTTAAACCAAAAGAGCTCTTTAGGGGCCTGGGCGCCCAGGCGCCTTGGGCTCTATACATAGAGTTAATTTCTGCACGACAAGGACTTGTCCGCCGGGTGCAGGAGATAAAGTAAAAGGGAACCCCGTGTTTAAACACCTCTAGCGTTAGAGGTTGCCGCCGTGACTTACGGCCGCGGTACCGTGAAGCTTGTTCCGGGACGGCTACGAGGGTTCTCTTTACTTTATCTCCAGTGCTGGAAATAAGACGACCCTATGGAGCTTAATTTTAGCTAAAAAATTGGTTGTGACCTCGGAGCTCCGAGAACGACGTCAGTTTCATTGAAGTTCCTAGGGCGCAATCCTATTGATCAATTAGGGTTCGTGGATCAGGACCCCAATGGTGAGCTATTAGGTCGTTAACGAGTCCTGATCTAGACCGGATCCAGGTCTCTCTATTTTTCTCGTACGGACGAGAAAGGAGCCTTAAGGCTCCTTTGATCAAACCTCAGGTGTTAATGGCTTAAGCAAGCATGCTTGGATTAATCCCATAAACCACAGTGGCTTAAGCTCTGGCCAGATTCATTGAACACTTTGATTAGGGGCAGTTGCGTAAGCTTGTAGAGGCCTCTCCCTAATAGAAATATCTAGATTACTAGTAAAGAGGCCTCTTATTTCTAGTAAGGAGCTAGCTTCGGGCCCGAGTTGGCCTTCCCGTACTAGAAGTTGGATGTCCAGAGCGCCCTAAACAAGTTTAACTTCTGAGATATGTAATTACTAACCGGTTAATAGACTATATATCTTCATTGCGGCTAGCTTAACGTTAAAGACTCTCCACAATGACTCCCTTGTATATACACTGACATCAGTCTTCAGAAGAGAGTTGGTAATGTTTAAATAATGATCATTTATGTCATAATTACCAGTAGATAGTTTAAACTTAGACTAATCTAAAGGAATTCCTTATTTACAAGAAAGCAAGAATTCATCCCATTATGGCTTTCACTTTTATGATAATCCTTGGTACCAACTTGGCCAAATAAAAGTGTCCCGAGTATTTACCTGGTACCAAGAAGACTTCTCAGGACGAGGATTGCTTAAGCAGTTGATTAACAGTAAGCTTACAGTCCTTTAGGATAGTGTGCACGAGAATTCTTGTAGGCCTACTGTCCTATAGATTGGCCGGGTTTTAGCTAAAGTAGGCCTTCCAATCTAAGCCTTAGTGCATTCGAATTAATTCGAGTAGCTACTAAGGCTGTTTCTAGTTGCAACATGATGTCATCACAGCTGTGTAGAAATCAAGAAGGTTTGAATTCAGCTTGTTGAGGGGCCTTCTTCTTGGAGAAAGACATATGAAATTGGCCAGTTGGGGGCCTTCCTTTCTTGGTAAAAGCTAGCTTAGATCTAAAGGGGCCCCTTTTTACC
DQ673917_Rattus_norvegicus      AGGTTTCCGGCCTATAATTATTGAGGTAAGCACATGCATGTGTCCCTTACTTAACTAGGAGAGGCAGCATAATGCTGCCGCCACCCCGGGCAGTGTTAAGTGAACGTTTGCTAACTATACCTGGGTTGGTTCGGCCACCGCCGAAACCCAACTAATTAGGCGTGTGCAATAGAATTACCATTATATTTTTAGAAAACGTAATTCTAAGCACGCTAAGATGGGCCCATCTTAGCAATAATTACAAATTATTGCCAGCGCTGGATGGCGGTACTTTACTAGAGAGCCTGTTCTATCGCGTTCCCCTTCGCCTATATACCGCCATCTTCAGCACCCTGGCGTGCAACATAACGTTAGGTCAAGGTGTAGCGAAGCGGAGAAATGGGCTTTCTAGAACCCCTTTAAAGGAGTTTAGAATTAAGCTTAATTTGAAGTACGCACACGCGTCCTCCTCATATGAGGAGGTCGCGTAAGCATACTAGTGTGCTTGAATTTTAATCCGGAAGCTTATTAACCCTTACAAAATTTAGTAAGCCCCAAACCTACCTAAAAACATTTGAATCCCGTCTATATAGTGGGATTTTTAGGTAGGGTGAGCCGCTTGGGGGCCCAAGAATGTTCATTTAAGCTACGTAACTTAAACCAAAAGAGCTCTTTAGGGGCCTGGGCGCCCAGGCGCCTTGGGCTCTATACATAGAGTTAATTTCTGCACGACAAGGACTTGTCCGCCGGGTGCAGGAGATAAAGTAAAAGGGAACCCCGTGTTTAAACACCTCTAGCGTTAGAGGTTGCCGCCGTGACTTACGGCCGCGGTACCGTGAAGCTTGTTCCGGGACGGCTACGAGGGTTCTCTTTACTTTATCTCCAGTGCTGGAAATAAGACGACCCTATGGAGCTTAATTTTAGCTAAAAAATTGGTTGTGACCTCGGAGCTCCGAGAACGACGTCAGTTTCATTGAAGTTCCTAGGGCGCAATCCTATTGATCAATTAGGGTTCGTGGATCAGGACCCCAATGGTGAGCTATTAGGTCGTTAACGAGTCCTGATCTAGACCGGATCCAGGTCTCTCTATTTTTCTCGTACGGACGAGAAAGGAGCCTTAAGGCTCCTTTGATCAAACCTCAGGTGTTAATGGCTTAAGCAAGCATGCTTGGATTAATCCCATAAACCACAGTGGCTTAAGCTCTGGCCAGATTCATTGAACACTTTGATTAGGGGCAGTTGCGTAAGCTTGTAGAGGCCTCTCCCTAATAGAAATATCTAGATTACTAGTAAAGAGGCCTCTTATTTCTAGTAAGGAGCTAGCTTCGGGCCCGAGTTGGCCTTCCCGTACTAGAAGTTGGATGTCCAGAGCGCCCTAAACAAGTTTAACTTCTGAGATATGTAATTACTAACCGGTTAATAGACTATATATCTTCATTGCGGCTAGCTTAACGTTAAAGACTCTCCACAATGACTCCCTTGTATATACACTGACATCAGTCTTCAGAAGAGAGTTGGTAATGTTTAAATAATGATCATTTATGTCATAATTACCAGTAGATAGTTTAAACTTAGACTAATCTAAAGGAATTCCTTATTTACAAGAAAGCAAGAATTCATCCCATTATGGCTTTCACTTTTATGATAATCCTTGGTACCAACTTGGCCAAATAAAAGTGTCCCGAGTATTTACCTGGTACCAAGAAGACTTCTCAGGACGAGGATTGCTTAAGCAGTTGATTAACAGTAAGCTTACAGTCCTTTAGGATAGTGTGCACGAGAATTCTTGTAGGCCTATTGTCCTATAGATTGGCCGGGTTTTAGCTAAAGTAGGCCTTCCAATCTAAGCCTTAGTGCATTCGAATTAATTCGAGTAGCTACTAAGGCTGTTTCTAGTTGCAACATGATGTCATCACAGCTGTGTAGAAATCAAGAAGGTTTGAATTCAGCTTGTTGAGGGGCCTTCTTCTTGGAGAAAGACATATGAAATTGGCCAGTTGGGGGCCTTCCTTTCTTGGTAAAAGCTAGCTTAGATCTAAAGGGGCCCCTTTTTACC
DQ673916_Rattus_norvegicus      AGGTTTCCGGCCTATAATTATTGAGGTAAGCACATGCATGTGTCCCTTACTTAACTAGGAGAGGCAGCATAATGCTGCCGCCACCCCGGGCAGTGTTAAGTGAACGTTTGCTAACTATACCTGGGTTGGTTCGGCCACCGCCGAAACCCAACTAATTAGGCGTGTGCAATAGAATTACCATTATATTTTTAGAAAACGTAATTCTAAGCACGCTAAGATGGGCCCATCTTAGCAATAATTACAAATTATTGCCAGCGCTGGATGGCGGTACTTTACTAGAGAGCCTGTTCTATCGCGTTCCCCTTCGCCTATATACCGCCATCTTCAGCACCCTGGCGTGCAACATAACGTTAGGTCAAGGTGTAGCGAAGCGGAGAAATGGGCTTTCTAGAACCCCTTTAAAGGAGTTTAGAATTAAGCTTAATTTGAAGTACGCACACGCGTCCTCCTCATATGAGGAGGTCGCGTAAGCATACTAGTGTGCTTGAATTTTAATCCGGAAGCTTATTAACCCTTACAAAATTTAGTAAGCCCCAAACCTACCTAAAAACATTTGAATCCCGTCTATATAGTGGGATTTTTAGGTAGGGTGAGCCGCTTGGGGGCCCAAGAATGTTCATTTAAGCTACGTAACTTAAACCAAAAGAGCTCTTTAGGGGCCTGGGCGCCCAGGCGCCTTGGGCTCTATACATAGAGTTAATTTCTGCACGACAAGGACTTGTCCGCCGGGTGCAGGAGATAAAGTAAAAGGGAACCCCGTGTTTAAACACCTCTAGCGTTAGAGGTTGCCGCCGTGACTTACGGCCGCGGTACCGTGAAGCTTGTTCCGGGACGGCTACGAGGGTTCTCTTTACTTTATCTCCAGTGCTGGAAATAAGACGACCCTATGGAGCTTAATTTTAGCTAAAAAATTGGTTGTGACCTCGGAGCTCCGAGAACGACGTCAGTTTCATTGAAGTTCCTAGGGCGCAATCCTATTGATCAATTAGGGTTCGTGGATCAGGACCCCAATGGTGAGCTATTAGGTCGTTAACGAGTCCTGATCTAGACCGGATCCAGGTCTCTCTATTTTTCTCGTACGGACGAGAAAGGAGCCTTAAGGCCCCTTTGATCAAACCTCAGGTGTTAATGGCTTAAGCAAGCATGCTTGGATTAATCCCATAAACCACAGTGGCTTAAGCTCTGGCCAGATTCATTGAACACTTTGATTAGGGGCAGTTGCGTAAGCTTGTAGAGGCCTCTCCCTAATAGAAATATCTAGATTACTAGTAAAGAGGCCTCTTATTTCTAGTAAGGAGCTAGCTTCGGGCCCGAGTTGGCCTTCCCGTACTAGAAGTTGGATGTCCAGAGCGCCCTAAACAAGTTTAACTTCTGAGATATGTAATTACTAACCGGTTAATAGACTATATATCTCCATTGCGGCTAGCTTAACGTTAAAGACTCTCCACAATGACTCCCTTGTATATACACTGACATCAGTCTTCAGAAGAGAGTTGGTAATGTTTAAATAATGATCATTTATGTCATAATTACCAGTAGATAGTTTAAACTTAGACTAATCTAAAGGAATTCCTTATTTACAAGAAAGCAAGAATTCATCCCATTATGGCTTTCACTTTTATGATAATCCTTGGTACCAACTTGGCCAAATAAAAGTGTCCCGAGTATTTACCTGGTACCAAGAAGACTTCTCAGGACGAGGATTGCTTAAGCAGTTGATTAACAGTAAGCTTACAGTCCTTTAGGATAGTGTGCACGAGAATTCTTGTAGGCCTATTGTCCTATAGATTGGCCGGGTTTTAGCTAAAGTAGGCCTTCCAATCTAAGCCTTAGTGCATTCGAATTAATTCGAGTAGCTACTAAGGCTGTTTCTAGTTGCAACATGATGTCATCACAGCTGTGTAGAAATCAAGAAGGTTTGAATTCAGCTTGTTGAGGGGCCTTCTTCTTGGAGAAAGACATATGAAATTGGCCAGTTGGGGGCCTTCCTTTCTTGGTAAAAGCTAGCTTAGATCTAAAGGGGCCCCTTTTTACC
GU570665_Rattus_sordidus        AGGTTTCCGGCCTATAATTATTGAGGTAAGCACATGCATGTGTCCCTTACTTAAATAGGAGAGGCAGCATAATGCTGCCGCCACCCCGGGCAGTGTTAAGTAAACGTTTGCTAACTATACCTGGGTTGGTTCGGCCACCGCCGAAACCCAACTAATTAGGCGTGTGCAATAGAATTACCATTATATTTTTAGAAAACGTAATTCTAAGCACGCTAGGATGGGCCCATCCTAGCAATAATTACAAAATATTGCCAGCGCTGGATGGCGGTACTTTACTAGAGAGCCTGTTCTATCGCGTTCCACTTCGCCTATATACCGCCATCTTCAGCACCCTGGCGTGCAACATAACGTTAGGTCAAGGTGTAGCGAAGTGGAGAAATGGGCTTTCTAGAACCCCTTTAAAGGAGTTTAGAATTAAGCTTAATTTGAAGTACGCACACGCGTCCTCCTCATATGAGGAGGTCGCGTAAGCATACTAGTGTGCTTGAATTTTAATCCGGAAGCTTGTTAACTCTTACAAAATTTAGTAAACCCCCAGCCTACCTAAAAACATTTGAATCCCGTCTATATAGTGGGATTTTTAGGTAGGGTGAGCCGCTTGGGGGCCCAAGAATGTTCATTTAAGTTACGTAACTTAAACCAAAAGAGCTCTTTAGGGGCCTGGGCGCCCAGGCGCCTTGGGCTCTATACATAGAGTTAATTTCTGCACGACAAGGACTTGTCCGCCGGGTGCAGGAGATAAAGTAAAAGGGAGCCCCGTGTTTAAACACCTCTAGCGTTAGAGGTTGCCGCCGTGACTTACGGCCGCGGTACCGTGAAGCTTGTTCCGGGACGGCTACGAGGGTTCTCTTTACTTTATCTCCAGTGCTGGAAATAAGACGACCCTGTGGAGCTTAATTTTAGCTAAAAA-TTGGTTGTGACCTCGGAGCTCCGAGAACGACGTCAGTCACATTGAAGTTCCTAGGGCGCAATCCTATTGATCAATTAGGGTTCGTGGATCAGGACCCCAATGGTGAGCTATTAGGTCGTTAACGAGTCCTGATCTAGACCGGATCCAGGTCTCTCTATTTTTCTCGTACGGACGAGAAAAGAGCCTTAAGGCTCTTTTGATCAAACCTCAGGTGTTGATGGCTTAAGCAAGCATGCTTGGATTAATCCCATAAACCACAGTGGCTTAAGCTCTGGCCAGATTCATTGAACACTTTGATTAGGGGCAGTTGCGTAAGCTTCTAGAGGCCTCTCCCTAATAGAAATATCTAGATTACTAGTAAAGAGGCCTCTTATTTCTAGTAAGGAGCTAGCTTCGGGCCCGAGTTGGCCTTCCCGTACTAGAAGTTGGATGTCCAGAGCGCCCTAAACAAGTTTAACTTCTGAGATATGTAATTACTAACTGGTTAATAGACTATATATCTTCATTGCGGCTAGCTTAACGTTAAAGACTCTCCACAATGACTCCCTTGTATATACACTGACATTAGTCTTCAGAAGGAAGTTGGTAATGTTTAAATAATGATCATTTATGTCATAATTACCAGTAGATAGTTTAAACTTAGACTAATCTAAAGGAACTCCTTATCTACAAGAAAGCAAGAATTCACCCCATTATGGCTTTCACTTTTATGATAATCCTTGGTACCAATTTGGCCAAATAAAAGTGTCCCGAGTATTTACTTGGTACCAAGAAGACTTCTCAGGACAAGGTCTGCTTAAGCAATTGATCAATAGTAGGCTTACAGTCCTTTAGGATGGTGTGCACAAGAATTCTTGTAGGCCTATTATCCTATAGATTGGCCGGGTTTTAGCTAAAGTAGGCCTTCCAATCTAAGCCTTAGTGCATTCGAATTAATTCGAGTAGCTACTAAGGCTGTTTCTAGTTGCAACATGATGTCATCACAGCTGTGTAGAAATCAAGAAGGTTTGAATTCAGCTTGTTGAGAGGCCTTCTTCTTGGAGAAAGACATATGAAATTGGCCAGTTGGGGGCCTTCCTTTCTTGGTAAGAGCTAGCTTAGATCTAAAGGGGCCCCTTTTTACC
GU570664_Rattus_fuscipes        AGGTTTCCGGCCTATAATTATTGAGGTAAGCACATGCATGTGTCCCTTACTTAACTAGGAGAGGCAGCATAATGCTGCCGCCACCCCGGGCAGTGTTAAGTAAACGTTTGCTAACTATACCTGGGTTGGTTCGGCCACCGCCGAAACCCAACTAATTAGGCGTGTGCAATAGAATTACCATTATATTTTTAGAAAACGTAATTCTAAGCACGCTAAGATGGGCCCATCTTAGCAATAATTACAAAATATTGCCAGCGCTGGATGGCGGTACTTTACTAGAGAGCCTGTTCTATCGCGTTCCACTTCGCCTATATACCGCCATCTTCAGCACCCTGGCGTGCAACATAACGTTAGGTCAAGGTGTAGCGAAGTGGAGAAATGGGCTTTCTAGAACCCCTTTAAAGGAGTTTAGAATTAAGCTTAATTTGAAGTACGCACACGCGTCCTCCTCATATGAGGAGGTCGCGTAAGCATACTAGTGTGCTTGAATTTTAATCCGGAAGCTTATTAACCCTTACAAAATTTAGTAAACCCCAAACCTACCTAAAAACATTTGAATCCCGTCTATATAGTGGGATTTTTAGGTAGGGTGAGCCGCTTGGGGGCCCAAGAATGTTCATTTAAGTTACGTAACTTAAACCAAAAGAGCTCTTTAGGGGCCTGGGCGCCCAGGCGCCTTGGGCTCTATACATAGAGTTAATTTCTGCACGACAAGGACTTGTCCGCCGGGTGCAGGAGATAAAGTAAAAGGGAGCCCCGTGTTTAAACACCTCTAGCGTTAGAGGTTGCCGCCGTGACTTACGGCCGCGGTACCGTGAAGCTTGTTCCGGGACGGCTACGAGGGCTCTCTTTACTTTATCTCCAGTGCTGGAAATAAGACGACCCTGTGGAGCTTAATTTTAGCTAAAAAATTGGTTGTGACCTCGGAGCTCCGAGAACGACGTCAGTCACATTGAAGTTCCCAGGGCGCAATCCTATTGATCAATTAGGGTTCGTGGATCAGGACCCCAATGGTGAGCTATTAGGTCGTTAACGAGTCCTGATCTAGACCGGATCCAGGTCTCTCTATTTTTCTCGTACGGACGAGAAAGGAGCCTTAAGGCTCCTTTGATCAAACCTCAGGTGTTAATGGCTTAAGCAAGCATGCTTGGATTAATCCCATAAACCACAGTGGCTTAAGCTCTGGCCAGATTCATTGAACACTTTGATTAGGGGCAGTTGCATAAGCTTCTAGAGGCCTCTCCCTAATAGAAATATCTAGATTACTAGTAAAGAGGCCTCTTATTTCTAGTAAGGAGCTAGCTTCGGGCCCGAGTTGGCCTTCCCGTACTAGAAGTTGGATGTCCAGAGCGCCCTAAACGAGTTTAACTTCTGAGATATGTAATTACTAACCGGTTAATAGACTGTATATCTCCATTGCGGCTAGCTTAACGTTAAAGACTCTCCACAATGACTCCCTTGTATATACACTGACATCAGTCTCCAGAAGAGAGTTGGTAATGTTTAAATAATGATCATTTATGTCATAATTACCAGTAAATAGTTTAAACTTAGACTAATCTAAAGGAATTCCTTATTTACAAGAAAGCAAGAATTCACCCCATTATGGCTTTCACTTTTATGATAATCCTTGGTACCAATTTGGCCAAATAAAAGTGTCCCGAGTATTTACTTGGTACCAAGAAAATTTCTCAGGACAAGGTCTGCTTAAGCAGTTGATCAATAGTAGGCCTACAGTCCTTTAGGATGGTGTGCACGAGAATTCTTGTAGGCCTATTATCCTATAGATTGGCCGGGTTTTAGCTAAAGTAGGCCTTCCAATCTAAGCCTTAGTGCATTCGAATTAATTCGAGTAGCTACTAAGGCTGTTTCTAGTTGCAACATGATGTCATCACAGCTGTGTAGAAATCAAGAAGGTTTGAATTCAGCTTGTTGAGAGGCCTTCTTCTTGGAGAAAGACATATGGAATTGGCCAGTTGGGGGCCTTCCTTTCTTGGTAAGAGCTAGCTTAGATCTAAAGGGGCCCCTTCTTACC
GU570661_Rattus_lutreolus       AGGTTTCCGGCCTATAATTATTGAGGTAAGCACATGCATGTGTCCCTTACTTAAATAGGAGAGGCAGCATAATGCTGCCGCCACCCCGGGCAGTGTTAAGTAAACGTTTGCTAACTATACCTGGGTTGGTTCGGCCACCGCCGAAACCCAACTAATTAGGCGTGTGCAATAGAACTACCATTATATTTTTAGAAAACGTAATTCTAAGCACGCTAGGATGGGCCCATCCTAGCAATAATTACAAAATATTGCCAGCGCTGGATGGCGGTACTTTACTAGAGAGCCTGTTCTATCGCGTTCCACTTCGCCTATATACCGCCATCTTCAGCACCCTGGCGTGCAACATAACGTTAGGTCAAGGTGTAGCGAAGTGGAGAAATGGGCTTTCTAGAACCCCTTTAAAGGAGTTTAGAATTAAGCTTAATTTGAAGTACGCACACGCGTCCTCCTCATATGAGGAGGTCGCGTAAGCATACTAGTGTGCTTGAATTTCAATCCGGAAGCTTGTTAACCCTTACAAAATTTAGTAAACCCCAAACCTACCTAAAAACATTTGAATCCCGTCTATATAGTGGGATTTTTAGGTAGGGTGAGCCGCTTGGGGGCCCAAGAATGTTCATTTAAGCTACGTAACTTAAACCAAAAGAGCTCTTTAGGGGCCTGGGCGCCCAGGCGCCTTGGGCTCTATACATAGAGTTAATTTCTGCACGACAAGGACTTGTCCGCCGGGTGCAGGAGATAAAGTAAAAGGGAGCCCCGTGTTTAAACACCTCTAGCGTTAGAGGTTGCCGCCGTGACTTACGGCCGCGGTACCGTGAAGCTTGTTCCGGGACGGCTACGAGGGTTCTCTTTACTTTATCTCCAGTGCTGGAAATAAGACGACCCTATGGAGCTTAATTTTAGCTAAAAA-TTGGTTGTGACCTCGGAGCTCCGAGAACGACGTCAGTCACATTGAAGTTCCTAGGGCGCAATCCTATTGATCAATTAGGGTTCGTGGATCAGGACCCCAATGGTGAGCTATTAGGTCGTTAACGAGTCCTGATCTAGACCGGATCCAGGTCTCTCTATTTTTCTCGTACGGACGAGAAAAGAGCCTTAAGGCTCTTTTGATCAAACCTCAGGTGTTAATGGCTTAAGCAAGCATGCTTGGATTAATCCCATAAACCACAGTGGCTTAAGCTCTGGCCAGATTCATTGAACACTTTGATTAGGGGCAGTTGCGTAAGCTTCTAGAGGCCTCTCCCTAATAGAAATATCTAGATTACTAGTAAAGAGGCCTCTTATTTCTAGTAAGGAGCTAGCTTCGGGCCCGAGTTGGCCTTCCCGTACTAGAAGTTGGATGTCCAGAGCGCCCTAAACAAGTTTAACTTCTGAGATATGTAATTACTAACTGGTTAATAGACTATATATCTTCATTGCGGCTAGCTTAACGTTAAAGACTCTCCACAATGACTCCCTTGTATTTATACTGACATCAGTCTTCAGAAGAGAGTTGGTAATGTTTAAATAATGATCATTTATGTCATAATTACCAGTAGATAGTTTAAACTTAGACTAATCTAAAGGAATTCCTTATTTACAAGAAAGCAAGAATTCGCCCCATTATGGCTTTCACTTTTATGATAATCCTTGGTACCAATTTGGCCAAATTAAAGTGTCCCGAGTATTTACCTGGTACCAAGAAGACTTCTCAGGACAAGGTCTGCTTAAGCAATTGATCAATAGTAGGCTTACAGTCCTTTAGGATGGTGTGCACAAGAATTCTTGTAGGCCTATTATCCTATAGATTGGCCGGGTTTTAGCTAAAGTAGGCCTTCCAATCTAAGCCTTAGTGCATTCGAATTAATTCGAGTAGCTACTAAGGCTGTTTCTAGTTGCAACATGATGTCATCGCAGCTGTGTAGAAATCAAGAAGGTTTGAATTCAGCTTGTTGAGAGGCCTTCTTCTTGGAGAAAGACATATGAGATTGGCCAGTTGGGGGCCTTCCTTTCTTGGTAAAAGCTAGCTTAGATCTAAAGGGGCCCCTTTTTACC
GU570662_Rattus_tunneyi         AGGTTTCCGGCCTATAATTATTGAGGTAAGCACATGCATGTGTCCCTTATTTAAATAGGAGAGGCAGCATAATGCTGCCGCCACCCCGGGCAGTGTTAAGTAAACGTTTGCTAACTATACCTGGGTTGGTTCGGCCACCGCCGAAACCCAACTAATTAGGCGTGTGCAATAGAATTACCATTATATTTTTAGAAAACGTAATTCTAAGCACGCTAGGATGGGCCCATCCTAGCAATAATTACAAAATATTGCCAGCGCTGGATGGCGGTACTTTACTAGAGAGCCTGTTCTATCGCGTTCCACTTCGCCTATATACCGCCATCTTCAGCACCCTGGCGTGCAACATAACGTTAGGTCAAGGTGTAGCGAAGTGGAGAAATGGGCTTTCTAGAACCCCTTTAAAGGAGTTTAGAATTAAGCTTAATTTGAAGTACGCACACGCGTCCTCCTCATATGAGGAGGTCGCGTAAGCATACTAGTGTGCTTGAATTTTAATCCGGAAGCTTATTAACTCCTACAAAATTTAGTAAGCCCCAAACCTACCTAAAAACATTTGAATCCCGTCTATATAGTGGGATTTTTAGGTAGGGTGAGCCGCTTGGGGGCCCAAGAATGTTCATTTAACTTACGTAATTTAAACCAAAAGAGCTCTTTAGGGGCCTGGGCGCCCAGGCGCCTTGGGCTCTATACATAGAGTTAATTTCTGCACGACAAGGACTTGTCCGCCGGGTGCAGGAGATAAAGTAAAAGGGAGCCCCGTGTTTAAACACCTCTAGCGTTAGAGGTTGCCGCCGTGACTTACGGCCGCGGTACCGTGAAGCTTGTTCCGGGACGGCTACGAGGGTTCTCTTTACTTTATCTCCAGTGCTGGAAATAAGACGACCCTGTGGAGCTTAATTTTAGCTAAAAA-TTGGTTGTGACCTCGGAGCTCCGAGAACGACGTCAGTCACATTGAAGTTCCTAGGGCGCAATCCTATTGATCAATTAGGGTTCGTGGATCAGGACCCCAATGGTGAGCTATTAGGTCGTTAACGAGTCCTGATCTAGACCGGATCCAGGTCTCTCTATTTTTCTCGTACGGACGAGAAAGGAGCCTTAAGGCTCTTTTGATCAAACCTCAGGTGTTAATGGCTTAAGCAAGCATGCTTGGATTAATCCCATAAACCACAGTGGCTTAAGCTCTGGCCAGATTCATTGAACACTTTGATTAGGGGCAGTTGCGTAAGCTTCTAGAGGCCTCTCCCTAATAGAAATATCTAGATTACTAGTAAAGAGGCCTCTTATTTCTAGTAAGGAGCTAGCTTCGGGCCCGAGTTGGCCTTCCCGTACTAGAAGTTGGATGTCCAGAGCGCCCTAAACAAGTTTAACTTCTGAGATATGTAATTACTAACTGGTTAATAGACTATATATCTTCATTGTGGCTAGCTTAACGTTAAAGACTCTCCACAATGACTCTCTTGTATATACACTGACATCAGTCTTCAGAAGAGAGTTGGTAATGTTTAAATAATGATCATTTATGTCATAATTACCAGTAGATAGTTTAAACTTAGACTAATCTAAAGGAACTCCTTATTTACAAGAAAGCAAGAATTCACCCCATTATGGCTTTCACTTTTATGATAATCCTTGGTACCAATTTGGCCAAATAAAAGTGTCCCGAGTATTTACCTGGTACCAAGAAGACTTCTCAGGACAAGGTCTGCTTAAGCAATTGGTCAATAGTAGGCTTACAGTCCTTTAGGATGGTGTGCACGAGAATTCTTGTAGGCCTATTATCCTATAGATTGGCCGGGTTTTAGCTAAAGTAGGCCTTCCAATCTAAGTCTTAGTGCATTCGAATTAATTCGAGTAGCTACTAAGGCTGTTTCTAGTTGCAACATGATGTCATCGCAGCTGTGTAGAAATCAAGAAGGTTTGAATTCAGCTTGTTGAGAGGCCTTCTTCTTGGAGAAAGACATATGAAATTGGCCAGTTGGGGGCCTTCCTTTCTTGGTAAAAGCTAGCTTAGATCTAAAGGGGCCCCTTTTTACC
GU570663_Rattus_villosissimus   AGGTTTCCGGCCTATAATTATTGAGGTAAGCACATGCATGTGTCCCTTACTTAAATAGGAGAGGCAGCATAATGCTGCCGCCACCCCGGGCAGTGTTAAGTAAACGTTTGCTAACTATACCTGGGTTGGTTCGGCCACCGCCGAAACCCAACTAATTAGGCGTGTGCAATAGAATTACCATTATATTTTTAGAAAACGTAATTCTAAGCACGCTAGGATGGGCCCATCCTAGCAATAATTACAAAATATTGCCAGCGCTGGATGGCGGTACTTTACTAGAGAGCCTGTTCTATCGCGTTCCACTTCGCCTATATACCGCCATCTTCAGCACCCTGGCGTGCAACATAACGTTAGGTCAAGGTGTAGCGAAGTGGAGAAATGGGCTTTCTAGAACCCCTTTAAAGGGGTTTAGAATTAAGCTTAATTTGAAGTACGCACACGCGTCCTCCTCATATGAGGAGGTCGCGTAAGCATACTAGTGTGCTTGAATTTTAATCCGGAAGCTTGTTAACTCTTACAAAATTTAGTAAACCCCCAGCCTACCTAAAAACATTTGAATCCCGTCTATATAGTGGGATTTTTAGGTAGGGTGAGCCGCTTGGGGGCCCAAGAATGTTCATTTAAGTTACGTAACTTAAACCAAAAGAGCTCTTTAGGGGCCTGGGCGCCCAGGCGCCTTGGGCTCTATACATAGAGTTAATTTCTGCACGACAAGGACTTGTCCGCCGGGTGCAGGAGATAAAGTAAAAGGGAGCCCCGTGTTTAAACACCTCTAGCGTTAGAGGTTGCCGCCGTGACTTACGGCCGCGGTACCGTGAAGCTTGTTCCGGGACGGCTACGAGGGTTCTCTTTACTTTATCTCCAGTGCTGGAAATAAGACGACCCTGTGGAGCTTAATTTTAGCTAAAAA-TTGGTTGTGACCTCGGAGCTCCGAGAACGACGTCAGTCACATTGAAGTTCCTAGGGCGCAATCCTATTGATCAATTAGGGTTCGTGGATCAGGACCCCAATGGTGAGCTATTAGGTCGTTAACGAGTCCTGATCTAGACCGGATCCAGGTCTCTCTATTTTTCTCGTACGGACGAGAAAGGAGCCTTAAGGCTCTTTTGATCAAACCTCAGGTGTTGATGGCTTAAGCAAGCATGCTTGGATTAATCCCATAAACCACAGTGGCTTAAGCTCTGGCCAGATTCATTGAACACTTTGATTAGGGGCAGTTGCGTAAGCTTTCAGAGGCCTCTCCCTAATAGAAATATCTAGATTACTAGTAAAGAGGCCTCTTATTTCTAGTAAGGAGCTAGCTTCGGGCCCGAGTTGGCCTTCCCGTACTAGAAGTTGGATGTCCAGAGCGCCCTAAACAAGTTTAACTTCTGAGATATGTAATTACTAACTGGTTAATAGACTATATATCTTCATTGCGGCTAGCTTAACGTTAAAGACTCTCCACAATGACTCCCTTGTATATACACTGACATTAGTCTTCAGAAGAGAGTTGGTAATGTTTAAATAATGATCATTTATGTCATAATTACCAGTAGATAGTTTAAACTTAGACTAATCTAAAGGAACTCCTTATTTACAAGAAAGCAAGAATTCAACCCATTATGGCTTTCACTTTTATGATAATCCTTGGTACCAATTTGGCCAAATAAAAGTGTCCCGAGTATTTACTTGGTACCAAGAAGACTTCTCAGGACAAGGTCTGCTTAAGCAATTGATCAATAGTAGGCTTACAGTCCTTTAGGATGGTGTGCACAAGAATTCTTGTAGGCCTATTATCCTATAGATTGGCCGGGTTTTAGCTAAAGTAGGCCTTCCAATCTAAGCCTTAGTGCATTCGAATTAATTCGAGTAGCTACTAAGGCTGTTTCTAGTTGCAACATGATGTCATCACAGCTGTGTAGAAATCAAGAAGGTTTGAATTCAGCTTGTTGAGAGGCCTTCTTCTTGGAGAAAGACATATGAAATTGGCCAGTTGGGGGCCTTCCTTTCTTGGTAAGAGCTAGCTTAGATCTAAAGGGGCCCCTTTTTACC
GU570659_Rattus_leucopus        AGGTTTCCGGCCTATAATTATTGAGGTAAGCACATGCATGTGTCCCTTACTTAACTAGGAGAGGCAGCATAATGCTGCCGCCACCCCGGGCAGTGTTAAGTAAACGTTTGCTAACTATACCTGGGTTGGTTCGGCCACCGCCGAAACCCAACTAATTAGGCGTGTGCAATAGAATTACCATTATATTTTTAGAAAACGTAATTCTAAGCACGCTAAGATGGGCCCATCCTAGCAATAATTACAAAATATTGCCAGCGCTGGATGGCGGTACTTTACTAGAGAGCCTGTTCTATCGCGTTCCACTTCGCCTATATACCGCCATCTTCAGCACCCTGGCGTGCAACATAACGTTAGGTCAAGGTGTAGCGAAGTGGAGAAATGGGCTTTCTAGAACCCCTTTAAAGGAGTTTAGAATTAAGCTTAATTTGAAGTACGCACACGCGTCCTCCTCATATGAGGAGGTCGCGTAAGCATACTAGTGTGCTTGAATTTTAATCCGGAAGCTTGTTAACCCTTACAAAATTTAGTAAACCCCAAACCTACCTAAAAACATTTGAATCCCGTCTATATAGTGGGATTTTTAGGTAGGGTGAGCCGCTTGGGGGCCCAAGAATGTTCATTTAAGTTACGTAACTTAAACCAAAAGAGCTCTTTAGGGGCCTGGGCGCCCAGGCGCCTTGGGCTCTATACATAGAGTTAATTTCTGCACGACAAGGACTTGTCCGCCGGGTGCAGGAGATAAAGTAAAAGGGAACCCCGTGTTTAAACACCTCTAGCGTTAGAGGTTGCCGCCGTGACTTACGGCCGCGGTACCGTGAAGCTTGTTCCGGGACGGCTACGAGGGTTCTCTTTACTTTATCTCCAGTGCTGGAAATAAGACGACCCTATGGAGCTTAATTTTAGCTAAAAAATTGGTTGTGACCTCGGAGCTCCGAGAACGACGTCAGTCACATTGAAGTTCCTAGGGCGCAATCCTATTGATCAATCAGGGTTCGTGGATCAGGACCCCAATGGTGAGCTATTAGGTCGTTAACGAGTCCTGATCTAGACCGGATCCAGGTCTCTCTATTTTTCTCGTACGGACGAGAAAGGAGCCTTAAGGCTCCTTTGATCAAACCTCAGGTGTTAATGGCTTAAGCAAGCATGCTTGGATTAATCCCATAAACCACAGTGGCTTAAGCTCTGGCCAGATTCATTGAACACTTTGATTAGGGGCAGTTGCATAAGCTTTCAGAGGCCTCTCCCTAATAGAAATATCTAGATTACTAGTAAAGAGGCCTCTTATTTCTAGTAAGGAGCTAGCTTCGGGCCCGAGTTGGCCTTCCCGTACTAGAAGTTGGATGTCCAGAGCGCCCTAAACAAGTTTAACTTCTGAGATATGTAATTACTAACCGGTTAATAGACTATATATCTCCATTGCGGCTAGCTTAACGTTAAAGACTCTCCACAATGACTCCCTTGTATATACACTGACATTAGTCTCCAGAAGAGAGTTGGTAATGTTTAAATAATGATCATTTATGTCATAATTACCAGTAGATAGTTTAAACTTAGACTAATCTAAAGGAACTCCTTATTTACAAGAAAGCAAGAATTCACCCCATTATGGCTTTCACTTTTATGACAATCCTTGGTACCAATTTGGCCAAATAAAAGTGTCCCGAGTATTTACTTGGTACCAAGAAGACTTCTCAGGACAAGGTCTGCTTAAGCAGTTGATCAATAGTAGGCTTACAGTCCTTTAGGATGGTGTGCACGAGAATTCTTGTAGGCCTACTGTCCTATAGATTGGCCGGGTTTTAGCTAAAGTAGGCCTTCCAATCTAAGCCTTAGTGCATTCGAATTAATTCGAGTAGCTACTAAGGCTGTTTCTAGTTGCAACATGATGTCATCACAGCTGTGTAGAAATCAAGAAGGTTTGAATTCAGCTTGTTGAGGGGCCTTCTTCTTGGAGAAAGACATATGAAATTGGCCAGTTGGGGGCCTTCCTTTCTTGGTAAGAGCTAGCTTAGATCTAAAGGGGCCCCTTCTTACC
GU570660_Rattus_leucopus        AGGTTTCCGGCCTATAATTATTGAGGTAAGCACATGCATGTGTCCCTTACTTAACTAGGAGAGGCAGCATAATGCTGCCGCCACCCCGGGCAGTGTTAAGTAAACGTTTGCTAACTATACCTGGGTTGGTTCGGCCACCGCCGAAACCCAACTAATTAGGCGTGTGCAATAGAATTACCATTATATTTTTAGAAAACGTAATTCTAAGCACGCTAAGATGGGCCCATCCTAGCAATAATTACAAAATATTGCCAGCGCTGGATGGCGGTACTTTACTAGAGAGCCTGTTCTATCGCGTTCCACTTCGCCTATATACCGCCATCTTCAGCACCCTGGCGTGCAACATAACGTTAGGTCAAGGTGTAGCGAAGTGGAGAAATGGGCTTTCTAGAACCCCTTTAAAGGAGTTTAGAATTAAGCTTAATTTGAAGTACGCACACGCGTCCTCCTCATATGAGGAGGTCGCGTAAGCATACTAGTGTGCTTGAATTTTAATCCGGAAGCTTATTAACCCTTACAAAATTTAGTAAGCCCCAAACCTACCTAAAAACATTTGAATCCCGTCTATATAGTGGGATTTTTAGGTAGGGTGAGCCGCTTGGGGGCCCAAGAATGTTCATTTAAGTTACGTAACTTAAACCAAAAGAGCTCTTTAGGGGCCTGGGCGCCCAGGCGCCTTGGGCTCTATATATAGAGTTAATTTCTGCACGACAAGGACTTGTCCGCCGGGTGCAGGAGATAAAGTAAAAGGGAGCCCCGTGTTTAAACACCTCTAGCGTTAGAGGTTGCCGCCGTGACTTACGGCCGCGGTACCGTGAAGCTTGTTCCGGGACGGCTACGAGGGTTCTCTTTACTTTATCTCCAGTGCTGGAAATAAGACGACCCTATGGAGCTTAATTTTAGCTAAAAAATTGGTTGTGACCTCGGAGCTCCGAGAACGACGTCAGTCACATTGAAGTTCCTAGGGCGCAATCCTATTGATCAATCAGGGTTCGTGGATCAGGACCCCAATGGTGAGCTATTAGGTCGTTAACGAGTCCTGATCTAGACCGGATCCAGGTCTCTCTATTTTCCTCGTACGGACGAGAAAGGAGCCTTAAGGCTCCTTTGATCAAACCTCAGGTGTTAATGGCTTAAGCAAGCATGCTTGGATTAATCCCATAAACCACAGTGGCTTAAGCTCTGGCCAGATTCATTGAACACTTTGATTAGGGGCAGTTGCATAAGCTTCCAGAGGCCTCTCCCTAATAGAAATATCTAGATTACTAGTAAAGAGGCCTCTTATTTCTAGTAAGGAGCTAGCTTCGGGCCCGAGTTGGCCTTCCCGTACTAGAAGTTGGATGTCCAGAGCGCCCTAAACAAGTTTAACTTCTGAGATATGTAATTACTAACCGGTTAATAGACTATATATCTCCATTGCGGCTAGCTTAACGTTAAAGACTCTCCACAATGACTCCCTTGTATATACACTGACATTAGTCTTCAGAAGAGAGTTGGTAATGTTTAAATAATGATCATTTATGTCATAATTACCAGTAGATAGTTTAAACTTAGACTAATCTAAAGGAACTCCTTATTTACAAGAAAGCAAGAATTCACCCCATTATGGCTTTCACTTTTATGACAATCCTTGGTACCAATTTGGCCAAATAAAAGTGTCCCGGGTATTTACTTGGTACCAAGAAGACTTCCCAGGACAAGGTCTGCTTAAGCAGTTGATCAACAGTAGGCTTACAGTCCTTTAGGATGGTGTGCACGAGAATTCTTGTAGGCCTACTGTCCTATAGATTGGCCGGGTTTTAGCTAAAGTAGGCCTTCCAATCTAAGCCTTAGTGCATTCGAATTAATTCGAGTAGCTACTAAGGCTGTTTCTAGTTGCAACATGATGTCATCACAGCTGTGTAGAAATCAAGAAGGTTTGAATTCAGCTTGTTGAGGGGCCTTCTTCTTGGAGAAAGACATATGAAATTGGCCAGTTGGGGGCCTTCCTTTCTTGGTAAGAGCTAGCTTAGATCTAAAGGGGCCCCTTTTTACC

[loops]
AF348082_Microtus_kikuchii      AATGGTTGGATTAAATTTCCAAAACCGTCAAAAGTTTTTTAAT-GATCAACAAAAGACTTCCTAGACCACGACTCAATAAAAACAAGAAAAGCTAAAAATTTGCCAGGTCATATTATTCTCAAAACT-ACTAACA-AAAAACCAAGTGAAACATGGCCTAAACCATGAAACTGATGATAATCCAACATTAGATACCTAGCCTAAACCTTTTAATTGAGAACTACTCACATAAAACTCAAACTTATCCATGATAATAAACCCATACCTCATTGCTAATACAAAAAAAAGCAATAAAAAGAGAAACAATGAACATTAATACATTAGTCAATGAAACTCAAAGAGGATAGTAAATAGAGAGGAATTGAGCAACACCCACCAATAAATATACATAATTTTTGAATAATAAAAGGGAAGAATAACACCAAGCCTAGCCCTATAAACCCAACTACAACCCAAAATAAAACAACATGACAGTAGGAGAGAAACAGGAGCCATAGAGAAAGTAGCAAGAAGATGAAAGACACTTAAAAGTAAAAAAAAGAACTAAACGTACCTTTTGCATAATGATAGAAAACAAGACACTACCGAAAGAGAAAACAAGTAGCAAAACGAAAATACCGATGATAGCTTTCAAACTCAACCCACAAAGACAATAATCAAAATACTTTAGGGACAGAATAAACAATTTTATAGTGAATAAACAACCATTTCTAAAAGCAACACAGAAAAGTTAAATAACTACCAATCCCACAAATCACAGTGAATTCCTATTACACTAACAAACTATGAGATACTATGAGTAACAAGAACAGCCAAAAGCCTATCCCATACAAGTTAACAACAGGTAAAAACAATGACCTCTTAATAACACACAACAAATAAAAAACTCGGCAAACAACCACCAATCAATAAAAATACATCAAAACGCAATCCTGCAGTAGCATAATCATTAATTGTAGAATGAATCAAACTGCCAAGTGAAATTGACCTGAAGAGATTACATGAAGATCCCTAAAGGGCCAAAAAATCGGGAACAAAAAAACACTTTTATAACCACAAAATCATTGACCATCAACGGACCACATAACAGCAAGTCCATAGACTAACCTCGATGTATCAGCAATTGTTCTTAAAACTGGGTTCAGTAAGGTTTAAACTACCAGAAAAATCTCAATATCAAATAATAAACATAATAAGTTTGTTTAAGATTAATA-CAACTGAAAAAGATATAAACAACCTACACAGATAACCATGAGTCAGGAAAACTTAAAACCCCCTTCAAATATGGAAAA-GTTGATAGATTATTTTAAACATCAATAAACCCATACAAATTTTAAACATAAGAACTTCAAAAAGCCATAGTAAAAATTGTCAAAATTCTAAAAATAGGCTTTTAAAATTGGAAGAAAAACAGTTCCATAGTTCATAAAATTTTCGACAGATTATAAAAAAAGTGAGATATAAACCCATGGCTGCTAGCCACTTAAATAGGGAGTAGCTTAGGAAAA-TGCAACTATAAACAGCTTGTAATAATCAAGCTATAATTATTTGCATGATATGTAGTAGAATGGGTAGCTTTGGAAAGTTTCAATTCGAAAT--TTAGCTGTTAAAGTTTTTTGAATGAGATAATAGCAAGGTAGATTAAATAAGTTTTCATTGGTTTTGAGTTTAAAGTAATTGGGTGGT-AGAGGTTCTTGAAATTATTCGAATATGGAGAACTGTAAAGCACATA
NC_006914_Mus_musculus          AATGGTTAAATTAAACCTCCAAGACCGTAAAAAAATACTTAATAGATCAACATAAGACTTCCTAGACCACGACTCAATAAATACAAGAAAAGCTTAAAATTTGCCAGGTCATATTATCTTCAAAACCAACTAATAAAAAAATCTAGTGAAACATGGCCTAACTCATGAAATTAATGACAACCCAACATTAGATACCTAGCATAAACCTAAAAATAGAGAACTACTCATATAAAACTCAAACTTATCCATGATAATAAACCCCTACCTCATTGCTAATTCAAAAAAAAATTAAAAAAAAAGAAACAATGAACATTTATACATTATATAATGAAACTCTAAGAGGATAGTAAATAGAGAGGAATTGAGCAACACCCACCAATAAATATAATTAATTTTTGAATAATAAAAGGGAAGAATAATACTAATCCTAGCCCTACAAATATAATTATACTATTATATAAATCAACATATCAGTAGGAGAGAAATAGGAGCTATAGAACTAGTAGCAAGAAGATGAAAGATAATTAAAAGTAAGAACAAGAATTAAACGTACCTTTTGCATAATGATAGAAAACAAGAAACAACCGAAAGAGATATCAAGTGGCAAAAAGAAAATAACGATGATAGCTTTAAAATTAAATTTAAAAAAACAACAATCAAAAAATTATAGGGACAGAACAAAAAATTTAATAGTGAATAATTAACCATTACTAAAAGCAACATAAAAAAGTTCAATAACAATTAATTCCATAATTTACACCAACTTCCTAAACTTAAAATAAACTTTGCAACACTATGAGTAACAAGAATTACCAGACGCGTATCTCATACAAGTTAACTATAGGCAATAACTATAACCTATTAACAACACCACTAAAACCAAAAACTCGGCAAACAACCACCAATCAATTACAATACATCATAAAGTAATCCTGCAGTAGCATAATCATTAATTATAGCATGAACAAAACTGCTAAGTGAAATTGACCTGAAGAGATATAATGAAGAATCCTAATGGCCCAAAAAATCGGGAATAAAAAATCATTTATACTATTACAAACTCATTGACCATCAACGGACCACATAACAGTAAGTTCATAGACTAACCTCGATGTATTAGAATTTGTTCTTAAAACTGGGTTCAGCAAGGTTTATACGACCAGAAAAATCACACAATCCAATAATAATCATAATATATACGTACAAGATTAATAACAACTGAAAAAGATATAAATAACCTACACAGATGACCATGAGCCAGGAAAACTTAAAACTCCCTTCAAATATGGATAAAATTGATAGATTATTTCAAGCATCAATTAACCCATACAAACTTTAAATATAATAGCTTCAAAAAGACACAGTAAAAATTGTCAAAATTTCAAAAAAAGGCTTTTAAAGTTGCAAAAAAATTAATTCCAAGATTCATAAAATTTTCGACAGATTATAACAAAAGTGCAACATAAACCATTGACTGCTAGCTGTTTAAATAGATAGTAACTTAGGAAAACTGCAAATATAAACATCTTGTAAAAATTCTTCTATAATTATTTGCATGATATGAAGTAAGTTAGGT-GTTTTGAAAAGTTTCAATTCGAAAT--ATAACTGTTAATTTTCTTTAATTGAGATATTGGCAAGGTAGATTAAATTAGTTTTCATTGGTTTGAATGATAAATTAATTGGGTGGTAATAGGATCTTGAAATTATTCGATTATGGAGAACTGTAAAACACTTA
EU273711_Rattus_exulans         AATGGTTAGATTAAATATCCAAAACCGTAAAAAAATATCTAATAGATCAACATAAGACTTCCTAGACCACGACTCAATAAATACAAGAAAAGCTCAAAATTTGCCAGGTCATATTATTTTCAAAACCAACTAATCTAATAACCTAGTGAAACATGGCTTAACCCGTGAAACTAACGATAACCCAACATTAGATACCTAGCCTAAACCTTATAATAGAGAACTACTTACATAAAACTCAAACTTATCCACGATAATAAACCCCTACCTTATCGCTAATTCAAAAAAAAACTAAAAAACAAGAAACAATAAACATTTTTCCATCAGAAAATGAAACTCAAAGAGGATAGTAAATAGAGAGGAATAGAGCAACACCCACCAATAAATATACATAATTTTTGAACAATAAAAGGGAAGAATAATACCAATTCTAGCCCTACTAATATAACTAAATTACTACATAAAACAACACAACAGTAGGAGAGAAACAGGAGCAATAGAGAGAGTAGTAAGAAGATGAAAGACAATTAAAAGTAAAAACAAGAATTAAACGTACCTTTTGCATAATGATAGAAAATAAGAAATAACCGAAAGAGACACCAAGTAGCAAAAAGAAAATATCGATGATAGCTTTAAAATTCAACTCATAAGAACAATAATCAAAACAATATAGGGACAGAAAAAAAAATTGAATAGTGAGTAAATAATCATTATTAAAAGCAATATAAAAAAGTTCAATAACACCTAATTTCACAAACCTTGATAAACTCCTATATTACAAATAAAAACTGAAATACTATGAGTAACAAGAATGACCCAAAGTGTATACCATACAAATTATTTACAGGTATTAACAATAACCTGTTAGCAACACATTAAAAATAAAAAACTCGGCAAACACCCACCAATCAATTACAATACATCATAAAGAAATCCTGCAGTAGCATAATCATTAATTATAGAATGAATAAAACTGCCAAGTGAAATTGACCTGAAGAGATATTATGAAGATACCTAATGGGCTAAAACATCGGGAATAAAAAATCATTTTTACTACCACAAATTCATTGATCATCAACGGACCACATAACAGTAAGTTCATAGACTAACCTCGATGTATCAGAATTTGTTCTTAAAACTGGGTTCAGCAAGGTTTATACAACCAGAAAAATCACATCATTCAACAATAAACATAATACGTATGTACAAGAATAATAAGAACTGAAAAAGATATAAATAACTTACACAGAAAAAGATGAGCCAGGCAAACTTAAAACTCCCTTCAAATATGGACAAAGTTGATAGATTATTTTAAGCATCAAATAACCCATACAAATTCTAAATATAATAACTTCAAATAGAAACGGTAAAAATTGTCAAAGTTTTAAAAATAGGCTTTTAAAGTTGCAAAAAAAGCAATTCCAAAATTTATAAAATTTTCGACAGATTATAACAAAAGTGTAACATCAAACTATGACTGCTAGCAACCTAAATAGGAAGTAACTTAGGAAAACTGCAACTATAAAAACCTTGTAAAAATGTTAATATAATTATTTGCATGATGTATAGTAGGATTGGTAGTTTTGAAAGGTTTCAATTCGAAATAAATAACTGTTAATCTTCTTTGAATGAGATTGTGGCAAGATAGATTAAATTAGTTTTCATTGGTTTAAATGATAAATTAATTGGGTGGTAAGTGGTTCTTGAAAGTATTCGAATATGGAGAACTGTAAAAGACTTA
EU273710_Rattus_exulans         AATGGTTAGATTAAATATCCAAAACCGTAAAAAAATATCTAATAGATCAACATAAGACTTCCTAGACCACGACTCAATAAATACAAGAAAAGCTCAAAATTTGCCAGGTCATATTATTTTCAAAACCAACTAATCTAAAAACCTAGTGAAACATGGCTTAACCCGTGAAACTAACGATAACCCAACATTAGATACCTAGCCTAAACCTTATAATAGAGAACTACTTACATAAAACTCAAACTTATCCACGATAATAAACCCCTACCTTATCGCTAATTCAAAAAAAAACTAAAAAACAAGAAACAATAAACATTTTTCCATCAGAAAATGAAACTCAAAGAGGATAGTAAATAGAGAGGAATAGAGCAACACCCACCAATAAATATACATAATTTTTGAACAATAAAAGGGAAGAATAATACCAATTCTAGCCCTACTAATATAACTAAATTACTATATAAAACAACACAACAGTAGGAGAGAAACAGGAGCAATAGAGAAAGTAGTAAGAAGATGAAAGACAATTAAAAGTAAAAACAAGAATTAAACGTACCTTTTGCATAATGATAGAAAATAAGAAATAACCGAAAGAGACACCAAGTAGCAAAAAGAAAATATCGATGATAGCTTTAAAATTCAACTCATAAGAACAATAATCAAAACAATATAGGGACAGAAAAAAAAATTGAATAGTGAGTAAATAATCATTATTAAAAGCAATATAAAAAAGTTCAATAACACCTAATTTCACAAGCCTTAATAAACTCCTATATTACAAATAAAAACTGAAATACTATGAGTAACAAGAATGACCCAAAGTGTATACCATACAAATTATTTACAGGTATTAACAATAACCTGTTAGCAACACATTAAAAATAAAAAACTCGGCAAACACCCACCAATCAATTACAATACATCATAAAGAAATCCTGCAGTAGCATAATCATTAATTATAGAATGAATAAAACTGCCAAGTGAAATTGACCTGAAGAGATATTATGAAGATACCTAATGGGCTAAAACATCGGGAATAAAAAATCATTTTTACTACCACAAATTCATTGATCATCAACGGACCACATAACAGTAAGTTCATAGACTAACCTCGATGTATCAGAATTTGTTCTTAAAACTGGGTTCAGCAAGGTTTATACAACCAGAAAAATCCCATCATTCAACAATAAACATAATACGTATGTACAAGAATAATAAGAACTGAAAAAGATATAAATAACTTACACAGAAAAAGATGAGCCAGGCAAACTTAAAACTCCCTTCAAATATGGACAAAGTTGATAGATTATTTTAAGCATCAAATAACCCATACAAATTCTAAATATAATAACTTCAAATAGAAACGGTAAAAATTGTCAAAGTTTTAAAAATAGGCTTTTAAAGTTGCAAAAAAAGCAATTCCAAAATTTATAAAATTTTCGACAGATTATAACAAAAGTGCAACATCAAACTATGACTGCTAGCAACCTAAATAGGAAGTAACTTAGGAAAACTGCAACTATAAAAACCTTGTAAAAATGTTAATATAATTATTTGCATGATATATAGTAGGATTGGTAGTTTTGAAAGGTTTCAATTCGAAATAAATAACTGTTAATCTTCTTTGAATGAGATTGTGGCAAGATAGATTAAATTAGTTTTCATTGGTTTAAATGATAAATTAATTGGGTGGTAAGTGGTTCTTGAAAGTATTCGAATATGGAGAACTGTAAAAGACTTA
EU273709_Rattus_exulans         AATGGTTAGATTAAATATCCAAAACCGTAAAAAAATATCTAATAGATCAACATAAGACTTCCTAGACCACGACTCAATAAATACAAGAAAAGCTCAAAATTTGCCAGGTCATATTATTTTCAAAACCAACTAATCTAAAAACCTAGTGAAACATGGCTTAACCCGTGAAACTAACGATAACCCAACATTAGATACCTAGCCTAAACCTTATAATAGAGAACTACTTACATAAAACTCAAACTTATCCACGATAATAAACCCCTACCTTATCGCTAATTCAAAAAAAAACTAAAAAACAAGAAACAATAAACATTTTTCCATCAGAAAATGAAACTCAAAGAGGATAGTAAATAGAGAGGAATAGAGCAACACCCACCAATAAATATACATAATTTTTGAACAATAAAAGGGAAGAATAATACCAATTCTAGCCCTACTAATATAACTAAATTACTATATAAAACAACACAACAGTAGGAGAGAAACAGGAGCAATAGAGAAAGTAGTAAGAAGATGAAAGACAATTAAAAGTAAAAACAAGAATTAAACGTACCTTTTGCATAATGACAGAAAATAAGAAATAACCGAAAGAGACACCAAGTAGCAAAAAGAAAATATCGATGATAGCTTTAAAATTCAACTCATAAGAACAATAATCAAAACAATATAGGGACAGAAAAAAAAATTGAATAGTGAGTAAATAATCATTATTAAAAGCAATATAAAAAAGTTCAATAACACCTAATTTCACAAACCTTAATAAACTCCTATATTACAAATAAAAACTGAAATACTATGAGTAACAAGAATGACCCAAAGTGTATACCATACAAATTATTTACAGGTATTAACAATAACCTGTTAGCAACACATTAAAAATAAAAAACTCGGCAAACACCCACCAATCAATTACAATACATCATAAAGAAATCCTGCAGTAGCATAATCATTAATTATAGAATGAATAAAACTGCCAAGTGAAATTGACCTGAAGAGATATTATGAAGATACCTAATGGGCTAAAACATCGGGAATAAAAAATCATTTTTACTACCACAAATTCATTGATCATCAACGGACCACATAACAGTAAGTCCATAGACTAACCTCGATGTATCAGAATTTGTTCTTAAAACTGGGTTCAGCAAGGTTTATACAACCAGAAAAATCACATCATCCAACAATAAACATAATACGTATGTACAAGAATAATAAGAACTGAAAAAGATATAAATAACTTACACAGAAAAAGATGAGCCAGGCAAACTTAAAACTCCCTTCAAATATGGACAAAGTTGATAGATTATTTTAAGCATCAAATAACCCATACAAATTCTAAATATAATAACTTCAAATAGAAACGGTAAAAATTGTCAAAGTTTTAAAAATAGGCTTTTAAAGTTGCAAAAAAAGCAATTCCAAAATTTATAAAATTTTCGACAGATTATAACAAAAGTGCAACATCAAACTATGACTGCTAGCAACCTAAATAGGAAGTAACTTAGGAAAACTGCAACTATAAAAACCTTGTAAAAATGTTAATATAATTATTTGCATGATATATAGTAGGATTGGTAGTTTTGAAAGGTTTCAATTCGAAATAAATTACTGTTAATCTTCTTTGAATGAGATTGTGGCAAGATAGATTAAATTAGTTTTCATTGGTTTAAATGATAAATTAATTGGGTGGTAAGTGGTTCTTGAAAGTATTCGAATATGGAGAACTGTAAAAGACTTA
EU273708_Rattus_praetor         AATGGTTAGATTAAATATCCAAAACCGTAAAAAAATGTCCAATAGATCAACACAAGACTTCCTAGACCACGACTCAATAAATACAAGAAAAGCTTAAAATTTGCCAGGTCATATTATTCTCAAAACCAACTAACCAAAAAATCTAGTGAAACATGGCCTAAACCATGAAACTAACGATAATCCAACATTAGATACCTAGCCTAAACCTTACAATAGAGAACTACTCACATAAAACTCAAACTTATCCATGATAATAAACCCCTACCTTATTGCTAATTCAAAAAAAAACCAAAAAACAAGAAACAATAAACATTTTTCCATTAGAAAATGAAACTCAAAGAGGATAGTAAATAGAGAGGAATAGAGCAACACCCACCAATAAATATATATAATTTTTGAATAATAAAAGGGAAGAATAATACTAACCCTAGCCCTACTAACATAACTAAACTACCACATAAATCAACACAACAGTAGGAGAGAAACAGGCGCTATAGAGAAAGTAGTAAGAAGATGAAAGATAATCTAAAGTAAAAACAAGAATTAAACGTACCTTTTGCATAATGATAGAAAAAAAGAAACAACCGAAAGAGACATCAAGTAGCAAAAAGAAAATACCGATGATAGCTTTAAAATTCAACTCATAAGAACAGCAATCAAAATAATATAGGGACAGTAAAAAAAATTAAATAGTGAATAAATAACCATTATTAAAAGCAATATAAAAAAGTTCAATAACACCTAATCCCACAAATCTTAATAAATTCCTATACTATAGATAAAACCTGAAATACTATGAGTAACAAGAACTACCTAAAGTGTATCCCATACAAATTATCTATAGATGTTAACAATAACCTATTAGCAACACATTCTAAATAAAAAACTCGGCAAACACCCACCAATCAATAACAATACATCATAAAGAAATCCTGCAGTAGCATAATCATTAATTATAGAATGAATAAAACTGCCAAGTGAAATTGACCTGAAGAGATATCACGAAGATACCTAATGGACTAAAACATCGGGAATAAAAAATCATTTTTACAACCACAAATTCATTGACCATCAACGGACCACATAACAGTAAGTTCATAGACTAACCTCGATGTATCAGAATTTGTTCTTAAAACTGGGTTCAGCAAGGTTTATACAACCAGAAAAATCACATCACTCAACAATAAACACAATATATATGTATAAGATTAATAATAACTGAAAAAGATATAAATAACCTACACAGAAAAAAATGAGCCAGGTAAACTTAAAACCCCCTTCAAATATGGATAAAGTTGATAGATTATTTTAAACATCAACTAACCCATACAAATTCCAAATATAAT-ACTTCAAATAGAAGCAGTAAAAATTGTCAAAATTTTCAAAATAGGCTTTTAAAGTTGCAAAAAAAAAAATTCCAAAATTTATAAAATTTTCGACAGATTATAACAAAAGTGCAACATCAAACTATGACTGCTAGCGACCTAAATAAGAAGTAACTTAGGAAAACTGCAACTATAAAAACCTTGTAAAAATGTTAATATAATTATTTGCATGATGTATAGTAGGATTGGTAGTTTTGAAAAGTTTCAATTCGAAATAACTAACTGTTAATTTTCTTCAAATGAGATTATGGCAAGGTAGATTAAATTAGTTTTCATTGGTTTAAATGGTAAATTAATTGGGTGGTAAGTGGTTCTTGAAAGTATTCGAATATGGAGAACTGTAAAAGACTTA
EU273707_Rattus_rattus          AATGGTTAGATTAAACATCCAAAGCCGTAAAAAAATATCCAATAAATCAACACAAGACTTCCTAGACCACGACTCAATAAATACAAGAAAAGCTCAAAATTTGCCAGGTCATATTATTTTCAAAACCAACTAATCTAAAAACCTAGTGAAACATGGCTAAGACCGTGAAATTAATGATAATCCAACATTAGATACCTAGCCTAAACCTTACAATAGAGAACTACTTACATAAAACTCAAACTTATCCATGATAATAAACCCCTACCTCATTGCTAATTCAAAAAAAAACTAAAAAACAAGAAACAATGAACATTTTTCCATTAGAAAATGAAACTCAAAGAGGATAGTAAATAGAGAGGAATAGAGCAACACCCACCAATAGATATACATAATATTTGAATAATAAAAGGGAAGAATAATACTAATCCTAGCCCTACTAATATAATTAAATTATTGTATAGACTAACATAACAGTAGGAGAGAAATAGGAGCTATAGAGAAAGTAGTAAGAAGATGAAAGATAATTTAAAGTAACAATAAGAATTAAACGTACCTTTTGCATAATGATAGAAAAAGAGAAACAACCGAAAGAGATATCAAGTAGCAAAAAGAAAATACCGATGATAGCTTTAAAATTCAACTCATAAGAACAATAATCAAAATAATATAGGGACAGAAAAAAAAATTAAATAGTGAATAAACAATCATTATTAAAAGCAACATAAAAAAGTTCAATAACACCTAATCCCCTAAACCTCAATAAATTCCTATCCTATCAATAAAAACTGAAATACTATGAGTAACAAGAATTACCTAAAGTGTATCCCATACAAATTACTTACAGGTATTAATAATAACCTGTTAGTAACACAATTCAAATAAAAAACTCGGCAAACACCCACCAATCAATAACAATACATCATAAAGAAATCCTGCAGTAGCATAATCATTAATTATAGAATGAATAAAACTGCCAAGTGAAATTGACCTGAAGAGATACTACGAAGATACCTAATGGACCAAAACATCGGGAATAAAAAATCATTTTTACTACCACAAATTCATTGACCATCAACGGACCACATAACAGTAAGTTCATAGACTAACCTCGATGTATCAGAATTTGTTCTTAAAACTGGGTTCAGTAAGGTTTATACAACCAGAAAAATCACACCATTCAACAATAAACATAATATGTATGTACAAGATTAATAATAACTGAAAAAGATATAAACAACCTACACAGAAAAAAATGAGCCAGGTAAACTTAAAACTCCCTTCAAATATGGACAAAGTTGATAGATTATTTTAAATATCAACTAACCCATACAAATTCTAAACATAATAACTTCAAATAGAAGCAGTAAAAATTGTCAAAGTTCTTAAAATAGGCTTTTAAAGTTGCAAAGAAATCAATTCCAAAATTCATAAAATTTTCGACAGATTATAACAAAAGTGCAACATCAAACTATGACTGCTAGCAACCTAAATAGATAGTAACTTAGGAAAACTGCAACTATAAAAATCTTGTAAAAATGCTATTATAATTATTTGCATGATGTATAGTAGGATTGGTAGTTTTGAAAGGTTTCAATTCGAAATAAGTAACTGTTAATTTTCTTTAAATGAATTTATGGCAAGGTAGATTAAATTAGTTTTCATTGGTTTAAATGATAAATTAATTGGGTGGTAAGTGGTTCTTGAAAGTATTCGAATATGGAGAACTGTAAAAGACTTA
EU273712_Rattus_tanezumi        AATGGTTAGATTAAATATCCAAAACCGTAAAAAAATACCCAATAGATCAACACAAGACTTCCTAGACCACGACTCAATAAATACAAGAAAAGCTCAAAATTTGCCAGGTCATATTATTTTCAAAACCAACTAATCTAAAAACCTAGTGAAACATGGCTAAGACCGTGAAATTAACGATAATCCAACATTAGATACCTAGCCTAAACCTTACAATAGAGAACTACTTACATAAAACTCAAACTTATCCATGATAATAAACCCCTACCTCATTGCTAATTCAAAAAAAAACTAAAAAACAAGAAACAATGAACATTTTTTCATTAGAAAATGAAACTCAAAGAGGATAGTAAATAGAGAGGAATAGAGCAACACCCACCAATAGATATACATAATTTTTGAATAATAAAAGGGAAGAATAATACTAATCCTAGCCCTACTAATATAAATAAATTATTATATAAACTAACATAACAGTAGGAGAGAAATAGGAGCTATAGAGAAAGTAGCAAGAAGATGAAAGATAATTTAAAGTAACAACAAGAATTAAACGTACCTTTTGCATAATGATAGAAAAAGAGAAACAACCGAAAGAGATATCAAGTAGCAAAAAGAAAATACCGATGATAGCTTTAAAATTCAACCCATAAGAACAACAATCAAAATAATATAGGGACAGAAAAAAAAATTAAATAGTGAATAAACAATCATTATTAAAAGCAACATAAAAAAGTTCAATAACACTTAATCCCATAAATCTTAATAAATTCCTATACTATCAATAAAAGCTGAAATACTATGAGTAACAAGAATTACCTAAAGTGTATCCCATACAAATTACTTATAGGTATTAATAATAACCTATTAGCAACACAATTCAAATAAAAAACTCGGCAAACACCCACCAATCAATAACAATACATCATAAAGAAATCCTGCAGTAGCATAATCATTAATTATAGAATGAATAAAACTGCCAAGTGAAATTGACCTGAAGAGATACTACGAAGATACCTAATGGACCAAGACATCGGGAATAGAAAATCATTTTTACTACCACAAATTCATTGACCATCAACGGACCACATAACAGTAAGTTCATAGACTAACCTCGATGTATCAGAATTTGTTCTTAAAACTGGGTTCAGCAAGGTTTACACAACCAGAAAAATCACACCATTCAACAATAAACATAATATGTATGTACAAGATTAATAATAACTGAAAAAGATATAAATAACCTACACAGAAAAAAATGAGCCAGGTAAACTTAAAACTCCCTTCAAATATGGATAAAGTTGATAGATTATTTTAAATATCAAATAACCCATACAAATTCTAAACATAATAACTTCAAATAGAAACAGTAAAAATTGTCAAAATTCTTGAAATAGGCTTTTAAAGTTGCAAAAAAATCAATTCCAAAATTCATAAAATTTTCGACAGATTATAACAAAAGTGCAACATCAATCTATGACTGCTAGCAACCTAAATAGAAAGTAACTTAGGAAAATTGCAACTATAAAAATCTTGTAAAAATGCTAATATAATTATTTGCATGATGTATAGTAGGATTGGTAGTTTTGAAAGGTTTCAATTCGAAATAAGTAACTGTTAATTTTCTTTGAATGAATTTATGGCAAGGTAGATTAAATTAGTTTTCATTGGTTTAAATGATAAATTAATTGGGTGGTAAGTGGTTCTTGAAAGTATTCGAATATGGAGAACTGTAAAAGACTTA
AJ428514_Rattus_norvegicus      AATGGTTAGATTAAACATCCAAAACCGTAAAAAAATGCCTAATAGATCAACACAAGACTTCCTAGACCACGACTCAATAAATACAAGAAAAGCTCAAAATTTGCCAGGTCATATTATTTTCAAAACCAACTAATCTAAAAATCTAGTGAAACATGGCCTAGCCCATGAAATTAATGATAACCCAACATTAGATACCTAGCCTAAACCTTAAAATAGAGAACTACTTACATAAAACTCAAACTTATCCATGATAATAAACCCCTACCTTATCGCTAATTCAAAAAAAAACTAAAAAACAAGAAACAATAAACATTTTTCCATTAGAAAATGAAACTCAAAGAGGATAGTAAATAGAGAGGAATAGAGCAACACCCACCAATAGATATACATAATTTTTGAATAATAAAAGGGAAGAATAATACTAACCCTAGCCCTACCAACATAACTAAACCCCCACATAAACTAACATAACAGTAGGAGAGAAACAGGAGCTATAGAGAAAGTAGCAAGAAGATGAAAGATAATTTAAAGTAAAAATAAGAATTAAACGTACCTTTTGCATAATGATAGAAAATAAGAAACAACCGAAAGAGACATCAAGTAGCAAAAAGAAAATATCGATGATAGCTTTAAAATTCAACTCATCAGAACAACAATCAAAATAATATAGGGACAGAAAAAAAAATTAAATAGTGAATAAACAACCATTATTAAAAGCAATATAAAAAAGTTCAATAACACCTAATTCCACAAACCTCAATAAATTCCTATATTACAAATAAGACCTGAAATACTATGAGTAACAAGAACCACCTAAAGTGTATCCCATACAAATTATTCATAGGTACTAACAATAACCTATTAGCAACACACTTTAAATAAAAAACTCGGCAAACACCCACCAATCAATAACAATACATCATAAAGAAATCCTGCAGTAGCATAATCATTAATTATAGAATGAATAAAACTGCCAAGTGAAATTGACCTGAAGAGATCTCCCGAAGACACCTAATGGGCTAAAACATCGGGAATAAAAAATCATTTTTACTATCACAAATTCATTGACCATCAACGGACCACATAACAGTAAGTTCATAGACTAACCTCGATGTATCAGAATTTGTTCTTAAAACTGGGTTCAGCAAGGTTTATACAACCAGAAAAATCTCACCATTCAACAATAAACATAGTATATATGTACAAGCTTAATAATAACTGAAAAAGATATAAATAACCTACACAGAAAAAAATGAGCCAGGTAAACTTAAAACTCCCTTCAAATATGGACAAAGTTGATAGATAATTTTAAATATCAACTAACCCATACAAATTCTAAACATAATAACTTCAAATAGAAACAGTAAAAATTGTCAAAGTTCTTAAAATAGGCTTTTAAAGTTGAAAAAAAAACAATTCCATAATTCATAAAATTTTCGACAGATTATAACAAAAGTGCAACATCAAACTATGACTGCTAGCAACCTAAATAGGAAGTAACTTAGGAAAACTGCAACTATAAAAATCTTGTAAAAATGTCAGTATAATTATTTGCATGATATATAGTAGGATTGGTAGTTTTGAAAGGTTTCAATTCGAAATAAGTAACTGTTAATTTTCTTTGAATGAGATTATGGCAAGGTAGATTAAATTAGTTTTCATTAGTTTAAATGATAAAGTAATTGGGTGGTAAATGGTTCTTGAAAGTAT-CGAATATGGAGAACTGTAAAAGACTTA
DQ673917_Rattus_norvegicus      AATGGTTAGATTAAACATCCAAAACCGTAAAAAAATGCCTAATAGATCAACACAAGACTTCCTAGACCACGACTCAATAAATACAAGAAAAGCTCAAAATTTGCCAGGTCATATTATTTTCAAAACCAACTAATCTAAAAATCTAGTGAAACATGGCCTAGCCCATGAAATTAATGATAACCCAACATTAGATACCTAGCCTAAACCTTAAAATAGAGAACTACTTACATAAAACTCAAACTTATCCATGATAATAAACCCCTACCTTATCGCTAATTCAAAAAAAAACTAAAAAACAAGAAACAATAAACATTTTTCCATTAGAAAATGAAACTCAAAGAGGATAGTAAATAGAGAGGAATAGAGCAACACCCACCAATAGATATACATAATTTTTGAATAATAAAAGGGAAGAATAATACTAACCCTAGCCCTACCAACATAACTAAACCCCCACATAAACTAACATAACAGTAGGAGAGAAACAGGAGCTATAGAGAAAGTAGCAAGAAGATGAAAGATAATTTAAAGTAAAAACAAGAATTAAACGTACCTTTTGCATAATGATAGAAAATAAGAAACAACCGAAAGAGACATCAAGTAGCAAAAAGAAAATATCGATGATAGCTTTAAAATTCAACTCATCAGAACAACAATCAAAATAATATAGGGACAGAAAAAAAAATTAAATAGTGAATAAACAACCATTATTAAAAGCAATATAAAAAAGTTCAATAACACCTAATTCCACAAACCTCAATAAATTCCTATATTACAAATAAGATCTGAAATACTATGAGTAACAAGAACCACCTAAAGTGTATCCCATACAAATTATTCATAGGTACTAACAATAACCTATTAGCAACACACTTTAAATAAAAAACTCGGCAAACACCCACCAATCAATAACAATACATCATAAAGAAATCCTGCAGTAGCATAATCATTAATTATAGAATGAATAAAACTGCCAAGTGAAATTGACCTGAAGAGATCTCCCGAAGATACCTAATGGGCTAAAACATCGGGAATAAAAAATCATTTTTACTATCACAAATTCATTGACCATCAACGGACCACATAACAGTAAGTTCATAGACTAACCTCGATGTATCAGAATTTGTTCTTAAAACTGGGTTCAGCAAGGTTTATACAACCAGAAAAATCTCACCATTCAACAATAAACATAGTATATATGTACAAGCTTAATAATAACTGAAAAAGATATAAATAACCTACACAGAAAAAAATGAGCCAGGTAAACTTAAAACTCCCTTCAAATATGGACAAAGTTGATAGATAATTTTAAATATCAACTAACCCATACAAATTCTAAACATAATAACTTCAAATAGAAACAGTAAAAATTGTCAAAGTTCTTAAAATAGGCTTTTAAAGTTGAAAAAAAAACAATTCCATAATTCATAAAATTTTCGACAGATTATAACAAAAGTGCAACATCAAACTATGACTGCTAGCAACCTAAATAGGAAGTAACTTAGGAAAACTGCAACTATAAAAATCTTGTAAAAATGTCAGTATAATTATTTGCATGATATATAGTAGGATTGGTAGTTTTGAAAGGTTTCAATTCGAAATAAGTAACTGTTAATTTTCTTTGAATGAGATTATGGCAAGGTAGA-TAAATTAGTTTTCATTAGTTTAAATGATAAAGTAATTGGGTGGTAAATGGTTCTTGAAAGTATTCGAATATGGAGAACTGTAAAAGACTTA
DQ673916_Rattus_norvegicus      AATGGTTAGATTAAACATCCAAAACCGTAAAAAAATATCTAATAGATCAACACAAGACTTCCTAGACCACGACTCAATAAATACAAGAAAAGCTCAAAATTTGCCAGGTCATATTATTTTCAAAACCAACTAATCTAAAAATCTAGTGAAACATGGCCTAGCCCATGAAATTAATGATAACCCAACATTAGATACCTAGCCTAAACCTTAAAATAGAGAACTACTTACATAAAACTCAAACTTATCCATGATAATAAACCCCTACCTTATCGCTAATTCAAAAAAAAACTAAAAAACAAGAAACAATAAACATTTTTCCATTAGAAAATGAAACTCAAAGAGGATAGTAAATAGAGAGGAATAGAGCAACACCCACCAATAGATATACATAATTTTTGAGTAATAAAAGGGAAGAATAATACTAACCCTAGCCCTACCAACATAACTAAACCCCCACATAAACTAACATAACAGTAGGAGAGAAACAGGAGCTATAGAGAAAGTAGCAAGAAGGTGAAAGATAATTTAAAGTAAAAATAAGAATTAAACGTACCTTTTGCATAATGATAGAAAATAAGAAACAACCGAAAGAGACATCAAGTAGCAAAAAGAAAATATCGATGATAGCTTTAAAATTCAACTCATCAGAACAACAATCAAAATAATATAGGGACAGAAAAAAAAATTAAATAGTGAATAAACAACCATTATTAAAAGCAATATAAAAAAGTTCAATAACACCTAATTCCACAAACCTCAATAAATTCCTATATTACAAATAAGATCTGAAATACTATGAGTAACAAGAACCACCTAAAGTGTATCCCATACAAATTATTCATAGGTACTAACAATAACCTATTAGCAACACACTTTAAATAAAAAACTCGGCAAACACCCACCAATCAATAACAATACATCATAAAGAAATCCTGCAGTAGCATAATCATTAATTATAGAATGAATAAAACTGCCAAGTGAAATTGACCTGAAGAGATCTCCCGAAGACACCTAATGGGCTAAAACATCGGGAATAAAAAATCATTTTTACTATCACAAATTCATTGACCATCAACGGACCACATAACAGTAAGTTCATAGACTAACCTCGATGTATCAGAATTTGTTCTTAAAACTGGGTTCAGCAAGGTTTATACAACCAGAAAAATCTCACCATTCAACAATAAACATAGTATATATGTACAAGCTTAATAATAACTGAAAAAGATATAAATAACCTACACAGAAAAAAATGAGCCAGGTAAACTTAAAACTCCCTTCAAATATGGACAAAGTTGATAGATAATTTTAAATATCAACTAACCCATACAAATTCTAAACATAATAACTTCAAATAGAAACAGTAAAAATTGTCAAAGTTCTTAAAATAGGCTTTTAAAGTTGAAAAAAAAACAATTCCATAATTCATAAAATTTTCGACAGATTATAACAAAAGTGCAACATCAAACTATGACTGCTAGCAACCTAAATAGGAAGTAACTTAGGAAAACTGCAACTATAAAAATCTTGTAAAAATGTCAATATAATTATTTGCATGATATATAGTAGGATTGGTAGTTTTGAAAGGTTTCAATTCGAAATAAGTAACTGTTAATTTTCTTTGAATGAGATTATGGCAAGGTAGA-TAAATTAGTTTTCATTAGTTTAAATGATAAAGTAATTGGGTGGTAAATGGTTCTTGAAAGTATTCGAATATGGAGAACTGTAAAAGACTTA
GU570665_Rattus_sordidus        AATGGTTAGATTAAACATCCAAAACCGTAAAAAAATACCCAATAAATCAACACAAAACTTCCTAGACCACGACTCAATAGATACAAGAAAAGCTCAAAATTTGCCAGGTCATATTATTTTCAAAACCAACTGACTAAAAAATCTAGTGAAACATGGCCCAAGTCATGAAACTAACGATAACCCAACATTAGATACCTAGCCTAAACCTTACAATAGAGAACTACTCACATAAAACTCAAACTTATCCATGATAATAAACCCCTACCTTATTGCTAATTCAAAAAAAAACCAAAAAACAAGAAACAATAAACATTTTCTCATTAGAACATGAAACTCAAAGAGGATAGTAAATAGAGAGGAATAGAGCAACACCCACCAATAAATATACATAATTTTTGAATAATAAAAGGGAAGAATAATACCAATCCTAGCCCTACTAACATAACTAAATTACTACATAAATTAACACAACAGTAGGAGAGAAA-AGGCGCTATAGAGAAAGTAGCAAGAAGATGAAAGATATTTTAAAGTAAAAACAAGAATTAAACGTACCTTTTGCATAATGATAGAAAAAAAGAAACAACCGAAAGAGACATCAAGTAGCAAAAAGAAAATATCGATGATAGCTTTAAAATTCAACTCATAAGAACAACAATCAAAATAATATAGGGACAGTAAAAAAAATTAAATAGTGAATAAAT-ACCATTATTAAAAGCAATATAAAAAAGTTCAATAACACTTAATCCCCCAAACCCCAATAAATTCCTATACTATAAATAAAACCTGAAATACTATGAGTAACAAGAACTACCTAAAGTGTATCCCATACAAGTTATCTACAGGTACTAACAATAACCTATTAACAACACATTCTAAATAAAAAACTCGGCAAACACCCACCAATCAATAACAATACATCATAAAGAAATCCTGCAGTAGCATAATCATTAATTATAGAATGAATAAAACTGCCAAGTGAAATTGACCTGAAGAGATACCGCGAAGAAACCTAATGGACCAAAACGTCGGGAATAAAAAATCACTTTTACTACAACAAATTCATTGACCATCAACGGACCACATAACAGTAAGTTCATAGACTAACCTCGATGTATCAGAATTTGTTCTTAAAACTGGGTTCAGCAAGGTTTACACAACCAGAAAAATCACATCACTCAACAATAAACACAATATGTATGTCCAAGAATAACAATAACTGAAAAAGATATAAAAAACCTACACAGAAAAAAATGAGCCAGGTAAACTTAAAACTCCCTTCAAATATGGATAAAGTTGATAGATAATTTTAAATATCAACTAACCCATACAAATTCTAAACATAATAACTTCAAATAGAAGCAGTAAAAATTGTCAAAATCTTTAAAATAGGCTTTTAAAATTGCAAAAAAAAAAATTCCAAAATTCATAAAATTTTCGACAGATTATAACAAAAGTGCAACATCATACTATGACTGCTAGCGACTTAAATAGGAAGCAACTTAGGAGAACTGCAACTATAAAAATCTTGTAAAAATCTTAATATAATTATTTGCATGATATATAGTAGGATTGGTAGTTTTGAAAAGTTTCAATTCGAAATAAATAACTGTTAATTTTCTTTGAATGAGATTATGGCAAGGTAGATTAAATTAGTTTTCATTGGTTTAAATGGTAAATTAATTGGGTGGTAAGTGGTTCTTGAAAGTATTCGAATATGGAGAACTGTAAAAGACTTA
GU570664_Rattus_fuscipes        AATGGTTAGATTAAACATCCAAAACCGTAAAAAAATACCCAATAGATCAACACAAGACTTCCTAGACCACGACTCAATAAATTCAAGAAAAGCTCAAAATTTGCCAGGCCATATTATTTTCAAAACTAACTAACCAAAAAATCTAGTGAAACATGGCCTAAACCATGAAACTGACGATAACACAACATTAGATACCTAGCCTAAACCTTACAATAGAGAACTACTCACATAAAACTCAAACTTATCCATGATAATAAACCCCCACCTTATTGCTAATTCAAAAAAAAACCAAAAAACAAGAAACAATAAACATTTTCCCATTAGAAAATGAAACTTAAAGAGGATAGTAAATAGAGAGGAATAGCGCAACACCCACCAATAAATATACATAATTTTTGAATAATAAAAGGGAAGAACAATACTAATTCTAGCCCTATTAATATAACTAAACTACCACATAAATTAACACAACAGTAGGAGAGAAACAGGCGCTATAGAGAAAGTAGCAAGAAGATGAAAGATAATCTAAAGTAAAAACAAGAATTAAACGTACCTTTTGCATAATGATAGAAAAAAAGAAACAACCGAAAGAGACATCAAGTAGCAAAAAGAAAATACCGATGATAGCTTTAAAATTCAACCCATAAGAACAGCAATCAAAATAATATAGGGACAGTAAAAAAAATTAAATAGTGAATAAATAACCATTATTAAAAGCAATATAAAAAAGTTCAATAACACTTAATCCCACAAATCTCAATAAATTCCTATACTACAAATAAAAACTGAAATACTATGAGTAACAAGAACTACCTAAAGTGTATCCCATACAAATTATCTATAGGTATTAG-AATAACCTATTAACAACACACTCTAAATAAAAAACTCGGCAAACACCCACCAATCAATAACAATACATCATAAAGAAATCCTGCAGTAGCATAATCATTAATTATAGAATGAATAAAACTGCCAAGTGAAATTGACCTGAAGAGATACCACGAAGACACCTAATGGACTAGCACGTCGGGAATAAAAGATCACTTTTACTACCACAAATTCATTGACCATCAACGGACCACATAACAGTAAGTTCATAGACTAACCTCGATGTATCAGAATTTGTTCTTAAAACTGGGTTCAGCAAGGTTTATACAACCAGAAAAATCACATCACCCAACAATAAACACAATATGTATGTACAAGACTAATAACAACTGAAAAAGATATAAATAACCTACACAGAAAAAAATGAGCCAGGTAAACTTAAAACTCCCTTCAAATATGGACAAAGTTGATAGATAATTTCAAACATCAACTAACCCATACAAATTCTAAACATAATAACTTCAAATAGAAACAGTAAAAATTGTCAAAATTGTTAAAATAGGCTTTTAAAGTTGCAAAAAAAAAAATTCCAAAATTTATAAAATTTTCGACAGATTATAACAAAAGTGCAACATCACACTATGACTGCTAGCGACCTAAATAGGAAGTAACTTAGGAAGACTGCAAATATAAAAACCTTGTAAAAATGTCAATATAATTATTTGCATGATGTATAGTAGGATTGGTAGTTTTGAAAAGTTTCAATTCGAAATAAGTAACTGTTAATTTTCTTTGAATGAGATTATGGCAAGGTAGATTAAATTAGTTTTCATTGGTTTAAATGGTAAATTAGTTGGGTGGTAAGTGGTTCTTGAAAGTATTCGAATATGGAGAACTGTAAAAGACTTA
GU570661_Rattus_lutreolus       AATGGTTAGATTAAACATCCAAAACCGTAAAAAAATACTCAATAGATCAACACAAAACTTCCTAGACCACGACTCAATAAATACAAGAAAAGCTCAAAATTTGCCAGGTCATATTATTTTCAAAACCAACTGACTAAAAAATCTAGTGAAACATGGCCCAAATCACGAAACCAACGATAACCCAACATTAGATACCTAGCCTAAACCTTACAATAGAGAACTACTCACATAAAACTCAAACTTACCCATGATAATAAACCCCTACCTTATTGCTAATTCAAAAAAAAACCAAAAAACAATAAACAATAAACATTTTCCCATTAGAATATGAAACTCAAAGAGGATAGTAAATAGAGAGGAATAGCGCAACACCCACCAATAAATATACATAATTTTTGAATAATAAAAGGGAAGAATAATACTAACCCTAGCCCTATTGACATAACTAAATCACTATATAAATTACCATAACAGTAGGAGAGAAACAGGCGCTATAGAGAAAGTAGTAAGAAGATGAAAGATAGTCCAAAGTAAAAACAAGAATTAAACGTACCTTTTGCATAATGATAGAAAAAAAGAAACAACCGAAAGAGACATCAAGTAGCAAAAAGAAAATACCGATGATAGCTTTAAAATTCAACTCATAAGAATAGCAATCAAAATAATATAGGGACAGTAAAAAAAGTTAAATAGTGAATAAATAACCATTACTAAAAGCAATATAAAAAAGTTCAATAACACTTAATCCCACAAATCCCAATAAATTCCTATACTACAAATAAAACCTGAAATACTATGAGTAACAAGAACTTCCTAAAGTGTATCCCATACAAATTATCCACAGGTACTAACAATAACCTATTAACAACACATTTTAAATAAAAAACTCGGCAAACACCCACCAATCAATAACAATACATCATGAAGAAATCCTGCAGTAGCATAATCATTAATTATAGAATGAATAAAACTGCCAAGTGAAATTGACCTGAAGAGATATCACGAAGATACCTAATGGACCAAAACATCGGGAACAAAAAATCACTTTTACTACAACAAATTCATTGACCATCAACGGACCACATAACAGTAAGTCCATAGACTAACCTCGATGTATCAGAATTTGTTCTTAAAACTGGGTTCAGCAAGGTTTACACAACCAGAAAAATCCCATCACTCAACAATAAACACAATATGTATGTCCAAGATTAATAATAACTGAAAAAGATATAAAAAACCTACACAGAAAAAAATGAGCCAGGCAAACTTAAAACTCCCTTCAAATATGGACAAAGTTGATAGATAATTTTAAACATCAACTAACCCATACAAATTCTAAACATAATAACTTCAAATAGAAACAGTAAAAATTGTCAAAATTCTTAAAATAGGCTTTTAAAGTTGCAAAAAAAAAAATTCCAAGATTTATAAAATTTTCGACAGATTATAACAAAAGTGTAACATTATACTATGACTGCTAGCGACCTAAATAGGAAGCATCTTAGGAAAACTGCAACTATAAAAACCTTGTAAAAATATCAATATAATTATTTGCATGATGTATAGTAGGATTGGTAGTTTTGAAAAGTTTCAATTCGAAATAAATAACTGTTAATTTTCTTTGAATGAGATTGTGGCAAGGTAGATTAAATTAGTTTTCATTGGTTTAAATGGTAAATAAATTGGGTGGTAAGTGGTTCTTGAAAGTATTCGAATATGGAGAACTGTAAAAGACTTA
GU570662_Rattus_tunneyi         AATGGTTGGATTAAACATCCAAAACCGTAAAAAAATGCAAAATAAATCAACACAAAACTTCCTAGACCACGACTCAATAGATACAAGAAAAGCTCAAAATTTGCCAGGTCATATTATTTCCAAAACCAACTGACCAAAAAATCTAGTGAAACATGGCCTAAGTCATGAAACTAACGATAGTCCAACATTAGATACCTAGCCTAAACCTTACAATAGAGAACTACTCACATAAAACTCAAACTTATCCATGATAATAAACCCCTACCTTATTGCTAATTCAAAAAAAAAACAAAAAACAAGAAACAATAAACATTTTCTCATTAGAATATGAAACTCAAAGAGGATAGTAAATAGAGAGGAATAGCGCAACACCCACCAATAAATATACATAATTTTTGAATAATAAAAGGGAAGAATAATACCAACCCTAGCCCTACTAACATAACTAAATCACTAAATAAATTAACATAACAGTAGGAGAGAAACAGGCGCTATAGAGAAAGTAGTAAGAAGATGAAAGATAGTCTAAAGTAAAAACAAGAATTAAACGTACCTTTTGCATAATGATAGAAAAAAAGAAACCACCGAAAGAGACACCAAGTAGCAAAAAGAAAATACCGATGATAGCTTTAAAACTCAACTCATAAGAACAACAATCAAAATAAGATAGGGACAGTAAAAAAAATTAAATAGTGAATAAATAACCATTATTAAAAGCAATATAAAAAAGTTCAATAACACTTAATTCCACAAATCCCAATAAATTCCTATACTATAGACAAAACTTGAGATACTATGAGTAACAAGAACCACCTAAAGTGTATCCCATACAAATTATTTCCAGGTACTACTAATAACCTATTAACAACACATTCTAAATAAAAAACTCGGCAAACACCCACCAATCAATAACAATACATCATAAAGAAATCCTGCAGTAGCATAATCATTAATTATAGAATGAATAAAACTGCCAAGTGAAATTGACCTGAAGAGATATCACGAAGATACCTAATGGACCAAAACATCGGGAATAAAAAATCACTTTTACTACAACAAATTCATTGACCATCAACGGACCACATAACAGTAAGTCCATAGACTAACCTCGATGTATCAGAATTTGTTCTTAAAACTGGGTTCAGCAAGGTTTACACAACCAGAAAAATCACATCACTCAACAATAAACACAATATGTATGTACAAGATTAATAGCAACTGAAAAAGATATAAAAAACCTACACAGAAAAAAATGAGCCAGGTAAACTTAAAACTCCCTTCAAATATGGATAAAGTTGATAGATAATTTTAAACATCAACTAACCCATACAAATTCTAAACATAATAACTTCAAATAGAAACAGTAAAAATTGTCAAAATTTTTAAAATAAGCTTTTAAAGTTGCAAAAAAAAAAATTCCATAATTCATAAAATTTTCGACAGATTATAACAAAAGTGCAACATCATACTATGACTGCTAGCGACCTAAATAGGAAGCAACTTAGGAGAACTGCAACTATAAAAACCTTGTAAAAATGTTAATATAATTATTTGCATGATATATAGTAGGATTGGTAGTTTTGAAAGGTTTCAATTCGAAATAAGTAACTGTTAATTTTCTTTGAATGAGTTTGTGGCAAGGTAGATTAAATTAGTTTTCATTGGTTTAAATGGTAAATTAATTGGGTGGTAAGTGGTTCTTGAAAGTATTCGAATATGGAGAACTGTAAAAGACTTA
GU570663_Rattus_villosissimus   AATGGTTGGATTAAACATCCAAAACCGTAAAAAAATACCCAATAGATCAACACAAAACTTCCTAGACCACGACTCAATAGATACAAGAAAAGCTCAAAATTTGCCAGGTCATATTATTTTCAAAACCAACTGACTAAAAAATCTAGTGAAACATGGCCCAAGTCATGAAACTAACGATAATCCAACATTAGATACCTAGCCTAAACCTTATAATAGAGAACTACTCACATAAAACTCAAACTTATCCATGATAATAAACCCCTACCTTATTGCTAATTCAAAAAAAAACCAAAAAACAAAAAACAATAAACATTTTCTCATTAGAACATGAAACTCAAAGAGGATAGTAAATAGAGAGGAATAGCGCAACACCCACCAATAAATATACATAATTTTTGAATAATAAAAGGGAAGAATAATACTAATCCTAGCCCTACTGACATAACTAAATCACTACATAAATTAACACAACAGTAGGAGAGAAA-AGGCGCTATAGAGAAAGTAGTAAGAAGATGAAAGATAATCTAAAGTAAAAACAAGAATTAAACGTACCTTTTGCATAATGATAGAAAAAAAGAAATAACCGAAAGAGACATCAAGTAGCAAAAAGAAAATATCGATGATAGCTTTAAAATTCAACTCATAAGAACAACAATCAAAATAATATAGGGACAGTAAAAAAAATTAAATAGTGAATAAATAACCATTATTAAAAGCAATATAAAAAAGTTCAATAACACTTAATCCCACAAATCCTAATAAATTCCTATATTACAAACAAAACCTGAGACACTATGAGTAACAAGAACTACCTAAAGTGTATCCCATACAAATTATCTACAGGTACTAACAATAACCTATTAACAACACATTCTAAATAAAAAACTCGGCAAACACCCACCAATCAATAACAATACATCATAAAGAAATCCTGCAGTAGCATAATCATTAATTATAGAATGAATAAAACTGCCAAGTGAAATTGACCTGAAGAGATACCGCGAAGATACCTAATGGACCAAAACATCGGGAATAAAAAATCACTTTTACTACAACAAATTCATTGACCATCAACGGACCACATAACAGTAAGTTCATAGACTAACCTCGATGTATCAGAATTTGTTCTTAAAACTGGGTTCAGTAAGGTTTACACAACCAGAAAAATCACATCACTCAACAATAAACACAATATGTATGTCCAAGATTAACAATAACTGAAAAAGATATAAAAAACCTACACAGAAAAAAATGAGCCAGGTAAACTTAAACCCCCCTTCAAATATGGATAAAGTTGATAGATAATTTTAAATATCAATTAACCCATACAAATTCTAAACATAATAACTTCAAATAGAAACAGTAAAAATTGTCAAAATTTTTAAAATAGGCTTTTAAAGTTGCAGAAAAAAAAATTCCAAAATTCATAAAATTTTCGACAGACTATAACAAAAGTGTAACATTATACTATGACTGCTAGCAACTTAAATAGGAAGCAACTTAGGAGAACTGCAACTATAAAAACCTTGTAAAAATCTCAATATAATTATTTGCATGATATATAGTAGGATTGGTAGTTTTGAAAAGTTTCAATTCGAAATAAGTAACTGTTAATTTTCTTTGAATGAGATTTTGGCAAGGTAGATTAAATTAGTTTTCATTGGTTTAAATGGTAAATTAATTGGGTGGTAAGTGGTTCTTGAAAGTATTCGAATATGGAGAACTGTAAAAGACTTA
GU570659_Rattus_leucopus        AATGGTTGGATTAAACATCCAAAACCGTAAAAAAATGTCCAATAGATCAACACAAGACTTCCTAGACCACGACTCAATAAATACAAGAAAAGCTCAAAATTTGCCAGGTCATATTATTTTCAAAACCAACTAACTAAAAAATCTAGTGAAACATGGCTCAAACCATGAAACTACCGATAATCCAACATTAGATACCTAGCCTAAACCTTAAAATAGAGAACTACTCACATAAAACTCAAACTTATCCATGATAATAAACCCCTACCTTATTGCTAATTCAGAAAAAAACTAAAAAACAAGAAACAATAAACATTTTCCCATTAGAAAATGAAACTCAAAGAGGATAGTAAATAGAGAGGAATAGAGCAACACCCACCAATAAATATACATAATTTTTGAATAATAAAAGGGAAGAATAATACTAATCCTAGCCCTACTAACATAACTAAACCATCGCATAAATTAACACAACAGTAGGAGAGAAACAGGCGCTATAGAGAAAGTAGTAAGAAGATGAAAGATATCATAAAGTAAAAACAAGAATTAAACGTACCTTTTGCATAATGATAGAAAAAAAGAAACAACCGAAAGAGACATCAAGTAGCAAAAAGAAAATACCGATGATAGCTTTAAAATTCAACTCATAAGAACAACAATCAAAACAATATAGGGACAGTAAAAAAAATTAAATAGTGAATAAATAACCATTATTAAAAGCAATATAAAAAAGTTCAATAACACCTAATCCCATAAACCTCAATAAATTCCTATATTATAAATAAAAGCTGAAATACTATGAGTAACAAGAACTACCTAAAGTGTATCCCATGCAAATTATCTATAGGTGCTAACAATAACCTATTAACAACACACTCCAAATAAAAAACTCGGCAAACACCCACCAATCAATAACAATACATCATAAAGAAATCCTGCAGTAGCATAATCATTAATTATAGAATGAATAAAACTGCCAAGTGAAATTGACCTGAAGAGATACCACGAAGATACCTAATGGACTAAAATATCGGGAATAAAAAATCACTTTTATTACCACAAATTCATTGACCATCAACGGACCACATAACAGTAAGTTCATAGACTAACCTCGATGTATCAGAATTTGTTCTTAAAACTGGGTTCAGCAAGGTTTATACAACCAGAAAAATCACATCACCCAACAATAATCACAATATGTATGTACAAGACTAATAATAACTGAAAAAGATATAAATAACCTACACAGAAAAAAATGAGCCAGGTAAACTTAAAACCCCCTTCAAATATGGATAAAATTGATAGATTATTTTAAATATCAAATAACCCATACAAATTCTAAACATAATAACTTCAAATAGAAGCAGTAAAAATTGTCAAAATTTTAAAAATAGGCTTTTAAAGTTGCAAAAAAAACAATTCCAAAATTTATAAAATTTTCGACAGATTATAACAAAAGTGTAACATTAAACTATGACTGCTAGCGACCTAAATAGGAAGTAACTTAGGAAAACTGCAAATATAAAAACCTTGTAAAAATGTCAATATAATTATTTGCATGATGTATAGTAGGATTGGTAGTTTTGAAAAGTTTCAATCCGAAATGTATAACTGTTAATTTTCTTTGAGTGAGATTATGGCAAGGTAGATTAAATTAGTTTTCATTGGTTTAAATGGTAAATTAATTGGGTGGTAAGTGGTTCTTGAAAGTATTCGAATATGGAGAACTGTAAAAGACTTA
GU570660_Rattus_leucopus        AATGGTTAGATTAAACATCCAAAACCGTAAAAAAATGTCCAATAGATCAACACAAGACTTCCTAGACCACGACTCAATAAATACAAGAAAAGCTCAAAATTTGCCAGGTCATATTATTTTCAAAACCAACTAACTGAAAAATCTAGTGAAACATGGCTCAAACCATGAAACTAACGATAATCCAACATTAGATACCTAGCCTAAACCTTAAAATAGAGAACTACTCACATAAAACTCAAACTTATCCATGATAATAAACCCCTACCTTATTGCTAATTCAGAAAAAAACTAAAAAACAAGAAACAATAAACATTTTCCCATTAGAAAATGAAACTCAAAGAGGATAGTAAATAGAGAGGAATAGAGCAACACCCACCAATAAATATACATAATTTTTGAATAATAAAAGGGAAGAATAATACTAATCCTAGCCCTATTAACATAACTAAACCATCGCATAAATTAACACAACAGTAGGAGAGAAACAGGCGCTATAGAGAAAGTAGTAAGAAGATGAAAGATTACATAAAGTAAAAACAAGAATTAAACGTACCTTTTGCATAATGATAGAAAAAAAGAAACAACCGAAAGAGACATCAAGTAGCAAAAAGAAAATACCGATGATAGCTTTAAAATTCAACTCATAAGAGCAACAATCAAAACAATATAGGGACAGTAAAAAAAATTAAATAGTGAATAAACAACCATTATTAAAAGCAATATAAAAAAGTTCAATAACACCTAATTCCATAAACCTCAATAAATTCCTATATTATAAATAAAGACTGAAATACTATGAGTAACAAGAACTACCTAAAGTGTATCCCATACAAATTATCCATAGGTGTTAACAATAACCTATTAACAACACACTCTAAATAAAAAACTCGGCAAACACCCACCAATCAATAACAATACATCATAAAGAAATCCTGCAGTAGCATAATCATTAATTATAGAATGAATAAAACTGCCAAGTGAAATTGACCTGAAGAGATACCACGAAGATACCTAATGGACTAAAATATCGGGAATAAAAAATCAATTTTATTACCACAAATTCATTGACCATCAACGGACCACATAACAGTAAGTTCATAGACTAACCTCGATGTATCAGAATTTGTTCTTAAAACTGGGTTCAGCAAGGTTTATACAACCAGAAAAATCACACCACCCAACAATAATCACAATATGCATGTACAAGACTAATAATAACTGAAAAAGATATAAATAACCTACACAGAAAAAAATGAGCCAGGTAAACTTAAAACCCCCTTCAAATATGGATAAAGTTGATAGATTATTTTGAACATCAAATAACCCATACAAATTCTAAACATAATAACTTCAAATAGAAACAGTAAAAATTGTCAAAATTTTAAAAATAGGCTTTTAAAGTTGCAAAAAAAACAATTCCAAGACTTATAAAATTTTCGACAGATTATAACAAAAGTGCAACATTAAACTATGACTGCTAGCGACCTAAATAGGAAGTAACTTAGGAAAATTGCAACTATAAAAACCTTGTAAAAATGTCAATATAATTATTTGCATGATGTATAATAGGATTGGTAGTTTTGAAAGGTTTCAATTCGAAATGTATAACTGTTAATTTTCTTTGAGTGAGATAGTGGCAAGGTAGATTAAATTAGTTTTCATTGGTTTAAATGGTAAATTAATTGGGTGGTAAGTGGTTCTTGAAAGTATTCGAATATGGAGAACTGTAAAAGACTTA
             ;
End;

begin sets;

charset m1 = 1-3583;
charset m2 = 3584-7166;
charset m3 = 7167-10749;
charset stems = 10750-12784;
charset loops = 12785-14522;

end;
