# Supplementary material for: Evolutionary relationships and divergence times among the native rats of Australia
Source: BMC Evol Biol. 2010 Dec 2;10:375. doi: 10.1186/1471-2148-10-375 (PMC3014932; doi:10.1186/1471-2148-10-375)
Supplement: Additional file 2 — 3G_partitionedByRegion_RY_encoded.nxs. The 3 gene regions (Cyt B, COI and D-loop) alignment partitioned into codon positions 1 and 2, codon position 3 as RY and all other positions. [file 1471-2148-10-375-S2.NXS]

#NEXUS 

Begin data;
	Dimensions ntax=126 nchar=1953;
	Format datatype=DNA gap=- interleave=yes;
	Matrix


[prot12]
MusR052  ATACAAATCGAAACCACCTTTTAAATATAACATCTTATGACTCCGCCCTCAAATTCTCTGTGAATTGGTCCTCTGGGTTGCTATGTCAATATACGGCTTTTTGCATCATAACTCGAACATACGCTTTCTCGTACCAATTGCGGAGTAATAGGTGCTATCGTAATCAGCAAGGGCTCATTTTTATTGTTTTCTCAGTGGCGGGTTTATAGGTCTAACTTATGAACTGAAATGGGTCTCTCTTTGCGTATGCACGCTTATGGTAGTCTCCTGGGCAATTCTTTGGGGCACGTATACAACTCTTCGCATCCTAATGGACACCTGTGATGATTGGGGGTTTCGTGAAAGCACTTACCGTTTTGCTTCATTATTTCCTTATATGCGCCTGCATGTCACTCTTTCTCAGAACGGTCAAAACCACGGTTAATCGAGCGAAAATCCTTCACCTATATTATAACGTGTTTTTCACAACAAAGAATGGACCTTACTCTTTGGGCTGGCGGATGTGGACGCCTAGATTTATCGGCGATTGGCACCGGGCCTTTGGGAGACAATTAAAGTATGTACGCCAGCTTGTATATTTTTATGTATCCATATATGGGGTTGGAATGCTGTCCCTATATGGGCCCGAATGCTTCCCGATAAAAATAGTTTGCTCTCCCCTCTTCTCTCTCTGCTCTCATGTGAGCGGGCGGACGGTGACGTTACCCCCTGCGGAACTGCCAGCGGGCTCGTGACTACATTTTCCTCATTGCGGGTTCTCATTTGGGCATAATTATACACATATAAATAACCCCGCATACCATACAACCCCTTTGTTGTCGTCTATACGCGTCTCTCTTTTCCTCCGTCTGCGCGGATACATCTCTACGACGAACTAAACACTTTTGACCGCGGGGGGGACCATCTTACACACTTT
DiMa080  ATACAAATCGAATCCACCCTCTAAATATAACATCTTATGACTCCGCCCTCAAATTCTCTGTGAATTGGTCTTCTGGGTTGCTATGTCAATATACGGCTTTCTGCATCATAACTCGAACTTACGCTTTCTCGTACCAATTGCGGAGTAATAGGTGCTATCGTACTCAGCAAGGGCTCATTTTTATTGCTTTCTCAGTGGCGGGATTATAGGTCTAACTTCTGAACTGAAATGGGTGTCTCTTTGCGTATGCACGCTTATGGTAGTCTCCTGGGCAATTCTTTGGGGCACGTATACAACTTTTCGCATCCTAATGGACACCTGTGATGATTGGGGGTTTCGTGAAAGCACCTACCGTTTTGCTTCATTATCTCCTTATATGCGCCTGCATGTCACTCTTTCTCAGAACGGTCAAAACCACGGCTAATCGAGCGAAAATCCTTCACCTATATTGTAACGTGCTTTTCACAACAAAGAATGGACCTTATTTTTTGGGCTGGCGGATGTGGACGCTTAGATTTATCGGCGACTGGCACCGGGCCTCTGGGAGACAATTAAAGTATGTACGCCAGCTTGTATATTTTTATGTATCCATATATGGGGTTGGAATGCTGTCCCTATATGGGCCCGAATGCTTCCCGATAAAAATAGTTTGCTCTCCCCTCTTTTCTCTCTGCTCTCATGTGAGCGGGCGGACGGTGACGTTACCCCTTGCGGAACTGCCAGCGGGCTCGTGATTACATTTTCCTCACTGCGGGTTCTCATTTGGGCATAATTATACACATATAAATAACCCCGCATACCATACAACCCCTTTGTTGTCGTTTATACGCGTCTCTCTCTTCCTCCGTCTGCGCGGATACATCTCTACGACGAACTAAACACTTTTGACCGCGGGGGGGACCATCTTACACACTTT
DiMa081  ATACAAATCGAATCCACCCTCTAAATATAACATCTTATGACTCCGCCCTCAAATTCTCTGTGAATTGGTCTTCTGGGTTGCTATGTCAATATACGGCTTTCTGCATCATAACTCGAACTTACGCTTTCTCGTACCAATTGCGGAGTAATAGGTGCTATCGTACTCAGCAAGGGCTCATTTTTATTGCTTTCTCAGTGGCGGGATTATAGGTCTAACTTCTGAACTGAAATGGGTGTCTCTTTGCGTATGCACGCTTATGGTAGTCTCCTGGGCAATTCTTTGGGGCACGTATACAACTTTTCGCATCCTAATGGACACCTGTGATGATTGGGGGTTTCGTGAAAGCACCTACCGTTTTGCTTCATTATCTCCTTATATGCGCCTGCATGTCACTCTTTCTCAGAACGGTCAAAACCACGGCTAATCGAGCGAAAATCCTTCACCTATATTGTAACGTGCTTTTCACAACAAAGAATGGACCTTATTTTTTGGGCTGGCGGATGTGGACGCTTAGATTTATCGGCGACTGGCACCGGGCCTCTGGGAGACAATTAAAGTATGTACGCCAGCTTGTATATTTTTATGTATCCATATATGGGGTTGGAATGCTGTCCCTATATGGGCCCGAATGCTTCCCGATAAAAATAGTTTGCTCTCCCCTCTTTTCTCTCTGCTCTCATGTGAGCGGGCGGACGGTGACGTTACCCCTTGCGGAACTGCCAGCGGGCTCGTGATTACATTTTCCTCACTGCGGGTTCTCATTTGGGCATAATTATACACATATAAATAACCCCGCATACCATACAACCCCTTTGTTGTCGTTTATACGCGTCTCTCTCTTCCTCCGTCTGCGCGGATACATCTCTACGACGAACTAAACACTTTTGACCGCGGGGGGGACCATCTTACACACTTT
DiMa082  ATACAAATCGAATCCACCCTCTAAATATAACATCTTATGACTCCGCCCTCAAATTCTCTGTGAATTGGTCTTCTGGGTTGCTATGTCAATATACGGCTTTCTGCATCATAACTCGAACTTACGCTTTCTCGTACCAATTGCGGAGTAATAGGTGCTATCGTACTCAGCAAGGGCTCATTTTTATTGCTTTCTCAGTGGCGGGATTATAGGTCTAACTTCTGAACTGAAATGGGTGTCTCTTTGCGTATGCACGCTTATGGTAGTCTCCTGGGCAATTCTTTGGGGCACGTATACAACTTTTCGCATCCTAATGGACACCTGTGATGATTGGGGGTTTCGTGAAAGCACCTACCGTTTTGCTTCATTATCTCCTTATATGCGCCTGCATGTCACTCTTTCTCAGAACGGTCAAAACCACGGCTAATCGAGCGAAAATCCTTCACCTATATTGTAACGTGCTTTTCACAACAAAGAATGGACCTTATTTTTTGGGCTGGCGGATGTGGACGCTTAGATTTATCGGCGACTGGCACCGGGCCTCTGGGAGACAATTAAAGTATGTACGCCAGCTTGTATATTTTTATGTATCCATATATGGGGTTGGAATGCTGTCCCTATATGGGCCCGAATGCTTCCCGATAAAAATAGTTTGCTCTCCCCTCTTTTCTCTCTGCTCTCATGTGAGCGGGCGGACGGTGACGTTACCCCTTGCGGAACTGCCAGCGGGCTCGTGATTACATTTTCCTCACTGCGGGTTCTCATTTGGGCATAATTATACACATATAAATAACCCCGCATACCATACAACCCCTTTGTTGTCGTTTATACGCGTCTCTCTCTTCCTCCGTCTGCGCGGATACATCTCTACGACGAACTAAACACTTTTGACCGCGGGGGGGACCATCTTACACACTTT
DiMa083  ATACAAATCGAATCCACCCTCTAAATATAACATCTTATGACTCCGCCCTCAAATTCTCTGTGAATTGGTCTTCTGGGTTGCTATGTCAATATACGGCTTTCTGCATCATAACTCGAACTTACGCTTTCTCGTACCAATTGCGGAGTAATAGGTGCTATCGTATTCAGCAAGGGCTCATTTTTATTGCTTTCTCAGTGGCGGGATTATAGGTCTAACTTCTGAACTGAAATGGGTGTCTCTTTGCGTATGCACGCTTATGGTAGTCTCCTGGGCAATTCTTTGGGGCACGTATACAACTTTTCGCATCCTAATGGACACCTGTGATGATTGGGGGTTTCGTGAAAGCACCTACCGTTTTGCTTCATTATCTCCTTATATGCGCCTGCATGTCACTCTTTCTCAGAACGGTCAAAACCACGGCTAATCGAGCGAAAATCCTTCACCTATATTGTAACGTGCTTTTCACAACAAAGAATGGACCTTATTTTTTGGGCTGGCGGATGTGGACGCTTAGATTTATCGGCGACTGGCACCGGGCCTCTGGGAGACAATTAAAGTATGTACGCCAGCTTGTATATTTTTATGTATCCATATATGGGGTTGGAATGCTGTCCCTATATGGGCCCGAATGCTTCCCGATAAAAATAGTTTGCTCTCCCCTCTTTTCTCTCTGCTCTCATGTGAGCGGGCGGACGGTGACGTTACCCCTTGCGGAACTGCCAGCGGGCTCGTGATTACATTTTCCTCACTGCGGGTTCTCATTTGGGCATAATTATACACATATAAATAACCCCGCATACCATACAACCCCTTTGTTGTCGTTTATACGCGTCTCTCTCTTCCTCCGTCTGCGCGGATACATCTCTACGACGAACTAAACACTTTTGACCGCGGGGGGGACCATCTTACACACTTT
DiMa126  ATACAAATCGAATCCACCCTCTAAATATAACATCTTATGACTCCGCCCTCAAATTCTCTGTGAATTGGTCTTCTGGGTTGCTATGTCAATATACGGCTTTCTGCATCATAACTCGAACTTACGCTTTCTCGTACCAATTGCGGAGTAATAGGTGCTATCGTACTCAGCAAGGGCTCATTTTTATTGCTTTCTCAGTGGCGGGATTATAGGTCTAACTTCTGAACTGAAATGGGTGTCTCTTTGCGTATGCACGCTTATGGTAGTCTCCTGGGCAATTCTTTGGGGCACGTATACAACTTTTCGCATCCTAATGGACACCTGTGATGATTGGGGGTTTCGTGAAAGCACCTACCGTTTTGCTTCATTATCTCCTTATATGCGCCTGCATGTCACTCTTTCTCAGAACGGTCAAAACCACGGCTAATCGAGCGAAAATCCTTCACCTATATTGTAACGTGCTTTTCACAACAAAGAATGGACCTTATTTTTTGGGCTGGCGGATGTGGACGCTTAGATTTATCGGCGACTGGCACCGGGCCTCTGGGAGACAATTAAAGTATGTACGCCAGCTTGTATATTTTTATGTATCCATATATGGGGTTGGAATGCTGTCCCTATATGGGCCCGAATGCTTCCCGATAAAAATAGTTTGCTCTCCCCTCTTTTCTCTCTGCTCTCATGTGAGCGGGCGGACGGTGACGTTACCCCTTGCGGAACTGCCAGCGGGCTCGTGATTACATTTTCCTCACTGCGGGTTCTCATTTGGGCATAATTATACACATATAAATAACCCCGCATACCATACAACCCCTTTGTTGTCGTTTATACGCGTCTCTCTCTTCCTCCGTCTGCGCGGATACATCTCTACGACGAACTAAACACTTTTGACCGCGGGGGGGACCATCTTACACACTTT
ExCI031  ATACAAATCGAATCCACCCTCTAAATATAACATCTTATGACTCCGCCCTCAAATTCTCTGTGAATTGGTCCTTTGGGTTGCTATATCAATATACGGCTTTCTGCATCATAACTCGAACCTACGCTTTCTCGTACCAATTGCGGAGTAATAGGTGCTATCGTATTCAGCAAGGGCTCATTTTTATTGTTTTCTCAGTGGCGGGATTATAGGTCTAACTTCTGAACTGAAATGGATGTCTCTTTGCGTATGCACGCTTATGGTAGTCTCCTGGGCAATTCTTTGGGGCACGTATACAACTCTTCGCATCCTAATGGACACCTGTGATGATTGGGGGTTTCGTGAAAGCACCTACCGTTTTGCTTCATTATCTCCTTATATGCGCCTGCATGTCACTCTTTCTCAGAACGGTCAAAACCACGGCTAATCGAGCGAAAATCCTTCACCTATATTGTAACGTGCTTTTCACAACAAAGAATGGACCTTATTTTTTGGGCTGGCGGATGTGGACGCTTAGATTTATCGGCGATTGGCACCGGGCCTCTGGGAGACAATTAAAGTATGTACGCCAGCTTGTATATTTTTATGTATCCATATATGGGGTTGGAATGCTGTCCCTATATGGGCCCGAATGCTTCCCGATAAAAATAGTTTGCTCTCCCCTCTTCTCTCTTTGCTCTCATGTGAGCGGGCGGACGGTGACGTTACCCCTTGCGGAATTGCCAGCGGGCTCGTGACTACATTTTCCTCACTGCGGGTTCTCATTTGGGCATAATTATACACATATAAATAACCCCGCATACCATACAACCCCTTTGTTGTCGTTTATACGCGTCTCTCTCTTCCTCCGTCTGCGCGGATACATCTCTACGACGAACTAAACACTTTTGACCGCGGGGGGGACCATCTTACACACTTT
ExCI032  ATACAAATCGAATCCACCCTCTAAATATAACATCTTATGACTCCGCCCTCAAATTCTCTGTGAATTGGTCCTTTGGGTTGCTATATCAATATACGGCTTTCTGCATCATAACTCGAACCTACGCTTTCTCGTACCAATTGCGGAGTAATAGGTGCTATCGTATTCAGCAAGGGCTCATTTTTATTGTTTTCTCAGTGGCGGGATTATAGGTCTAACTTCTGAACTGAAATGGATGTCTCTTTGCGTATGCACGCTTATGGTAGTCTCCTGGGCAATTCTTTGGGGCACGTATACAACTCTTCGCATCCTAATGGACACCTGTGATGATTGGGGGTTTCGTGAAAGCACCTACCGTTTTGCTTCATTATCTCCTTATATGCGCCTGCATGTCACTCTTTCTCAGAACGGTCAAAACCACGGCTAATCGAGCGAAAATCCTTCACCTATATTGTAACGTGCTTTTCACAACAAAGAATGGACCTTATTTTTTGGGCTGGCGGATGTGGACGCTTAGATTTATCGGCGATTGGCACCGGGCCTCTGGGAGACAATTAAAGTATGTACGCCAGCTTGTATATTTTTATGTATCCATATATGGGGTTGGAATGCTGTCCCTATATGGGCCCGAATGCTTCCCGATAAAAATAGTTTGCTCTCCCCTCTTCTCTCTTTGCTCTCATGTGAGCGGGCGGACGGTGACGTTACCCCTTGCGGAATTGCCAGCGGGCTCGTGACTACATTTTCCTCACTGCGGGTTCTCATTTGGGCATAATTATACACATATAAATAACCCCGCATACCATACAACCCCTTTGTTGTCGTTTATACGCGTCTCTCTCTTCCTCCGTCTGCGCGGATACATCTCTACGACGAACTAAACACTTTTGACCGCGGGGGGGACCATCTTACACACTTT
ExCI033  ATACAAATCGAATCCACCCTCTAAATATAACATCTTATGACTCCGCCCTCAAATTCTCTGTGAATTGGTCCTTTGGGTTGCTATATCAATATACGGCTTTCTGCATCATAACTCGAACCTACGCTTTCTCGTACCAATTGCGGAGTAATAGGTGCTATCGTATTCAGCAAGGGCTCATTTTTATTGTTTTCTCAGTGGCGGGATTATAGGTCTAACTTCTGAACTGAAATGGATGTCTCTTTGCGTATGCACGCTTATGGTAGTCTCCTGGGCAATTCTTTGGGGCACGTATACAACTCTTCGCATCCTAATGGACACCTGTGATGATTGGGGGTTTCGTGAAAGCACCTACCGTTTTGCTTCATTATCTCCTTATATGCGCCTGCATGTCACTCTTTCTCAGAACGGTCAAAACCACGGCTAATCGAGCGAAAATCCTTCACCTATATTGTAACGTGCTTTTCACAACAAAGAATGGACCTTATTTTTTGGGCTGGCGGATGTGGACGCTTAGATTTATCGGCGATTGGCACCGGGCCTCTGGGAGACAATTAAAGTATGTACGCCAGCTTGTATATTTTTATGTATCCATATATGGGGTTGGAATGCTGTCCCTATATGGGCCCGAATGCTTCCCGATAAAAATAGTTTGCTCTCCCCTCTTCTCTCTTTGCTCTCATGTGAGCGGGCGGACGGTGACGTTACCCCTTGCGGAATTGCCAGCGGGCTCGTGACTACATTTTCCTCACTGCGGGTTCTCATTTGGGCATAATTATACACATATAAATAACCCCGCATACCATACAACCCCTTTGTTGTCGTTTATACGCGTCTCTCTCTTCCTCCGTCTGCGCGGATACATCTCTACGACGAACTAAACACTTTTGACCGCGGGGGGGACCATCTTACACACTTT
ExFi043  ATACAAATCGAATCCACCCTCTAAATATAACATCTTATGACTCCGCCCTCAAATTCTCTGTGAATTGGTCCTTTGGGTTGCTATATCAATATACGGCTTTCTGCATCATAACTCGAACCTACGCTTTCTCGTACCAATTGCGGAGTAATAGGTGCTATCGTATTCAGCAAGGGCTCATTTTTATTGTTTTCTCAGTGGCGGGATTATAGGTCTAACTTCTGAACTGAAATGGATGTCTCTTTGCGTATGCACGCTTATGGTAGTCTCCTGGGCAATTCTTTGGGGCACGTATACAACTCTTCGCATCCTAATGGACACCTGTGATGATTGGGGGTTTCGTGAAAGCACCTACCGTTTTGCTTCATTATCTCCTTATATGCGCCTGCATGTCACTCTTTCTCAGAACGGTCAAAACCACGGCTAATCGAGCGAAAATCCTTCACCTATATTGTAACGTGCTTTTCACAACAAAGAATGGACCTTATTTTTTGGGCTGGCGGATGTGGACGCTTAGATTTATCGGCGATTGGCACCGGGCCTCTGGGAGACAATTAAAGTATGTACGCCAGCTTGTATATTTTTATGTATCCATATATGGGGTTGGAATGCTGTCCCTATATGGGCCCGAATGCTTCCCGATAAAAATAGTTTGCTCTCCCCTCTTCTCTCTTTGCTCTCATGTGAGCGGGCGGACGGTGACGTTACCCCTTGCGGAATTGCCAGCGGGCTCGTGACTACATTTTCCTCACTGCGGGTTCTCATTTGGGCATAATTATACACATATAAATAACCCCGCATACCATACAACCCCTTTGTTGTCGTTTATACGCGTCTCTCTCTTCCTCCGTCTGCGCGGATACATCTCTACGACGAACTAAACACTTTTGACCGCGGGGGGGACCATCTTACACACTTT
ExHa036  ATACAAATCGAATCCACCCTCTAAATATAACATCTTATGACTCCGCCCTCAAATTCTCTGTGAATTGGTCCTTTGGGTTGCTATATCAATATACGGCTTTCTGCATCATAACTCGAACCTACGCTTTCTCGTACCAATTGCGGAGTAATAGGTGCTATCGTATTCAGCAAGGGCTCATTTTTATTGTTTTCTCAGTGGCGGGATTATAGGTCTAACTTCTGAACTGAAATGGATGTCTCTTTGCGTATGCACGCTTATGGTAGTCTCCTGGGCAATTCTTTGGGGCACGTATACAACTCTTCGCATCCTAATGGACACCTGTGATGATTGGGGGTTTCGTGAAAGCACCTACCGTTTTGCTTCATTATCTCCTTATATGCGCCTGCATGTCACTCTTTCTCAGAACGGTCAAAACCACGGCTAATCGAGCGAAAATCCTTCACCTATATTGTAACGTGCTTTTCACAACAAAGAATGGACCTTATTTTTTGGGCTGGCGGATGTGGACGCTTAGATTTATCGGCGATTGGCACCGGGCCTCTGGGAGACAATTAAAGTATGTACGCCAGCTTGTATATTTTTATGTATCCATATATGGGGTTGGAATGCTGTCCCTATATGGGCCCGAATGCTTCCCGATAAAAATAGTTTGCTCTCCCCTCTTCTCTCTTTGCTCTCATGTGAGCGGGCGGACGGTGACGTTACCCCTTGCGGAATTGCCAGCGGGCTCGTGACTACATTTTCCTCACTGCGGGTTCTCATTTGGGCATAATTATACACATATAAATAACCCCGCATACCATACAACCCCTTTGTTGTCGTTTATACGCGTCTCTCTCTTCCTCCGTCTGCGCGGATACATCTCTACGACGAACTAAACACTTTTGACCGCGGGGGGGACCATCTTACACACTTT
ExHa037  ATACAAATCGAATCCACCCTCTAAATATAACATCTTATGACTCCGCCCTCAAATTCTCTGTGAATTGGTCCTTTGGGTTGCTATATCAATATACGGCTTTCTGCATCATAACTCGAACCTACGCTTTCTCGTACCAATTGCGGAGTAATAGGTGCTATCGTATTCAGCAAGGGCTCATTTTTATTGTTTTCTCAGTGGCGGGATTATAGGTCTAACTTCTGAACTGAAATGGATGTCTCTTTGCGTATGCACGCTTATGGTAGTCTCCTGGGCAATTCTTTGGGGCACGTATACAACTCTTCGCATCCTAATGGACACCTGTGATGATTGGGGGTTTCGTGAAAGCACCTACCGTTTTGCTTCATTATCTCCTTATATGCGCCTGCATGTCACTCTTTCTCAGAACGGTCAAAACCACGGCTAATCGAGCGAAAATCCTTCACCTATATTGTAACGTGCTTTTCACAACAAAGAATGGACCTTATTTTTTGGGCTGGCGGATGTGGACGCTTAGATTTATCGGCGATTGGCACCGGGCCTCTGGGAGACAATTAAAGTATGTACGCCAGCTTGTATATTTTTATGTATCCATATATGGGGTTGGAATGCTGTCCCTATATGGGCCCGAATGCTTCCCGATAAAAATAGTTTGCTCTCCCCTCTTCTCTCTTTGCTCTCATGTGAGCGGGCGGACGGTGACGTTACCCCTTGCGGAATTGCCAGCGGGCTCGTGACTACATTTTCCTCACTGCGGGTTCTCATTTGGGCATAATTATACACATATAAATAACCCCGCATACCATACAACCCCTTTGTTGTCGTTTATACGCGTCTCTCTCTTCCTCCGTCTGCGCGGATACATCTCTACGACGAACTAAACACTTTTGACCGCGGGGGGGACCATCTTACACACTTT
ExHu034  ATACAAATCGAATCCACCCTCTAAATATAACATCTTATGACTCCACCCTCAAATTCTCTGTGAATTGGTCCTTTGGGTTGCTATATCAATATACGGCTTTCTGCATCATAACTCGAACCTACGCTTTCTCGTACCAATTGCGGAGTAATAGGTGCTATCGTATTCAGCAAGGGCTCATTTTTATTGTTTTCTCAGTGGCGGGATTATAGGTCTAACTTCTGAACTGAAATGGATGTCTCTTTGCGTATGCACGCTTATGGTAGTCTCCTGGGCAATTCTTTGGGGCACGTATACAACTCTTCGCATCCTAATGGACACCTGTGATGATTGGGGGTTTCGTGAAAGCACCTACCGTTTTGCTTCATTATCTCCTTATATGCGCCTGCATGTCACTCTTTCTCAGAACGGTCAAAACCACGGCTAATCGAGCGAAAATCCTTCACCTATATTGTAACGTGCTTTTCACAACAAAGAATGGACCTTATTTTTTGGGCTGGCGGATGTGGACGCTTAGATTTATCGGCGATTGGCACCGGGCCTCTGGGAGACAATTAAAGTATGTACGCCAGCTTGTATATTTTTATGTATCCATATATGGGGTTGGAATGCTGTCCCTATATGGGCCCGAATGCTTCCCGATAAAAATAGTTTGCTCTCCCCTCTTCTCTCTTTGCTCTCATGTGAGCGGGCGGACGGTGACGTTACCCCTTGCGGAATTGCCAGCGGGCTCGTGACTACATTTTCCTCACTGCGGGTTCTCATTTGGGCATAATTATACACATATAAATAACCCCGCATACCATACAACCCCTTTGTTGTCGTTTATACGCGTCTCTCTCTTCCTCCGTCTGCGCGGATACATCTCTACGACGAACTAAACACTTTTGACCGCGGGGGGGACCATCTTACACACTTT
ExIn023  ATACAAATCGAATCCACCCTCTAAATATAACATCTTATGACTCCGCCCTCAAATTCTCTGTGAATTGGTCCTTTGGGTTGCTATATCAATATACGGCTTTCTGCATCATAACTCGAACCTACGCTTTCTCGTACCAATTGCGGAGTAATAGGTGCTATCGTATTCAGCAAGGGCTCATTTTTATTGTTTTCTCAGTGGCGGGATTATAGGTCTAACTTCTGAACTGAAATGGATGTCTCTTTGCGTATGCACGCTTATGGTAGTCTCCTGGGCAATTCTTTGGGGCACGTATACAACTCTTCGCATCCTAATGGACACCTGTGATGATTGGGGGTTTCGTGAAAGCACCTACCGTTTTGCTTCATTATCTCCTTATATGCGCCTGCATGTCACTCTTTCTCAGAACGGTCAAAACCACGGCTAATCGAGCGAAAATCCTTCACCTATATTGTAACGTGCTTTTCACAACAAAGAATGGACCTTATTTTTTGGGCTGGCGGATGTGGACGCTTAGATTTATCGGCGATTGGCACCGGGCCTCTGGGAGACAATTAAAGTATGTACGCCAGCTTGTATATTTTTATGTATCCATATATGGGGTTGGAATGCTGTCCCTATATGGGCCCGAATGCTTCCCGATAAAAATAGTTTGCTCTCCCCTCTTCTCTCTTTGCTCTCATGTGAGCGGGCGGACGGTGACGTTACCCCTTGCGGAATTGCCAGCGGGCTCGTGACTACATTTTCCTCACTGCGGGTTCTCATTTGGGCATAATTATACACATATAAATAACCCCGCATACCATACAACCCCTTTGTTGTCGTTTATACGCGTCTCTCTCTTCCTCCGTCTGCGCGGATACATCTCTACGACGAACTAAACACTTTTGACCGCGGGGGGGACCATCTTACACACTTT
ExMq038  ATACAAATCGAATCCACCCTCTAAATATAACATCTTATGACTCCGCCCTCAAATTCTCTGTGAATTGGTCCTTTGGGTTGCTATATCAATATACGGCTTTCTGCATCATAACTCGAACCTACGCTTTCTCGTACCAATTGCGGAGTAATAGGTGCTATCGTATTCAGCAAGGGCTCATTTTTATTGTTTTCTCAGTGGCGGGATTATAGGTCTAACTTCTGAACTGAAATGGATGTCTCTTTGCGTATGCACGCTTATGGTAGTCTCCTGGGCAATTCTTTGGGGCACGTATACAACTCTTCGCATCCTAATGGACACCTGTGATGATTGGGGGTTTCGTGAAAGCACCTACCGTTTTGCTTCATTATCTCCTTATATGCGCCTGCATGTCACTCTTTCTCAGAACGGTCAAAACCACGGCTAATCGAGCGAAAATCCTTCACCTATATTGTAACGTGCTTTTCACAACAAAGAATGGACCTTATTTTTTGGGCTGGCGGATGTGGACGCTTAGATTTATCGGCGATTGGCACCGGGCCTCTGGGAGACAATTAAAGTATGTACGCCAGCTTGTATATTTTTATGTATCCATATATGGGGTTGGAATGCTGTCCCTATATGGGCCCGAATGCTTCCCGATAAAAATAGTTTGCTCTCCCCTCTTCTCTCTTTGCTCTCATGTGAGCGGGCGGACGGTGACGTTACCCCTTGCGGAATTGCCAGCGGGCTCGTGACTACATTTTCCTCACTGCGGGTTCTCATTTGGGCATAATTATACACATATAAATAACCCCGCATACCATACAACCCCTTTGTTGTCGTTTATACGCGTCTCTCTCTTCCTCCGTCTGCGCGGATACATCTCTACGACGAACTAAACACTTTTGACCGCGGGGGGGACCATCTTACACACTTT
ExMq039  ATACAAATCGAATCCACCCTCTAAATATAACATCTTATGACTCCGCCCTCAAATTCTCTGTGAATTGGTCCTTTGGGTTGCTATATCAATATACGGCTTTCTGCATCATAACTCGAACCTACGCTTTCTCGTACCAATTGCGGAGTAATAGGTGCTATCGTATTCAGCAAGGGCTCATTTTTATTGTTTTCTCAGTGGCGGGATTATAGGTCTAACTTCTGAACTGAAATGGATGTCTCTTTGCGTATGCACGCTTATGGTAGTCTCCTGGGCAATTCTTTGGGGCACGTATACAACTCTTCGCATCCTAATGGACACCTGTGATGATTGGGGGTTTCGTGAAAGCACCTACCGTTTTGCTTCATTATCTCCTTATATGCGCCTGCATGTCACTCTTTCTCAGAACGGTCAAAACCACGGCTAATCGAGCGAAAATCCTTCACCTATATTGTAACGTGCTTTTCACAACAAAGAATGGACCTTATTTTTTGGGCTGGCGGATGTGGACGCTTAGATTTATCGGCGATTGGCACCGGGCCTCTGGGAGACAATTAAAGTATGTACGCCAGCTTGTATATTTTTATGTATCCATATATGGGGTTGGAATGCTGTCCCTATATGGGCCCGAATGCTTCCCGATAAAAATAGTTTGCTCTCCCCTCTTCTCTCTTTGCTCTCATGTGAGCGGGCGGACGGTGACGTTACCCCTTGCGGAATTGCCAGCGGGCTCGTGACTACATTTTCCTCACTGCGGGTTCTCATTTGGGCATAATTATACACATATAAATAACCCCGCATACCATACAACCCCTTTGTTGTCGTTTATACGCGTCTCTCTCTTCCTCCGTCTGCGCGGATACATCTCTACGACGAACTAAACACTTTTGACCGCGGGGGGGACCATCTTACACACTTT
ExNZ040  ATACAAATCGAATCCACCCTCTAAATATAACATCTTATGACTCCGCCCTCAAATTCTCTGTGAATTGGTCCTTTGGGTTGCTATATCAATATACGGCTTTCTGCATCATAACTCGAACCTACGCTTTCTCGTACCAATTGCGGAGTAATAGGTGCTATCGTATTCAGCAAGGGCTCATTTTTATTGTTTTCTCAGTGGCGGGATTATAGGTCTAACTTCTGAACTGAAATGGATGTCTCTTTGCGTATGCACGCTTATGGTAGTCTCCTGGGCAATTCTTTGGGGCACGTATACAACTCTTCGCATCCTAATGGACACCTGTGATGATTGGGGGTTTCGTGAAAGCACCTACCGTTTTGCTTCATTATCTCCTTATATGCGCCTGCATGTCACTCTTTCTCAGAACGGTCAAAACCACGGCTAATCGAGCGAAAATCCTTCACCTATATTGTAACGTGCTTTTCACAACAAAGAATGGACCTTATTTTTTGGGCTGGCGGATGTGGACGCTTAGATTTATCGGCGATTGGCACCGGGCCTCTGGGAGACAATTAAAGTATGTACGCCAGCTTGTATATTTTTATGTATCCATATATGGGGTTGGAATGCTGTCCCTATATGGGCCCGAATGCTTCCCGATAAAAATAGTTTGCTCTCCCCTCTTCTCTCTTTGCTCTCATGTGAGCGGGCGGACGGTGACGTTACCCCTTGCGGAATTGCCAGCGGGCTCGTGACTACATTTTCCTCACTGCGGGTTCTCATTTGGGCATAATTATACACATATAAATAACCCCGCATACCATACAACCCCTTTGTTGTCGTTTATACGCGTCTCTCTCTTCCTCCGTCTGCGCGGATACATCTCTACGACGAACTAAACACTTTTGACCGCGGGGGGGACCATCTTACACACTTT
ExNZ041  ATACAAATCGAATCCACCCTCTAAATATAACATCTTATGACTCCGCCCTCAAATTCTCTGTGAATTGGTCCTTTGGGTTGCTATATCAATATACGGCTTTCTGCATCATAACTCGAACCTACGCTTTCTCGTACCAATTGCGGAGTAATAGGTGCTATCGTATTCAGCAAGGGCTCATTTTTATTGTTTTCTCAGTGGCGGGATTATAGGTCTAACTTCTGAACTGAAATGGATGTCTCTTTGCGTATGCACGCTTATGGTAGTCTCCTGGGCAATTCTTTGGGGCACGTATACAACTCTTCGCATCCTAATGGACACCTGTGATGATTGGGGGTTTCGTGAAAGCACCTACCGTTTTGCTTCATTATCTCCTTATATGCGCCTGCATGTCACTCTTTCTCAGAACGGTCAAAACCACGGCTAATCGAGCGAAAATCCTTCACCTATATTGTAACGTGCTTTTCACAACAAAGAATGGACCTTATTTTTTGGGCTGGCGGATGTGGACGCTTAGATTTATCGGCGATTGGCACCGGGCCTCTGGGAGACAATTAAAGTATGTACGCCAGCTTGTATATTTTTATGTATCCATATATGGGGTTGGAATGCTGTCCCTATATGGGCCCGAATGCTTCCCGATAAAAATAGTTTGCTCTCCCCTCTTCTCTCTTTGCTCTCATGTGAGCGGGCGGACGGTGACGTTACCCCTTGCGGAATTGCCAGCGGGCTCGTGACTACATTTTCCTCACTGCGGGTTCTCATTTGGGCATAATTATACACATATAAATAACCCCGCATACCATACAACCCCTTTGTTGTCGTTTATACGCGTCTCTCTCTTCCTCCGTCTGCGCGGATACATCTCTACGACGAACTAAACACTTTTGACCGCGGGGGGGACCATCTTACACACTTT
ExNZ042  ATACAAATCGAATCCACCCTCTAAATATAACATCTTATGACTCCGCCCTCAAATTCTCTGTGAATTGGTCCTTTGGGTTGCTATATCAATATACGGCTTTCTGCATCATAACTCGAACCTACGCTTTCTCGTACCAATTCCGGAGTAATAGGTGCTATCGTATTCAGCAAGGGCTCATTTTTATTGTTTTCTCAGTGGCGGGATTATAGGTCTAACTTCTGAACTGAAATGGATGTCTCTTTGCGTATGCACGCTTATGGTAGTCTCCTGGGCAATTCTTTGGGGCACGTATACAACTCTTCGCATCCTAATGGACACCTGTGATGATTGGGGGTTTCGTGAAAGCACCTACCGTTTTGCTTCATTATCTCCTTATATGCGCCTGCATGTCACTCTTTCTCAGAACGGTCAAAACCACGGCTAATCGAGCGAAAATCCTTCACCTATATTGTAACGTGCTTTTCACAACAAAGAATGGACCTTATTTTTTGGGCTGGCGGATGTGGACGCTTAGATTTATCGGCGATTGGCACCGGGCCTCTGGGAGACAATTAAAGTATGTACGCCAGCTTGTATATTTTTATGTATCCATATATGGGGTTGGAATGCTGTCCCTATATGGGCCCGAATGCTTCCCGATAAAAATAGTTTGCTCTCCCCTCTTCTCTCTTTGCTCTCATGTGAGCGGGCGGACGGTGACGTTACCCCTTGCGGAATTGCCAGCGGGCTCGTGACTACATTTTCCTCACTGCGGGTTCTCATTTGGGCATAATTATACACATATAAATAACCCCGCATACCATACAACCCCTTTGTTGTCGTTTATACGCGTCTCTCTCTTCCTCCGTCTGCGCGGATACATCTCTACGACGAACTAAACACTTTTGACCGCGGGGGGGACCATCTTACACACTTT
ExPN024  ATACAAATCGAATCCACCCTCTAAATATAACATCTTATGACTCCGCCCTCAAATTCTCTGTGAATTGGTCCTTTGGGTTGCTATATCAATATACGGCTTTCTGCATCATAACTCGAACCTACGCTTTCTCGTACCAATTGCGGAGTAATAGGTGCTATCGTATTCAGCAAGGGCTCATTTTTATTGTTTTCTCAGTGGCGGGATTATAGGTCTAACTTCTGAACTGAAATGGATGTCTCTTTGCGTATGCACGCTTATGGTAGTCTCCTGGGCAATTCTTTGGGGCACGTATACAACTCTTCGCATCCTAATGGACACCTGTGATGATTGGGGGTTTCGTGAAAGCACCTACCGTTTTGCTTCATTATCTCCTTATATGCGCCTGCATGTCACTCTTTCTCAGAACGGTCAAAACCACGGCTAATCGAGCGAAAATCCTTCACCTATATTGTAACGTGCTTTTCACAACAAAGAATGGACCTTATTTTTTGGGCTGGCGGATGTGGACGCTTAGATTTATCGGCGATTGGCACCGGGCCTCTGGGAGACAATTAAAGTATGTACGCCAGCTTGTATATTTTTATGTATCCATATATGGGGTTGGAATGCTGTCCCTATATGGGCCCGAATGCTTCCCGATAAAAATAGTTTGCTCTCCCCTCTTCTCTCTTTGCTCTCATGTGAGCGGGCGGACGGTGACGTTACCCCTTGCGGAATTGCCAGCGGGCTCGTGACTACATTTTCCTCACTGCGGGTTCTCATTTGGGCATAATTATACACATATAAATAACCCCGCATACCATACAACCCCTTTGTTGTCGTTTATACGCGTCTCTCTCTTCCTCCGTCTGCGCGGATACATCTCTACGACGAACTAAACACTTTTGACCGCGGGGGGGACCATCTTACACACTTT
ExPN025  ATACAAATCGAATCCACCCTCTAAATATAACATCTTATGACTCCGCCCTCAAATTCTCTGTGAATTGGTCCTTTGGGTTGCTATATCAATATACGGCTTTCTGCATCATAACTCGAACCTACGCTTTCTCGTACCAATTGCGGAGTAATAGGTGCTATCGTATTCAGCAAGGGCTCATTTTTATTGTTTTCTCAGTGGCGGGATTATAGGTCTAACTTCTGAACTGAAATGGATGTCTCTTTGCGTATGCACGCTTATGGTAGTCTCCTGGGCAATTCTTTGGGGCACGTATACAACTCTTCGCATCCTAATGGACACCTGTGATGATTGGGGGTTTCGTGAAAGCACCTACCGTTTTGCTTCATTATCTCCTTATATGCGCCTGCATGTCACTCTTTCTCAGAACGGTCAAAACCACGGCTAATCGAGCGAAAATCCTTCACCTATATTGTAACGTGCTTTTCACAACAAAGAATGGACCTTATTTTTTGGGCTGGCGGATGTGGACGCTTAGATTTATCGGCGATTGGCACCGGGCCTCTGGGAGACAATTAAAGTATGTACGCCAGCTTGTATATTTTTATGTATCCATATATGGGGTTGGAATGCTGTCCCTATATGGGCCCGAATGCTTCCCGATAAAAATAGTTTGCTCTCCCCTCTTCTCTCTTTGCTCTCATGTGAGCGGGCGGACGGTGACGTTACCCCTTGCGGAATTGCCAGCGGGCTCGTGACTACATTTTCCTCACTGCGGGTTCTCATTTGGGCATAATTATACACATATAAATAACCCCGCATACCATACAACCCCTTTGTTGTCGTTTATACGCGTCTCTCTCTTCCTCCGTCTGCGCGGATACATCTCTACGACGAACTAAACACTTTTGACCGCGGGGGGGACCATCTTACACACTTT
ExRa035  ATACAAATCGAATCCACCCTCTAAATATAACATCTTATGACTCCGCCCTCAAATTCTCTGTGAATTGGTCCTTTGGGTTGCTATATCAATATACGGCTTTCTGCATCATAACTCGAACCTACGCTTTCTCGTACCAATTGCGGAGTAATAGGTGCTATCGTATTCAGCAAGGGCTCATTTTTATTGTTTTCTCAGTGGCGGGATTATAGGTCTAACTTCTGAACTGAAATGGATGTCTCTTTGCGTATGCACGCTTATGGTAGTCTCCTGGGCAATTCTTTGGGGCACGTATACAACTCTTCGCATCCTAATGGACACCTGTGATGATTGGGGGTTTCGTGAAAGCACCTACCGTTTTGCTTCATTATCTCCTTATATGCGCCTGCATGTCACTCTTTCTCAGAACGGTCAAAACCACGGCTAATCGAGCGAAAATCCTTCACCTATATTGTAACGTGCTTTTCACAACAAAGAATGGACCTTATTTTTTGGGCTGGCGGATGTGGACGCTTAGATTTATCGGCGATTGGCACCGGGCCTCTGGGAGACAATTAAAGTATGTACGCCAGCTTGTATATTTTTATGTATCCATATATGGGGTTGGAATGCTGTCCCTATATGGGCCCGAATGCTTCCCGATAAAAATAGTTTGCTCTCCCCTCTTCTCTCTTTGCTCTCATGTGAGCGGGCGGACGGTGACGTTACCCCTTGCGGAATTGCCAGCGGGCTCGTGACTACATTTTCCTCACTGCGGGTTCTCATTTGGGCATAATTATACACATATAAATAACCCCGCATACCATACAACCCCTTTGTTGTCGTTTATACGCGTCTCTCTCTTCCTCCGTCTGCGCGGATACATCTCTACGACGAACTAAACACTTTTGACCGCGGGGGGGACCATCTTACACACTTT
ExSa029  ATACAAATCGAATCCACCCTCTAAATATAACATCTTATGACTCCGCCCTCAAATTCTCTGTGAATTGGTCCTTTGGGTTGCTATATCAATATACGGCTTTCTGCATCATAACTCGAACCTACGCTTTCTCGTACCAATTGCGGAGTAATAGGTGCTATCGTATTCAGCAAGGGCTCATTTTTATTGTTTTCTCAGTGGCGGGATTATAGGTCTAACTTCTGAACTGAAATGGATGTCTCTTTGCGTATGCACGCTTATGGTAGTCTCCTGGGCAATTCTTTGGGGCACGTATACAACTCTTCGCATCCTAATGGACACCTGTGATGATTGGGGGTTTCGTGAAAGCACCTACCGTTTTGCTTCATTATCTCCTTATATGCGCCTGCATGTCACTCTTTCTCAGAACGGTCAAAACCACGGCTAATCGAGCGAAAATCCTTCACCTATATTGTAACGTGCTTTTCACAACAAAGAATGGACCTTATTTTTTGGGCTGGCGGATGTGGACGCTTAGATTTATCGGCGATTGGCACCGGGCCTCTGGGAGACAATTAAAGTATGTACGCCAGCTTGTATATTTTTATGTATCCATATATGGGGTTGGAATGCTGTCCCTATATGGGCCCGAATGCTTCCCGATAAAAATAGTTTGCTCTCCCCTCTTCTCTCTTTGCTCTCATGTGAGCGGGCGGACGGTGACGTTACCCCTTGCGGAATTGCCAGCGGGCTCGTGACTACATTTTCCTCACTGCGGGTTCTCATTTGGGCATAATTATACACATATAAATAACCCCGCATACCATACAACCCCTTTGTTGTCGTTTATACGCGTCTCTCTCTTCCTCCGTCTGCGCGGATACATCTCTACGACGAACTAAACACTTTTGACCGCGGGGGGGACCATCTTACACACTTT
ExSa030  ATACAAATCGAATCCACCCTCTAAATATAACATCTTATGACTCCGCCCTCAAATTCTCTGTGAATTGGTCCTTTGGGTTGCTATATCAATATACGGCTTTCTGCATCATAACTCGAACCTACGCTTTCTCGTACCAATTGCGGAGTAATAGGTGCTATCGTATTCAGCAAGGGCTCATTTTTATTGTTTTCTCAGTGGCGGGATTATAGGTCTAACTTCTGAACTGAAATGGATGTCTCTTTGCGTATGCACGCTTATGGTAGTCTCCTGGGCAATTCTTTGGGGCACGTATACAACTCTTCGCATCCTAATGGACACCTGTGATGATTGGGGGTTTCGTGAAAGCACCTACCGTTTTGCTTCATTATCTCCTTATATGCGCCTGCATGTCACTCTTTCTCAGAACGGTCAAAACCACGGCTAATCGAGCGAAAATCCTTCACCTATATTGTAACGTGCTTTTCACAACAAAGAATGGACCTTATTTTTTGGGCTGGCGGATGTGGACGCTTAGATTTATCGGCGATTGGCACCGGGCCTCTGGGAGACAATTAAAGTATGTACGCCAGCTTGTATATTTTTATGTATCCATATATGGGGTTGGAATGCTGTCCCTATATGGGCCCGAATGCTTCCCGATAAAAATAGTTTGCTCTCCCCTCTTCTCTCTTTGCTCTCATGTGAGCGGGCGGACGGTGACGTTACCCCTTGCGGAATTGCCAGCGGGCTCGTGACTACATTTTCCTCACTGCGGGTTCTCATTTGGGCATAATTATACACATATAAATAACCCCGCATACCATACAACCCCTTTGTTGTCGTTTATACGCGTCTCTCTCTTCCTCCGTCTGCGCGGATACATCTCTACGACGAACTAAACACTTTTGACCGCGGGGGGGACCATCTTACACACTTT
ExTh026  ATACAAATCGAATCCACCCTCTAAATATAACATCTTATGACTCCGCCCTCAAATTCTCTGTGAATTGGTCCTTTGGGTTGCTATATCAATATACGGCTTTCTGCATCATAACTCGAACCTACGCTTTCTCGTACCAATTGCGGAGTAATAGGTGCTATCGTATTCAGCAAGGGCTCATTTTTATTGTTTTCTCAGTGGCGGGATTATAGGTCTAACTTCTGAACTGAAATGGATGTCTCTTTGCGTATGCACGCTTATGGTAGTCTCCTGGGCAATTCTTTGGGGCACGTATACAACTCTTCGCATCCTAATGGACACCTGTGATGATTGGGGGTTTCGTGAAAGCACCTACCGTTTTGCTTCATTATCTCCTTATATGCGCCTGCATGTCACTCTTTCTCAGAACGGTCAAAACCACGGCTAATCGAGCGAAAATCCTTCACCTATATTGTAACGTGCTTTTCACAACAAAGAATGGACCTTATTTTTTGGGCTGGCGGATGTGGACGCTTAGATTTATCGGCGATTGGCACCGGGCCTCTGGGAGACAATTAAAGTATGTACGCCAGCTTGTATATTTTTATGTATCCATATATGGGGTTGGAATGCTGTCCCTATATGGGCCCGAATGCTTCCCGATAAAAATAGTTTGCTCTCCCCTCTTCTCTCTTTGCTCTCATGTGAGCGGGCGGACGGTGACGTTACCCCTTGCGGAATTGCCAGCGGGCTCGTGACTACATTTTCCTCACTGCGGGTTCTCATTTGGGCATAATTATACACATATAAATAACCCCGCATACCATACAACCCCTTTGTTGTCGTTTATACGCGTCTCTCTCTTCCTCCGTCTGCGCGGATACATCTCTACGACGAACTAAACACTTTTGACCGCGGGGGGGACCATCTTACACACTTT
ExTh027  ATACAAATCGAATCCACCCTCTAAATATAACATCTTATGACTCCGCCCTCAAATTCTCTGTGAATTGGTCCTTTGGGTTGCTATATCAATATACGGCTTTCTGCATCATAACTCGAACCTACGCTTTCTCGTACCAATTGCGGAGTAATAGGTGCTATCGTATTCAGCAAGGGCTCATTTTTATTGTTTTCTCAGTGGCGGGATTATAGGTCTAACTTCTGAACTGAAATGGATGTCTCTTTGCGTATGCACGCTTATGGTAGTCTCCTGGGCAATTCTTTGGGGCACGTATACAACTCTTCGCATCCTAATGGACACCTGTGATGATTGGGGGTTTCGTGAAAGCACCTACCGTTTTGCTTCATTATCTCCTTATATGCGCCTGCATGTCACTCTTTCTCAGAACGGTCAAAACCACGGCTAATCGAGCGAAAATCCTTCACCTATATTGTAACGTGCTTTTCACAACAAAGAATGGACCTTATTTTTTGGGCTGGCGGATGTGGACGCTTAGATTTATCGGCGATTGGCACCGGGCCTCTGGGAGACAATTAAAGTATGTACGCCAGCTTGTATATTTTTATGTATCCATATATGGGGTTGGAATGCTGTCCCTATATGGGCCCGAATGCTTCCCGATAAAAATAGTTTGCTCTCCCCTCTTCTCTCTTTGCTCTCATGTGAGCGGGCGGACGGTGACGTTACCCCTTGCGGAATTGCCAGCGGGCTCGTGACTACATTTTCCTCACTGCGGGTTCTCATTTGGGCATAATTATACACATATAAATAACCCCGCATACCATACAACCCCTTTGTTGTCGTTTATACGCGTCTCTCTCTTCCTCCGTCTGCGCGGATACATCTCTACGACGAACTAAACACTTTTGACCGCGGGGGGGACCATCTTACACACTTT
ExTh028  ATACAAATCGAATCCACCCTCTAAATATAACATCTTATGACTCCGCCCTCAAATTCTCTGTGAATTGGTCCTTTGGGTTGCTATATCAATATACGGCTTTCTGCATCATAACTCGAACCTACGCTTTCTCGTACCAATTGCGGAGTAATAGGTGCTATCGTATTCAGCAAGGGCTCATTTTTATTGTTTTCTCAGTGGCGGGATTATAGGTCTAACTTCTGAACTGAAATGGATGTCTCTTTGCGTATGCACGCTTATGGTAGTCTCCTGGGCAATTCTTTGGGGCACGTATACAACTCTTCGCATCCTAATGGACACCTGTGATGATTGGGGGTTTCGTGAAAGCACCTACCGTTTTGCTTCATTATCTCCTTATATGCGCCTGCATGTCACTCTTTCTCAGAACGGTCAAAACCACGGCTAATCGAGCGAAAATCCTTCACCTATATTGTAACGTGCTTTTCACAACAAAGAATGGACCTTATTTTTTGGGCTGGCGGATGTGGACGCTTAGATTTATCGGCGATTGGCACCGGGCCTCTGGGAGACAATTAAAGTATGTACGCCAGCTTGTATATTTTTATGTATCCATATATGGGGTTGGAATGCTGTCCCTATATGGGCCCGAATGCTTCCCGATAAAAATAGTTTGCTCTCCCCTCTTCTCTCTTTGCTCTCATGTGAGCGGGCGGACGGTGACGTTACCCCTTGCGGAATTGCCAGCGGGCTCGTGACTACATTTTCCTCACTGCGGGTTCTCATTTGGGCATAATTATACACATATAAATAACCCCGCATACCATACAACCCCTTTGTTGTCGTTTATACGCGTCTCTCTCTTCCTCCGTCTGCGCGGATACATCTCTACGACGAACTAAACACTTTTGACCGCGGGGGGGACCATCTTACACACTTT
FaAu056  ATACAAATCGAATCCACCCTCTAAATATAACATCTTGTGACTCCGCCCTCAAATTCTCTGTGAATTGGTCCTTTGGGTTGCTATATCAATATACGGCTTTCTGCATCATAACTCGAACACACGCTTTCTCGTACCAATTGCGGAGTAATAGGTGCTATCGTATTCAGCAAGGGCTCATTTTTATTGCTTACTCAGTGGCGGGATTATAGGTCTAACTTCTGAACTGAAATGGGTATCTCTTTACGTATGCACGCTTATGGTAGTCTCCTGGGCAATTCTTTGGGGCACGTATACAACTCTTCGCATCCTAATGGACACCTGTGATGATTGGGGGTTTCGTGAAAGCACTTACCGTTTTGCTTCATTATCTCCTTATATGCGCCTGCATGTCACTCTTTCTCAGAACGGTCAAAACCACGGCTGATCAAGCGAAAATCCTTCACCTATATTGTAACGTGCTTTTCACAACAAAGAATGGACCTTATTTTTTGGGCTGGCGGATGTGGACGCCTAGATTTATCGGCGATTGGCACCGGACCTCTGGGAGACAATTAAAGTATGTACGCCAGCTTGTATATTTTTATGTATCCATATATGGGGTTGGAATGCTGTCCCTATATGGGCCCGAATGCTTCCCGATAAAAATAGTTTGTTCTCCCCTCTTCTCTCTTTGCTCTCATGTGAGCGGGCGGACGGTGACGTTACCCCTTGCGGAACTGCCAGCGGGCTCGTGATTACATTTTCCTCACTGCGGGTTCTCATTTGGGCATAATTATACACATATAAATAACCCCGCATACCATACAACCCCTTTGTTGTCGTTTATACGCGTCTCTCTCTTCTTCCGTCTGCGCGGATACATCTCTACGACGAACTAAACACTTTTGACCGCGGGGGGGACCATCTTACACATTTT
FcAu057  ATACAAATCGAATCCACCCTCTAAATATAACATCTTATGACTCCGCCCTCAAATTCTCTGTGAATTGGTCCTTTGGGTTGCTATATCAATATACGGCTTTCTGCATCATAACTCGAACACACGCTTTCTCGTACCAATTGCGGAGTAATAGGTGCTATCGTATTCAGCAAGGGCTCATTTTTATTGCTTACTCAGTGGCGGGATTATAGGTCTAACTTCTGAACTGAAATGGGTATCTCTTTACGTATGCACGCTTATGGTAGTCTCCTGGGCAATTCTTTGGGGCACGTATACAACTCTTCGCATCCTAATGGACACCTGTGATGATTGGGGGTTTCGTGAAAGCACTTACCGTTTTGCTTCATTATCTCCTTATATACGCCTGCATGTCACTCTTTCTCAGAACGGTCAAAACCACGGCTGATCAAGCGAAAATCCTTCACCTATATTGTAACGTGCTTTTCACAACAAAGAATGGACCTTATTTTTTGGGCTGGCGGATGTGGACGCCTAGATTTATCGGCGATTGGCACCGGGCCTCTGGGAGACAATTAAAGTATGTACGCCAGCTTGTATATTTTTATGTATCCATATATGGGGTTGGAATGCTGTCCCTATATGGGCCCGAATGCTTCCCGATAAAAATAGTTTGTTCTCCCCTCTTCTCTCTTTGCTCTCATGTGAGCGGGCGGACGGTGACGTTACCCCTTGCGGAACTGCCAGCGGGCTCGTGATTACATTTTCCTCACTGCGGGTTCTCATTTGGGCATAATTATACACATATAAATAACCCCGCATACCATACAACCCCTTTGTTGTCGTTTATACGCGTCTCTCTCTTCTTCCGTCTGCGCGGATACATCTCTACGACGAACTAAACACTTTTGACCGCGGGGGGGACCATCTTACACATTTT
FcAu058  ATACAAATCGAATCCACCCTCTAAATATAACATCTTATGACTCCGCCCTCAAATTCTCTGTGAATTGGTCCTTTGGGTTGCTATATCAATATACGGCTTTCTGCATCATAACTCGAACACACGCTTTCTCGTACCAATTGCGGAGTAATAGGTGCTATCGTATTCAGCAAGGGCTCATTTTTATTGCTTACTCAGTGGCGGGATTATAGGTCTAACTTCTGAACTGAAATGGGTATCTCTTTACGTATGCACGCTTATGGTAGTCTCCTGGGCAATTCTTTGGGGCACGTATACAACTCTTCGCATCCTAATGGACACCTGTGATGATTGGGGGTTTCGTGAAAGCACTTACCGTTTTGCTTCATTATCTCCTTATATACGCCTGCATGTCACTCTTTCTCAGAACGGTCAAAACCACGGCTGATCAAGCGAAAATCCTTCACCTATATTGTAACGTGCTTTTCACAACAAAGAATGGACCTTATTTTTTGGGCTGGCGGATGTGGACGCCTAGATTTATCGGCGATTGGCACCGGGCCTCTGGGAGACAATTAAAGTATGTACGCCAGCTTGTATATTTTTATGTATCCATATATGGGGTTGGAATGCTGTCCCTATATGGGCCCGAATGCTTCCCGATAAAAATAGTTTGTTCTCCCCTCTTCTCTCTTTGCTCTCATGTGAGCGGGCGGACGGTGACGTTACCCCTTGCGGAACTGCCAGCGGGCTCGTGATTACATTTTCCTCACTGCGGGTTCTCATTTGGGCATAATTATACACATATAAATAACCCCGCATACCATACAACCCCTTTGTTGTCGTTTATACGCGTCTCTCTCTTCTTCCGTCTGCGCGGATACATCTCTACGACGAACTAAACACTTTTGACCGCGGGGGGGACCATCTTACACATTTT
FfAu059  ATACAAATCGAATCCACCCTCTAAATATAACATCTTGTGACTCCGCCCTCAAATTCTCTGTGAATTGGTCCTTTGGATTGCTATGTCAATATACGGCTTTCTGCATCATAACTCGAACACACGCTTTCTCGTACCAATTGCGGAGTAATAGGTGCTATCGTACTCAGCAAGGGCTCATTTTTATTGCTTACTCAGTGGCGGGATTATAGGTCTAACTTCTGAACTGAAATGGGTATCTCTTTACGTATGCACGCTTATGGTAGTCTCCTGGGCAATTCTTTGGGGCACGTATACAACTCTTCGCATCCTAATGGACACTTGTGATGATTGGGGGTTTCGTGAAAGCACTTACCGTTTTGCTTCATTATCTCCTTATATGCGCCTGCATGTCACTCTTTCTCAGAACGGTCAAAACCACGGCTGATCAAGCGAAAATCCTTCACCTATATTGTAACGTGCTTTTCACAACAAAGAATGGACCTTATTTTTTGGGCTGGCGGATGTGGACGCCTAGATTTATCGGCGATTGGCACCGGGCCTCTGGGAGACAATTAAAGTATGTACGCCAGCTTGTATATTTTTATGTATCCATATATGGGGTTGGAATGCTGTCCCTATATGGGCCCGAATGCTTCCCGATAAAAATAGTTTGTTCTCCCCTCTTCTCTCTTTGCTCTCATGTGAGCGGGCGGACGGTGACGTTACCCCTTGCGGAACTGCCAGCGGGCTCGTGATTACATTTTCCTCACTGCGGGTTCTCATTTGGGCATAATTATACACATATAAATAACCCCGCATACCATACAACCCCTTTGTTGTCGTTTATACGCGTCTTTCTCTTCTTCCGTTTGCGCGGATACATCTCTACGACGAACTAAACACTTTTGACCGCGGGGGGGACCATCTTACACATTTT
FfAu060  ATACAAATCGAATCCACCCTCTAAATATAACATCTTGTGACTCCGCCCTCAAATTCTCTGTGAATTGGTCCTTTGGGTTGCTATATCAATATACGGCTTTCTGCATCATAACGCGAACACACGCTTTCTCGTACCAATTGCGGAGTAATAGGTGCTATCGTATTCAGCAAGGGCTCATTTTTATTGCTTACTCAGTGGCGGGATTATAGGTCTAACTTCTGAACTGAAATGGGTATCTCTTTACGTATGCACGCTTATGGTAGTCTCCTGGGCAATTCTTTGGGGCACGTATACAACTCTTCGCATCCTAATGGACACTTGTGATGATTGGGGGTTTCGTGAAAGCACTTACCGTTTTGCTTCATTATCTCCTTATATGCGCCTGCATGTCACTCTTTCTCAGAACGGTCAAAACCACGGCTGATCAAGCGAAAATCCTTCACCTATATTGTAACGTGCTTTTCACAACAAAGAATGGACCTTATTTTTTGGGCTGGCGGATGTGGACGCCTAGATTTATCGGCGATTGGCACCGGGCCTCTGGGAGACAATTAAAGTATGTACGCCAGCTTGTATATTTTTATGTATCCATATATGGGGTTGGAATGCTGTCCCTATATGGGCCCGAATGCTTCCCGATAAAAATAGTTTGTTCTCCCCTCTTCTCTCTTTGCTCTCATGTGAGCGGGCGGACGGTGACGTTACCCCTTGCGGAACTGCCAGCGGGCTCGTGATTACATTTTCCTCACTGCGGGTTCTCATTTGGGCATAATTATACACATATAAATAACCCCGCATACCATACAACCCCTTTGTTGTCGTTTATACGCGTCTCTCTCTTCTTCCGTCTGCGCGGATACATCTCTACGACGAACTAAACACTTTTGACCGCGGGGGGGACCATCTTACACATTTT
FlHk045  ATACAAATCGAATCCACCCTCTAAATATAACATCTTATGACTCCGCCCTCAAATTCTCTGTGAATTGGTCCTCTGGGTTGCTATATCAATATACGGCTTTCTGCATCATAACTCGAACTTACGCTTTCTCGTACCAATTGCGGAGTAATAGGTGCTATCGTATTCAGCAAGGGCTCATTTTTATTGTTTTCTCAGTGGCGGGATTATAGGTCTAACTTTTGAACTGAAATGGGTGTCTTTTTGCGTATGCACGCTTATGGTAGTCTCCTGGGCAATTCTTTGGGGCACGTATACAACTTTTCGCATCCTAATGGACACCTGTGATGATTGGGGGTTTCGTGAAAGCACCTACCGTTTTGCTTCATTATCTCCTTATATGCGCCTGCATGTCACTCTTTCTCAGAACGGTCAAAACCACGGCTAATCAAGCGAAAATCCTTCACCTATATTGTAACGTGCTTTTCACAACAAAGAATGGACCTTACTTTTTGGGCTGGCGGATGTGGACGCTTAGATCTATCGGCGACTGGCACCGGGCCTCTGGGAGACAATTAAAGTATGTACGCCAGCTTGTATATTTTTATGTATCCATATATGGGGTTGGAATGCTGTCCCTATATGGGCCCGAATGCTTCCCGATAAAAATAGTTTGTTCTCCCCTCTTTTCTCTTTGCTCTCATGTGAGCGGGCGGACGGTGACGTTACCCCTTGCGGAACTGCCAGCGGGCTCGTGACTACATTTTCCTCACTGCGGGTTCTCATTTGGGCATAATTATACACATATAAATAACCCCGCATACCATACAACCCCTTTGTTGTCGTTTATACGCGTCTCTCTCTTCCTCCGTTTGCGCGGATACATCTCTACGACGAACTAAACACTTTTGACCGCGGGGGGGACCATCTTACACACTTT
HoSu044  ATACAAATCGAATCCACCCTCTAAATATAACATCTTGTGACTCCGCCCTCAAATTCTCTGTGAATTGGTCCTCTGGGTTGCTATATCAATATACGGCTTTCTGCATCATAACTCGAACTTACGCTTTCTCGTACCAATTGCGGAGTAATAGGTGTTATCGTATTCAGCAAGGGCTCATTTTTATTGCTTTCTCAGTGGCGGGATTATAGGTCTAACTTCTGAACTGAAATGGGTGTCTCTTTGCGTATGCACGCTTATGGTAGTCTCCTGGGCAATTCTTTGGGGCACGTATACAACTCTTCGCATCCTAATGGACACCTGTGATGATTGGGGGTTTCGTGAAAGCACCTACCGTTTTGCTTCATTATCTCCTTATATGCGCCTGCATGTCACTCTTTCTCAGAACGGTCAAAACCACGGCTAATCGAGCGAAAATCCTTCACCTATATTGTAACGTGCTTTTCACAACAAAGAATGGACCTTACTTTTTGGGCTGGCGGATGTGGACGCTTAGATCTATCGGCGACTGGCACCGGGCCTCTGGGAGACAATTAAAGTATGTACGCCAGCTTGTATATTTTTATGTATCCATATATGGGGTTGGAATGCTGTCCCTATATGGGCCCGAATGCTTCCCGATAAAAATAGTTTGCTCTCCCCTCTTTTCTCTTTGCTCTCATGTGAGCGGGCGGACGGTGACGTTACCCCTTGCGGAACTGCCAGCGGGCTCGTGACTACATTTTCCTCACTGCGGGTTCTCATTTGGGCATAATTATACACATATAAATAACCCCGCATACCATACAACCCCTTTGTTGTCGTTTATACGCGTCTCTCTCTTCCTCCGTTTGCGCGGATACATCTCTACGACGAACTAAACACTTTTGACCGCGGGGGGGACCATCTTACACACTTT
HoSu061  ATACAAATCGAATCCACCCTCTAAATATAACATCTTGTGACTCCGCCCTCAAATTCTCTGTGAATTGGTCCTCTGGGTTGCTATATCAATATACGGCTTTCTGCATCATAACTCGAACTTACGCTTTCTCGTACCAATTGCGGAGTAATAGGTGTTATCGTATTCAGCAAGGGCTCATTTTTATTGCTTTCTCAGTGGCGGGATTATAGGTCTAACTTCTGAACTGAAATGGGTGTCTCTTTGCGTATGCACGCTTATGGTAGTCTCCTGGGCAATTCTTTGGGGCACGTATACAACTCTTCGCATCCTAATGGACACCTGTGATGATTGGGGGTTTCGTGAAAGCACCTACCGTTTTGCTTCATTATCTCCTTATATGCGCCTGCATGTCACTCTTTCTCAGAACGGTCAAAACCACGGCTAATCGAGCGAAAATCCTTCACCTATATTGTAACGTGCTTTTCACAACAAAGAATGGACCTTACTTTTTGGGCTGGCGGATGTGGACGCTTAGATCTATCGGCGACTGGCACCGGGCCTCTGGGAGACAATTAAAGTATGTACGCCAGCTTGTATATTTTTATGTATCCATATATGGGGTTGGAATGCTGTCCCTATATGGGCCCGAATGCTTCCCGATAAAAATAGTTTGCTCTCCCCTCTTTTCTCTTTGCTCTCATGTGAGCGGGCGGACGGTGACGTTACCCCTTGCGGAACTGCCAGCGGGCTCGTGACTACATTTTCCTCACTGCGGGTTCTCATTTGGGCATAATTATACACATATAAATAACCCCGCATACCATACAACCCCTTTGTTGTCGTTTATACGCGTCTCTCTCTTCCTCCGTTTGCGCGGATACATCTCTACGACGAACTAAACACTTTTGACCGCGGGGGGGACCATCTTACACACTTT
HoSu062  ATACAAATCGAATCCACCCTCTAAATATAACATCTTGTGACTCCGCCCTCAAATTCTCTGTGAATTGGTCCTCTGGGTTGCTATATCAATATACGGCTTTCTGCATCATAACTCGAACTTACGCTTTCTCGTACCAATTGCGGAGTAATAGGTGTTATCGTATTCAGCAAGGGCTCATTTTTATTGCTTTCTCAGTGGCGGGATTATAGGTCTAACTTCTGAACTGAAATGGGTGTCTCTTTGCGTATGCACGCTTATGGTAGTCTCCTGGGCAATTCTTTGGGGCACGTATACAACTCTTCGCATCCTAATGGACACCTGTGATGATTGGGGGTTTCGTGAAAGCACCTACCGTTTTGCTTCATTATCTCCTTATATGCGCCTGCATGTCACTCTTTCTCAGAACGGTCAAAACCACGGCTAATCGAGCGAAAATCCTTCACCTATATTGTAACGTGCTTTTCACAACAAAGAATGGACCTTACTTTTTGGGCTGGCGGATGTGGACGCTTAGATCTATCGGCGACTGGCACCGGGCCTCTGGGAGACAATTAAAGTATGTACGCCAGCTTGTATATTTTTATGTATCCATATATGGGGTTGGAATGCTGTCCCTATATGGGCCCGAATGCTTCCCGATAAAAATAGTTTGCTCTCCCCTCTTTTCTCTTTGCTCTCATGTGAGCGGGCGGACGGTGACGTTACCCCTTGCGGAACTGCCAGCGGGCTCGTGACTACATTTTCCTCACTGCGGGTTCTCATTTGGGCATAATTATACACATATAAATAACCCCGCATACCATACAACCCCTTTGTTGTCGTTTATACGCGTCTCTCTCTTCCTCCGTTTGCGCGGATACATCTCTACGACGAACTAAACACTTTTGACCGCGGGGGGGACCATCTTACACACTTT
KaSL063  ATACAAATCGAATCCACCCTCTAAATATAACATCTTATGACTCCGCCCTCAAATTCTCTGTGAATTGGTCTTCTGGGTTGCTATGTCAATATACGGCTTTCTGCATCATAACTCGAACTTACGCTTTCTCGTACCAATTGCGGAGTAATAGGTGCTATCGTATTCAGCAAGGGCTCATTTTTATTGCTTTCTCAGTGGCGGGATTATAGGTCTAACTTCTGAACTGAAATGGGTGTCTCTTTGCGTATGCACGCTTATGGTAGTCTCCTGGGCAATTCTTTGGGGCACGTATACAACTTTTCGCATCCTAATGGACACCTGTGATGATTGGGGGTTTCGTGAAAGCACCTACCGTTTTGCTTCATTATCTCCTTATATGCGCCTGCATGTCACTCTTTCTCAGAACGGTCAAAACCACGGCTAATCGAGCGAAAATCCTTCACCTATATTGTAACGTGCTTTTCACAACAAAGAATGGACCTTATTTTTTGGGCTGGCGGATGTGGACGCTTAGATTTATCGGCGACTGGCACCGGGCCTCTGGGAGACAATTAAAGTATGTACGCCAGCTTGTATATTTTTATGTATCCATATATGGGGTTGGAATGCTGTCCCTATATGGGCCCGAATGCTTCCCGATAAAAATAGTTTGCTCTCCCCTCTTTTCTCTCTGCTCTCATGTGAGCGGGCGGACGGTGACGTTACCCCTTGCGGAACTGCCAGCGGGCTCGTGATTACATTTTCCTCACTGCGGGTTCTCATTTGGGCATAATTATACACATATAAATAACCCCGCATACCATACAACCCCTTTGTTGTCGTTTATACGCGTCTCTCTCTTCCTCCGTCTGCGCGGATACATCTCTACGACGAACTAAACACTTTTGACCGCGGGGGGGACCATCTTACACACTTT
KaSL064  ATACAAATCGAATCCACCCTCTAAATATAACATCTTATGACTCCGCCCTCAAATTCTCTGTGAATTGGTCTTCTGGGTTGCTATGTCAATATACGGCTTTCTGCATCATAACTCGAACTTACGCTTTCTCGTACCAATTGCGGAGTAATAGGTGCTATCGTATTCAGCAAGGGCTCATTTTTATTGCTTTCTCAGTGGCGGGATTATAGGTCTAACTTCTGAACTGAAATGGGTGTCTCTTTGCGTATGCACGCTTATGGTAGTCTCCTGGGCAATTCTTTGGGGCACGTATACAACTTTTCGCATCCTAATGGACACCTGTGATGATTGGGGGTTTCGTGAAAGCACCTACCGTTTTGCTTCATTATCTCCTTATATGCGCCTGCATGTCACTCTTTCTCAGAACGGTCAAAACCACGGCTAATCGAGCGAAAATCCTTCACCTATATTGTAACGTGCTTTTCACAACAAAGAATGGACCTTATTTTTTGGGCTGGCGGATGTGGACGCTTAGATTTATCGGCGACTGGCACCGGGCCTCTGGGAGACAATTAAAGTATGTACGCCAGCTTGTATATTTTTATGTATCCATATATGGGGTTGGAATGCTGTCCCTATATGGGCCCGAATGCTTCCCGATAAAAATAGTTTGCTCTCCCCTCTTTTCTCTCTGCTCTCATGTGAGCGGGCGGACGGTGACGTTACCCCTTGCGGAACTGCCAGCGGGCTCGTGATTACATTTTCCTCACTGCGGGTTCTCATTTGGGCATAATTATACACATATAAATAACCCCGCATACCATACAACCCCTTTGTTGTCGTTTATACGCGTCTCTCTCTTCCTCCGTCTGCGCGGATACATCTCTACGACGAACTAAACACTTTTGACCGCGGGGGGGACCATCTTACACACTTT
KaSL065  ATACAAATCGAATCCACCCTCTAAATATAACATCTTATGACTCCGCCCTCAAATTCTCTGTGAATTGGTCTTCTGGGTTGCTATGTCAATATACGGCTTTCTGCATCATAACTCGAACTTACGCTTTCTCGTACCAATTGCGGAGTAATAGGTGCTATCGTATTCAGCAAGGGCTCATTTTTATTGCTTTCTCAGTGGCGGGATTATAGGTCTAACTTCTGAACTGAAATGGGTGTCTCTTTGCGTATGCACGCTTATGGTAGTCTCCTGGGCAATTCTTTGGGGCACGTATACAACTTTTCGCATCCTAATGGACACCTGTGATGATTGGGGGTTTCGTGAAAGCACCTACCGTTTTGCTTCATTATCTCCTTATATGCGCCTGCATGTCACTCTTTCTCAGAACGGTCAAAACCACGGCTAATCGAGCGAAAATCCTTCACCTATATTGTAACGTGCTTTTCACAACAAAGAATGGACCTTATTTTTTGGGCTGGCGGATGTGGACGCTTAGATTTATCGGCGACTGGCACCGGGCCTCTGGGAGACAATTAAAGTATGTACGCCAGCTTGTATATTTTTATGTATCCATATATGGGGTTGGAATGCTGTCCCTATATGGGCCCGAATGCTTCCCGATAAAAATAGTTTGCTCTCCCCTCTTTTCTCTCTGCTCTCATGTGAGCGGGCGGACGGTGACGTTACCCCTTGCGGAACTGCCAGCGGGCTCGTGATTACATTTTCCTCACTGCGGGTTCTCATTTGGGCATAATTATACACATATAAATAACCCCGCATACCATACAACCCCTTTGTTGTCGTTTATACGCGTCTCTCTCTTCCTCCGTCTGCGCGGATACATCTCTACGACGAACTAAACACTTTTGACCGCGGGGGGGACCATCTTACACACTTT
LcAu069  ATACAAATCGAATCCACCCTATAAATATAACATCTTATGACTCCGCCCTCAAATTCTCTGTGAATTGGTCCTCTGGGTTGCTATATCAATATACGGCTTTCTGCATCATAACTCGAACATACGCTTTCTCGTACCAATTGCGGAGTAATAGGTGCTATCGTATTCAGCAAGGGCTCACTTTTATTGCTTACTCAGTGGCGGGATTATAGGTCTAACTTCTGAACTGAAATGGATATCTCTTTACGTATGCACGCTTATGGTAGTCTCCTGGGCAATTCTTTGGGGCACGTATACAACTCTTCGCATCCTAATGGACACCTGTGATGATTGGGGGTTTCGTGAAAGCACTTACCGTTTTGCTTCATTATCTCCTTATATGCGCCTGCATGTCACTCTTTCTCAGAACGGTCAAAACCACGGTTAATCAAGCGAAAATCCTTCACCTATATTGTAACGTGCTTTTCACAACAAAGAATGGACCTTATTTTTTGGGCTGGCGGATGTGGACGCTTAGATTTATCGGCGATTGGCACCGGGCCTTTGGGAGACAATTAAAGTATGTACGCCAGCTTGTATATTTTTATGTATCCATATATGGGGTTGGAATGCTGTCCCTATATGGGCCCGAATGCTTCCCGATAAAAATAGTTTGTTCTCCCCTCTTCTCTCTTTGCTCTCATGTGAGCGGGCGGACGGTGACGTTACCCCTTGCGGAACTGCCAGCGGGCTCGTGATTACATTTTCCTCACTGCGGGTTCTCATTTGGGCATAATTATACACATATAAATAACCCCGCATACCATACAACCCCTTTGTTGTCGTTTATACGCGTCTCTCTCTTCTTCCGTTTGCGCGGATACATCTCTACGACGAACTAAACACTTTTGACCGCGGGGGGGACCATCTTACACACTTT
LeAu068  ATACAAATCGAATCCACCCTATAAATATAACATCTTATGACTCCGCCCTCAAATTCTCTGTGAATTGGTCCTCTGGGTTGCTATATCAATATACGGCTTTCTGCATCATAACTCGAACATACGCTTTCTCGTACCAATTGCGGAGTAATAGGTGCTATCGTATTCAGCAAGGGCTCACTTTTATTGCTTACTCAGTGGCGGGATTATAGGTCTAACTTCTGAACTGAAATGGATATCTCTTTACGTATGCACGCTTATGGTAGTCTCCTGGGCAATTCTTTGGGGCACGTATACAACTCTTCGCATCCTAATGGACACCTGTGATGATTGGGGGTTTCGTGAAAGCACTTACCGTTTTGCTTCATTATCTCCTTATATGCGCCTGCATGTCACTCTTTCTCAGAACGGTCAAAACCACGGTTAATCAAGCGAAAATCCTTCACCTATATTGTAACGTGCTTTTCACAACAAAGAATGGACCTTATTTTTTGGGCTGGCGGATGTGGACGCTTAGATTTATCGGCGATTGGCACCGGGCCTTTGGGAGACAATTAAAGTATGTACGCCAGCTTGTATATTTTTATGTATCCATATATGGGGTTGGAATGCTGTCCCTATATGGGCCCGAATGCTTCCCGATAAAAATAGTTTGTTCTCCCCTCTTCTCTCTTTGCTCTCATGTGAGCGGGCGGACGGTGACGTTACCCCTTGCGGAACTGCCAGCGGGCTCGTGATTACATTTTCCTCACTGCGGGTTCTCATTTGGGCATAATTATACACATATAAATAACCCCGCATACCATACAACCCCTTTGTTGTCGTTTATACGCGTCTCTCTCTTCTTCCGTTTGCGCGGATACATCTCTACGACGAACTAAACACTTTTGACCGCGGGGGGGACCATCTTACACA----
LePN066  ATGCAAATCGAATCCACCCTCTAAATATAACATCTTATGACTCCGCCCTCAAATTCTCTGTGAATTGGTCCTCTGGGTTGCTATATCAATATACGGCTTTCTGCATCATAACTCGAACATACGCTTTCTCGTACCAATTGCGGAGTAATAGGTGCTATCGTATTCAGCAAGGGCTCATTTTTATTGCTTACTCAGTGGCGGGATTATAGGTCTAACTTCTGAACTGAAATGGATATCTCTTTACGTATGCACGCTTATGGTAGTCTCCTGGGCAATTCTTTGGGGCACGTATACAACTCTTCGCATCCTAATGGACACCTGTGATGATTGGGGGTTTCGTGAAAGCACTTACCGTTTTGCTTCATTATCTCCTTATATGCGCCTGCATGTCACTCTTTCTCAGAACGGTCAAAACCACGGTTAATCAAGCGAAAATCCTTCACCTATATTGTAACGTGCTTTTCACAACAAAGAATGGACTTTATTTTTTGGGCTGGCGGATGTGGACGCTTAGATTTATCGGCGATTGGCACCGGGCCTCTGGGAGACAATTAAAGTATGTTCGCCAGCTTGTATATTTTTATGTATCCATATATGGGGTTGGAATGCTGTCCTTATATGGGCCCGAATGCTTCCCGATAAAAATAGTTTGTTCTCCCCTCTTCTCTCTTTGCTCTCATGTGAGCGGGCGGACGGTGACGTTACCCCTTGCGGAACTGCCAGCGGGCTCGTGATTACATTTTCCTCACTGCGGGTTCTCATTTGGGCATAATTATACACATATAAATAACCCCGCATACCATACAACCCCTTTGTTGTCGTTTATACGCGTCTCTCTCTTCTTCCGTCTGCGCGGATACATCTCTACGACGAATTAAACACTTTTGACCGCGGGGGGGACCATCTTACACACTTT
LePN067  ATACAAATCGAATCCACCCTCTAAATATAACATCTTATGACTCCGCCCTCAAATTCTCTGTGAATTGGTCCTCTGGGTTGCTATATCAATATACGGCTTTCTGCATCATAACTCGAACATACGCTTTCTCGTACCAATTGCGGAGTAATAGGTGCTATCGTATTCAGCAAGGGCTCACTTTTATTGCTTACTCAGTGGCGGGATTATAGGTCTAACTTCTGAACTGAAATGGATATCTCTTTACGTATGCACGCTTATGGTAGTCTCCTGGGCAATTCTTTGGGGCACGTATACAACTCTTCGCATCCTAATGGACACCTGTGATGATTGGGGGTTTCGTGAAAGCACTTACCGTTTTGCTTCATTATCTCCTTATATGCGCCTGCATGTCACTCTTTCTCAGAACGGTCAAAACCACGGTTAATCAAGCGAAAATCCTTCACCTATATTGTAACGTGCTTTTCACAACAAAGAATGGACTTTATTTTTTGGGCTGGCGGATGTGGACGCTTAGATTTATCGGCGATTGGCACCGGGCCTCTGGGAGACAATTAAAGTATGTACGCCAGCTTGTATATTTTTATGTATCCATATATGGGGTTGGAATGCTGTCCTTATATGGGCCCGAATGCTTCCCGATAAAAATAGTTTGTTCTCCCCTCTTCTCTCTTTGCTCTCATGTGAGCGGGCGGACGGTGACGTTACCCCTTGCGGAACTGCCAGCGGGCTCGTGATTACATTTTCCTCACTGCGGGTTCTCATTTGGGCATAATTATACACATATAAATAACCCCGCATACCATACAACCCCTTTGTTGTCGTTTATACGCGTCTCTCTCTTCTTCCGTCTGCGCGGATACATCTCTACGACGAATTAAACACTTTTGACCGCGGGGGGGACCATCTTACACACTTT
LlAu070  ATACAAATCGAATCCACCCTCTAAATATAACATCTTATGACTCCGCCCTCAAATTCTCTGTGAATTGGTCCTCTGGGTTGCTATATCAATATACGGCTTTCTGCATCATAACTCGAACATACGCTTTCTCGTACCAATTGCGGAGTAATAGGTGCTATCGTATTCAGCAAGGGCTCACTTTTATTGCTTACTCAGTGGCGGGATTATAGGTCTAACTTCTGAACTGAAATGGATATCTCTTTACGTATGCACGCTTATGGTAGTCTCCTGGGCAATTCTTTGGGGCACGTATACAACTCTTCGCATCCTAATGGACACCTGTGATGATTGGGGGTTTCGTGAAAGCACTTACCGTTTTGCTTCATTATCTCCTTATATGCGCCTGCATGTCACTCTTTCTCAGAACGGTCAAAACCACGGTTGATCAAGCGAAAATCCTTCACCTATATTGTAACGTGCTTTTCACAACAAAGAATGGACCTTATTTTTTGGGCTGGCGGATGTGGACGCTTAGATTTATCGGCGATTGGCACCGGGCCTTTGGGAGACAATTAAAGTATGTACGCCAGCTTGTATATTTTTATGTATCCATATATGGGGTTGGAATGCTGTCCCTATATGGGCCCGAATGCTTCCCGATAAAAATAGTTTGTTCTCCCCTCTTCTCTCTTTGCTCTCATGTGAGCGGGCGGACGGTGACGTTACCCCTTGCGGAACTGCCAGCGGGCTCGTGATTACATTTTCCTCACTGCGGGTTCTCATTTGGGCATAATTATACACATATAAATAACCCCGCATACCATACAACCCCTTTGTTGTCGTTTATACGCGTCTCTCTCTTCTTCCGTTTGCGCGGATACATCTCTACGACGAACTAAACACTTTTGACCGCGGGGGGGACCATCTTACACACTTT
LlAu071  ATACAAATCGAATCCACCCTCTAAATATAACATCTTATGACTCCGCCCTCAAATTCTCTGTGAATTGGTCCTCTGGGTTGCTATATCAATATACGGCTTTCTGCATCATAACTCGAACATACGCTTTCTCGTACCAATTGCGGAGTAATAGGTGCTATCGTATTCAGCAAGGGCTCACTTTTATTGCTTACTCAGTGGCGGGATTATAGGTCTAACTTCTGAACTGAAATGGATATCTCTTTACGTATGCACGCTTATGGTAGTCTCCTGGGCAATTCTTTGGGGCACGTATACAACTCTTCGCATCCTAATGGACACCTGTGATGATTGGGGGTTTCGTGAAAGCACTTACCGTTTTGCTTCATTATCTCCTTATATGCGCCTGCATGTCACTCTTTCTCAGAACGGTCAAAACCACGGTTGATCAAGCGAAAATCCTTCACCTATATTGTAACGTGCTTTTCACAACAAAGAATGGACCTTATTTTTTGGGCTGGCGGATGTGGACGCTTAGATTTATCGGCGATTGGCACCGGGCCTTTGGGAGACAATTAAAGTATGTACGCCAGCTTGTATATTTTTATGTATCCATATATGGGGTTGGAATGCTGTCCCTATATGGGCCCGAATGCTTCCCGATAAAAATAGTTTGTTCTCCCCTCTTCTCTCTTTGCTCTCATGTGAGCGGGCGGACGGTGACGTTACCCCTTGCGGAACTGCCAGCGGGCTCGTGATTACATTTTCCTCACTGCGGGTTCTCATTTGGGCATAATTATACACATATAAATAACCCCGCATACCATACAACCCCTTTGTTGTCGTTTATACGCGTCTCTCTCTTCTTCCGTTTGCGCGGATACATCTCTACGACGAACTAAACACTTTTGACCGCGGGGGGGACCATCTTACACACTTT
LuAu126  ATACAAATCGAATCCACCCTCTAAATATAACATCTTATGACTCCGCCCTCAAATTCTCTGTGAATTGGTCCTCTGGGTTGCTATATCAATATACGGCTTTCTGCATCATAACTCGAACACACGCTTTCTCGTACCAATTGCGGAGTAATAGGTGCTATCGTATTCAGCAAGGGCTCATTTTTATTGCTTACTCAGTGGCGGGATTATAGGTCTAACTTCTGAACTGAAATGGATATCTCTTTGCGTATGCACGCTTATGGTAGTCTCCTGGGCAATTCTTTGGGGCACGTATACAACTCTTCGCATCCTAATGGACACCTGTGATGATTGGGGGTTTCGTGAAAGCACTTACCGTTTTGCTTCATTATCTCCTTATATGCGCCTGCATGTCACTCTTTCTCAGAACGGTCAAAACCACGGTTGATCAAGCGAAAATCCTTCACCTATATTGTAACGTGCTTTTCACAACAAAGAATGGACCTTATTTTTTGGGCTGGCGGATGTGGACGCTTAGATTTATCGGCGATTGGCACCGGGCCTCTGGGAGACAATTAAAGTATGTACGCCAGCTTGTATATTTTTATGTATCCATATATGGGGTTGGAATGCTGTCCCTATATGGGCCCGAATGCTTCCCGATAAAAATAGTTTGTTCTCCCCTCTTCTCTCTCTGCTCTCATGTGAGCGGGCGGACGGTGACGTTACCCCTTGCGGAACTGCCAGCGGGCTCGTGATTACATTTTCCTCACTGCGGGTTCTCATTTGGGCATAATTATACACATATAAATAACCCCGCATACCATACAACCCCTTTGTTGTCGTTTATACGCGTCTTTCTCTTCCTCCGTTTGCGCGGATACATCTCTACGACGAACTAAACACTTTTGACCGCGGGGGGGACCATCTTACACACTTT
LuAu127  ATGCAAATCGAATCCACCCTCTAAATATAACATCTTATGACTCCGCCCTCAAATTCTCTGTGAATTGGTCCTCTGGGTTGCTATATCAATATACGGCTTTCTGCATCATAACTCGAACACACGCTTTCTCGTACCAATTGCGGAGTAATAGGTGCTATCGTACTCAGCAAGGGCTCATTTTTATTGCTTACTCAGTGGCGGGATTATAGGTCTAACTTCTGAACTGAAATGGGTATCTCTTTGCGTATGCACGCTTATGGTAGTCTCCTGGGCAATTCTTTGGGGCACGTATACAACTCTTCGCATCCTAATGGACACCTGTGATGATTGGGGGTTTCGTGAAAGCACTTACCGTTTTGCTTCATTATCTCCTTATATGCGCCTGCATGTCACTCTTTCTCAGAACGGTCAAAACCACGGTTAATCAAGCGAAAATCCTTCACCTATATTGTAACGTGCTTTTCACAACAAAGAATGGACCTTATTTTTTGGGCTGGCGGATGTGGACGCTTAGATTTATCGGCGATTGGCACCGGGCCTCTGGGAGACAATTAAAGTATGTACGCCAGCTTGTATATTTTTATGTATCCATATATGGGGTTGGAATGCTGTCCCTATATGGGCCCGAATGCTTCCCGATAAAAATAGTTTGTTCTCCCCTCTTCTCTCTTTGCTCTCATGTGAGCGGGCGGACGGTGACGTTACCCCCTGCGGAACTGCCAGCGGGCTCGTGATTACATTTTCCTCACTGCGGGTTCTCATTTGGGCATAATTATACACATATAAATAACCCCGCATACCATACAACCCCTTTGTTGTCGTTTATACGCGTCTCTCTCTTCCTCCGTTTGCGCGGATACATCTCTACGACGAATTAAACACTTTTGACCGCGGGGGGGACCATCTTACACACTTT
LuAu128  ATGCAAATCGAATCCACCCTCTAAATATAACATCTTATGACTCCGCCCTCAAATTCTCTGTGAATTGGTCCTCTGGATTGCTATATCAATATACGGCTTTCTGCATCATAACTCGAACACACGCTTTCTCGTACCAATTGCGGAGTAATAGGTGCTATCGTACTCAGCAAGGGCTCATTTTTATTGCTTACTCAGTGGCGGGATTATAGGTCTAACTTCTGAACTGAAATGGGTATCTCTTTGCGTATGCACGCTTATGGTAGTCTCCTGGGCAATTCTTTGGGGCACGTATACAACTCTTCGCATCCTAATGGACACCTGTGATGATTGGGGGTTTCGTGAAAGCACTTACCGTTTTGCTTCATTATCTCCTTATATGCGCCTGTATGTCACTCTTTCTCAGAACGGTCAAAACCACGGTTAATCAAGCGAAATCCCTTCACCTATATTGTAACGTGCTTTTCACAACAAAGAATGGACCTTATTTTTTGGGCTGGCGGATGTGGACGCTTAGATTTATCGGCGATTGGCACCGGGCCTCTGGGAGACAATTAAAGTATGTACGCCAGCTTGTATATTTTTATGTATCCATATATGGGGTTGGAATGCTGTCCCTATATGGGCCCGAATGCTTCCCGATAAAAATAGTTTGTTCTCCCCTCTTCTCTCTTTGCTCTCATGTGAGCGGGCGGACGGTGACGTTACCCCCTGCGGAACTGCCAGCGGGCTCGTGATTACATTTTCCTCACTGCGGGTTCTCATTTGGGCATAATTATACACATATAAATAACCCCGCATACCATACAACCCCTTTGTTGTCGTTTATACGCGTCTCTCTCTTCCTCCGTTTGCGCGGATACATCTCTACGACGAATTAAACACTTTTGACCGCGGGGGGGACCATCTTACACACTTT
MoPN046  ATACAAATCGAATCCACCCTCTAAATATAACATCTTATGACTCCGCCCTCAAATTCTCTGTGAATTGGTCCTCTGGGTTGCTATATCAATATACGGCTTTCTGCATCATAACTCGAACACACGCTTTCTCGTACCAATTGCGGAGTAATAGGTGCTATCGTACTCAGCAAGGGCTCACTTTTATTGCTTACTCAGTGGCGGGATTATAGGTCTAACTTCTGAACTGAAATGGGTATCTCTTTGCGTATGCACGCTTATGGTAGTCTCCTGGGCAATTCTTTGGGGCACGTATACAACTCTTCGCATCCTAATGGACACCTGTGATGATTGGGGGTTTCGTGAAAGCACCTACCGTTTTGCTTCATTATCTCCTTATATGCGCCTGCATGTCACTCTTTCTCAGAACGGTCAAAACCACGGCTGATCAAGCGAAAATCCTTCACCTATATTGTAACGTGCTTTTCACAACAAAGAATGGACCTTACTTTTTGGGCTGGCGGATGTGGACGCCTAGATCTATCGGCGATTGGCACCGGGCCTCTGGGAGACAATTAAAGTATGTACGCCAGCTTGTATATTTTTATGTATCCATATATGGGGTTGGAATGCTGTCCCTATATGGGCCCGAATGCTTCCCGATAAAAATAGTTTGTTCTCCCCTCTTCTCTCTCTGCTCTCATGTGAGCGGGCGGACGGTGACGTTACCCCTTGCGGAACTGCCAGCGGGCTCGTGATTACATTTTCCTCACTGCGGGTTCTCATTTGGGCATAATTATACACATATAAATAACCCCGCATACCATACAACCCCTTTGTTGTCGTTTATACGCGTCTCTCTCTTCTTCCGTTTGCGCGGATACATCTCTACGACGAACTAAACACTTTTGACCGCGGGGGGGACCATCTTACACACTTT
NgPN051  ATACAAATCGAATCCACCCTCTAAATATAACATCTTATGACTCCGCCCTCAAATTCTCTGTGAATTGGTCCTCTGGGTTGCTATATCAATATACGGCTTTCTGCATCATAACTCGAACACACGCTTTCTCGTACCAATTGCGGAGTAATAGGTGCTATCGTACTCAGCAAGGGCTCACTTTTATTGCTTACTCAGTGGCGGGATTATAGGTCTAACTTCTGAACTGAAATGGGTATCTCTTTGCGTATGCACGCTTATGGTAGTCTCCTGGGCAATTCTTTGGGGCACGTATACAACTCTTCGCATCCTAATGGACACCTGTGATGATTGGGGGTTTCGTGAAAGCACCTACCGTTTTGCTTCATTATCTCCTTATATGCGCCTGCATGTCACTCTTTCTCAGAACGGTCAAAACCACGGCTGATCAAGCGAAAATCCTTCACCTATATTGTAACGTGCTTTTCACAACAAAGAATGGACCTTACTTTTTGGGCTGGCGGATGTGGACGCCTAGATCTATCGGCGATTGGCACCGGGCCTCTGGGAGACAATTAAAGTATGTACGCCAGCTTGTATATTTTTATGTATCCATATATGGGGTTGGAATGCTGTCCCTATATGGGCCCGAATGCTTCCCGATAAAAATAGTTTGTTCTCCCCTCTTCTCTCTCTGCTCTCATGTGAGCGGGCGGACGGTGACGTTACCCCTTGCGGAACTGCCAGCGGGCTCGTGATTACATTTTCCTCACTGCGGGTTCTCATTTGGGCATAATTATACACATATAAATAACCCCGCATACCATACAACCCCTTTGTTGTCGTTTATACGCGTCTCTCTCTTCTTCCGTTTGCGCGGATACATCTCTACGACGAACTAAACACTTTTGACCGCGGGGGGGACCATCTTACACACTTT
NiPN054  ATACAAATCGAATCCACCCTCTAAATATAACATCTTATGACTCCGCCCTCAAATTCTCTGTGAATTGGTCCTCTGGGTTGCTATATCAATATACGGCTTTCTGCATCATAACTCGAACACACGCTTTCTCGTACCAATTGCGGAGTAATAGGTGCTATCGTACTCAGCAAGGGCTCACTTTTATTGCTTACTCAGTGGCGGGATTATAGGTCTAACTTCTGAACTGAAATGGGTATCTCTTTGCGTATGCACGCTTATGGTAGTCTCCTGGGCAATTCTTTGGGGCACGTATACAACTCTTCGCATCCTAATGGACACCTGTGATGATTGGGGGTTTCGTGAAAGCACCTACCGTTTTGCTTCATTATCTCCTTATATGCGCCTGCATGTCACTCTTTCTCAGAACGGTCAAAACCACGGCTGATCAAGCGAAAATCCTTCACCTATATTGTAACGTGCTTTTCACAACAAAGAATGGACCTTACTTTTTGGGCTGGCGGATGTGGACGCCTAGATCTATCGGCGATTGGCACCGGGCCTCTGGGAGACAATTAAAGTATGTACGCCAGCTTGTATATTTTTATGTATCCATATATGGGGTTGGAATGCTGTCCCTATATGGGCCCGAATGCTTCCCGATAAAAATAGTTTGTTCTCCCCTCTTCTCTCTCTGCTCTCATGTGAGCGGGCGGACGGTGACGTTACCCCTTGCGGAACTGCCAGCGGGCTCGTGATTACATTTTCCTCACTGCGGGTTCTCATTTGGGCATAATTATACACATATAAATAACCCCGCATACCATACAACCCCTTTGTTGTCGTTTATACGCGTCTCTCTCTTCTTCCGTTTGCGCGGATACATCTCTACGACGAACTAAACACTTTTGACCGCGGGGGGGACCATCTTACACACTTT
NiPN072  ATACAAATCGAATCCACCCTCTAAATATAACATCTTATGACTCCGCCCTCAAATTCTCTGTGAATTGGTCCTCTGGGTTGCTATATCAATATACGGCTTTCTGCATCATAACTCGAACACACGCTTTCTCGTACCAATTGCGGAGTAATAGGTGCTATCGTACTCAGCAAGGGCTCACTTTTATTGCTTACTCAGTGGCGGGATTATAGGTCTAACTTCTGAACTGAAATGGGTATCTCTTTGCGTATGCACGCTTATGGTAGTCTCCTGGGCAATTCTTTGGGGCACGTATACAACTCTTCGCATCCTAATGGACACCTGTGATGATTGGGGGTTTCGTGAAAGCACCTACCGTTTTGCTTCATTATCTCCTTATATGCGCCTGCATGTCACTCTTTCTCAGAACGGTCAAAACCACGGCTGATCAAGCGAAAATCCTTCACCTATATTGTAACGTGCTTTTCACAACAAAGAATGGACCTTACTTTTTGGGCTGGCGGATGTGGACGCCTAGATCTATCGGCGATTGGCACCGGGCCTCTGGGAGACAATTAAAGTATGTACGCCAGCTTGTATATTTTTATGTATCCATATATGGGGTTGGAATGCTGTCCCTATATGGGCCCGAATGCTTCCCGATAAAAATAGTTTGCTCTCCCCTCTTCTCTCTCTGCTCTCATGTGAGCGGGCGGACGGTGACGTTACCCCTTGCGGAACTGCCAGCGGGCTCGTGATTACATTTTCCTCACTGCGGGTTCTCATTTGGGCATAATTATACACATATAAATAACCCCGCATACCATACAACCCCTTTGTTGTCGTTTATACGCGTCTCTCTCTTCTTCCGTTTGCGCGGATACATCTCTACGACGAACTAAACACTTTTGACCGCGGGGGGGACCATCTTACACACTTT
NiPN073  ATACAAATCGAATCCACCCTCTAAATATAACATCTTATGACTCCGCCCTCAAATTCTCTGTGAATTGGTCCTCTGGGTTGCTATATCAATATACGGCTTTCTGCATCATAACTCGAACACACGCTTTCTCGTACCAATTGCGGAGTAATAGGTGCTATCGTACTCAGCAAGGGCTCACTTTTATTGCTTACTCAGTGGCGGGATTATAGGTCTAACTTCTGAACTGAAATGGGTATCTCTTTGCGTATGCACGCTTATGGTAGTCTCCTGGGCAATTCTTTGGGGCACGTATACAACTCTTCGCATCCTAATGGACACCTGTGATGATTGGGGGTTTCGTGAAAGCACCTACCGTTTTGCTTCATTATCTCCTTATATGCGCCTGCATGTCACTCTTTCTCAGAACGGTCAAAACCACGGCTGATCAAGCGAAAATCCTTCACCTATATTGTAACGTGCTTTTCACAACAAAGAATGGACCTTATTTTTTGGGCTGGCGGATGTGGACGCCTAGATCTTTCGGCGATTGGCACCGGGCCTCTGGGAGACAATTAAAGTATGTACGCCAGCTTGTATATTTTTATGTATCCATATATGGGGTTGGAATGCTGTCCCTATATGGGCCCGAATGCTTCCCGATAAAAATAGTTTGTTCTCCCCTCTTCTCTCTCTGCTCTCATGTGAGCGGGCGGACGGTGACGTTACCCCTTGCGGAACTGCCAGCGGGCTCGTGATTACATTTTCCTCACTGCGGGTTCTCATTTGGGCATAATTATACACATATAAATAACCCCGCATACCATACAACCCCTTTGTTGTCGTTTATACGCGTCTCTCTCTTCTTCCGTCTGCGCGGATACATCTCTACGACGAACTAAACACTTTTGACCGCGGGGGGGACCATCTTACACACTTT
NiPN074  ATACAAATCGAATCCACCCTCTAAATATAACATCTTATGACTCCGCCCTCAAATTCTCTGTGAATTGGTCCTCTGGGTTGCTATATCAATATACGGCTTTCTGCATCATAACTCGAACACACGCTTTCTCGTACCAATTGCGGAGTAATAGGTGCTATCGTACTCAGCAAGGGCTCACTTTTATTGCTTACTCAGTGGCGGGATTATAGGTCTAACTTCTGAACTGAAATGGGTATCTCTTTGCGTATGCACGCTTATGGTAGTCTCCTGGGCAATTCTTTGGGGCACGTATACAACTCTTCGCATCCTAATGGACACCTGTGATGATTGGGGGTTTCGTGAAAGCACCTACCGTTTTGCTTCATTATCTCCTTATATGCGCCTGCATGTCACTCTTTCTCAGAACGGTCAAAACCACGGCTGATCAAGCGAAAATCCTTCACCTATATTGTAACGTGCTTTTCACAACAAAGAATGGACCTTATTTTTTGGGCTGGCGGATGTGGACGCCTAGATTTATCGGCGATTGGCACCGGGCCTCTGGGAGACAATTAAAGTATGTACGCCAGCTTGTATATTTTTATGTATCCATATATGGGGTTGGAATGCTGTCCCTATATGGGCCCGAATGCTTCCCGATAAAAATAGTTTGTTCTCCCCTCTTCTCTCTCTGCTCTCATGTGAGCGGGCGGACGGTGACGTTACCCCTTGCGGAACTGCCAGCGGGCTCGTGATTACATTTTCCTCACTGCGGGTTCTCATTTGGGCATAATTATACACATATAAATAACCCCGCATACCATACAACCCCTTTGTTGTCGTTTATACGCGTCTCTCTCTTCTTCCGTTTGCGCGGATACATCTCTACGACGAACTAAACACTTTTGACCGCGGGGGGGACCATCTTACACACTTT
NiPN075  ATACAAATCGAATCCACCCTCTAAATATAACATCTTATGACTCCGCCCTCAAATTCTCTGTGAATTGGTCCTCTGGGTTGCTATATCAATATACGGCTTTCTGCATCATAACTCGAACACACGCTTTCTCGTACCAATTGCGGAGTAATAGGTGCTATCGTATTCAGCAAGGGCTCACTTTTATTGCTTACTCAGTGGCGGGATTATAGGTCTAACTTCTGAACTGAAATGGGTATCTCTTTACGTATGCACGCTTATGGTAGTCTCCTGGGCAATTCTTTGGGGCACGTATACAACTCTTCGCATCCTAATGGACACCTGTGATGATTGGGGGTTTCGTGAAAGCACCTACCGTTTTGCTTCATTATCTCCTTATATGCGCCTGCATGTCACTCTTTCTCAGAACGGTCAAAACCACGGCTGATCAAGCGAAAATCCTTCACCTATATTGTAACGTGCTTTTCACAACAAAGAATGGACCTTATTCTTTGGGCTGGCGGATGTGGACGCCTAGATTTATCGGCGATTGGCACCGGGCCTCTGGGAGACAATTAAAGTATGTACGCCAGCTTGTATATTTTTATGTATCCATATATGGGGTTGGAATGCTGTCCCTATATGGGCCCGAATGCTTCCCGATAAAAATAGTTTGTTCTCCCCTCTTCTCTCTCTGCTCTCATGTGAGCGGGCGGACGGTGACGTTACCCCTTGCGGAACTGCCAGCGGGCTCGTGACTACATTTTCCTCATTGCGGGTTCTCATTTGGGCATAATTATACACATATAAATAACCCCGCATACCATACAACCCCTTTGTTGTCGTTTATACGCGTCTCTCTCTTCTTCCGTTTGCGCGGATACATCTCTACGACGAACTAAACACTTTTGACCGCGGGGGGGACCATCTTACACACTTT
NiPN077  ATACAAATCGAATCCACCTTCTAAATATAACATCTTATGACTCCGCCCTCAAATTCTCTGTGAATTGGTCCTCTGGGTTGCTATATCAATATACGGCTTTCTGCATCATAACTCGAACACACGCTTTCTCGTACCAATTGCGGAGTAATAGGTGCTATCGTACTCAGCAAGGGCTCACTTTTATTGCTTACTCAGTGGCGGGATTATAGGTCTAACTTTTGAACTGAAATGGGTATCTCTTTACGTATGCACGCTTATGGTAGTCTCCTGGGCAATTCTTTGGGGCACGTATACAACTCTTCGCATCCTAATGGACACCTGTGATGATTGGGGGTTTCGTGAAAGCACTTACCGTTTTGCTTCATTATCTCCTTATATGCGCCTGCATGTCACTCTTTCTCAGAACGGTCAAAACCACGGCTAATCAAGCGAAAATCCTTCACCTATATTGTAACGTGCTTTTCACAACAAAGAATGGACCTTATTTTTTGGGCTGGCGGATGTGGACGCCTAGATTTATCGGCGATTGGCACCGGGCCTCTGGGAGACAATTAAAGTATGTACGCCAGCTTGTATATTTTTATGTATCCATATATGGGGTTGGAATGCTGTCCCTATATGGGCCCGAATGCTTCCCGATAAAAATAGTTTGTTCTCCCCTCTTCTCTCTCTGCTCTCATGTGAGCGGGCGGACGGTGACGTTACCCCTTGCGGAACTGCCAGCGGGCTCGTGATTACATTTTCCTCACTGCGGGTTCTCATTTGGGCATAATTATACACATATAAATAACCCCGCATACCATACAACCCCTTTGTTGTCGTTTATACGCGTCTCTCTCTTCTTCCGTTTGCGCGGATACATCTCTACGACGAACTAAACACTTTTGACCGCGGGGGGGACCATCTTACACACTTT
NoDe048  ATACAAATCGAATCCACCCTTTAAATATAACATCTTATGACTCCGCCCTCAAATTCTCTGTGAATTGGTCCTCTGGGTTGCTATGTCAATCTACGGTTTTCTGCATCATAACTCGAACATACGCTTTCTCGTACCAATTGCGGAGTAATAGGTGCTATCGTACTCACCAAGGGCTCATTTTTATTGCTTTCTCAGTGGCGGGCTTATAGGTCTAACTTCTGAACTGAAATGGATATCTCTTTGCGTATGCACGCTTATGGTAGTCTCCTGGGCAATTCTTTGGGGCACGTATACAACTTTTCGCATCCTAATGGACACCTGTGATGATTGGGGGTTTCGTGAAAGCACCTACCGTTTTGCTTCATTATCTCCTTATATGCGCCTGCATGTCACTCTTTCTCAGAACGGTCAAAACCACGGTTAATCGAGCGAAAATCCTTCACCTATATTGTAACGTGCTTTTCACAACAAAGAATGGACCTTACTTTTTGGGCTGGCGGATGTGGACGCTTAGATCTATCGGCGACTGGCACCGGGCCTCTGGGAGACAATTAAAGTATGTACGCCAGCTTGTATATTTTTATGTATCCATATATGGGGTTGGAATGCTGTCCCTATATGGGCCCGAATGCTTCCCGATAAAAATAGTTTGCTCTCCCCTCTTCTCTCTTTGCTCTCATGTGAGCGGGCGGACGGTGACGTTACCCCTTGCGGAACTGCCAGCGGGCTCGTGATTACATTTTCCTCACTGCGGGTTCTCATTTGGGCATAATTATACACATATAAATAACCCCGCATACCATACAACCCCTTTGTTGTCGTCTATACGCGTCTCTCTCTTCCTCCGTTTGCGCGGATACATCTCTACGACGAACTAAACACTTTTGACCGCGGGGGGGACCATCTTACACACTTT
NoHu003  ATACAAATCGAATCCACCCTTTAAATATAACATCTTATGACTCCGCCCTCAAATTCTCTGTGAATTGGTCCTCTGGGTTGCTATGTCAATCTACGGTTTTCTGCATCATAACTCGAACATACGCTTTCTCGTACCAATTGCGGAGTAATAGGTGCTATCGTACTCAGCAAGGGCTCATTTTTATTGCTTTCTCAGTGGCGGGCTTATAGGTCTAACTTCTGAACTGAAATGGATATCTCTTTGCGTATGCACGCTTATGGTAGTCTCCTGGGCAATTCTTTGGGGCACGTATACAACTTTTCGCATCCTAATGGACACCTGTGATGATTGGGGGTTTCGTGAAAGCACCTACCGTTTTGCTTCATTATCTCCTTATATGCGCCTGCATGTCACTCTTTCTCAGAACGGTCAAAACCACGGTTAATCGAGCGAAAATCCTTCACCTATATTGTAACGTGCTTTTCACAACAAAGAATGGACCTTACTTTTTGGGCTGGCGGATGTGGACGCTTAGATCTATCGGCGACTGGCACCGGGCCTCTGGGAGACAATTAAAGTATGTACGCCAGCTTGTATATTTTTATGTATCCATATATGGGGTTGGAATGCTGTCCCTATATGGGCCCGAATGCTTCCCGATAAAAATAGTTTGCTCTCCCCTCTTCTCTCTTTGCTCTCATGTGAGCGGGCGGACGGTGACGTTACCCCTTGCGGAACTGCCAGCGGGCTCGTGATTACATTTTCCTCACTGCGGGTTCTCATTTGGGCATAATTATACACATATAAATAACCCCGCATACCATACAACCCCTTTGTTGTCGTCTATACGCGTCTCTCTCTTCCTCCGTTTGCGCGGATACATCTCTACGACGAACTAAACACTTTTGACCGCGGGGGGGACCATCTTACACACTTT
NoRa002  ATACAAATCGAATCCACCCTTTAAATATAACATCTTATGACTCCGCCCTCAAATTCTCTGTGAATTGGTCCTCTGGGTTGCTATGTCAATCTACGGTTTTCTGCATCATAACTCGAACATACGCTTTCTCGTACCAATTGCGGAGTAATAGGTGCTATCGTACTCAGCAAGGGCTCATTTTTATTGCTTTCTCAGTGGCGGGCTTATAGGTCTAACTTCTGAACTGAAATGGATATCTCTTTGCGTATGCACGCTTATGGTAGTCTCCTGGGCAATTCTTTGGGGCACGTATACAACTTTTCGCATCCTAATGGACACCTGTGATGATTGGGGGTTTCGTGAAAGCACCTACCGTTTTGCTTCATTATCTCCTTATATGCGCCTGCATGTCACTCTTTCTCAGAACGGTCAAAACCACGGTTAATCAAGCGAAAATCCTTCACCTATATTGTAACGTGCTTTTCACAACAAAGAATGGACCTTACTTTTTGGGCTGGCGGATGTGGACGCTTAGATCTATCGGCGACTGGCACCGGGCCTCTGGGAGACAATTAAAGTATGTACGCCAGCTTGTATATTTTTATGTATCCATATATGGGGTTGGAATGCTGTCCCTATATGGGCCCGAATGCTTCCCGATAAAAATAGTTTGCTCTCCCCTCTTCTCTCTTTGCTCTCATGTGAGCGGGCGGACGGTGACGTTACCCCTTGCGGAACTGCCAGCGGGCTCGTGATTACATTTTCCTCACTGCGGGTTCTCATTTGGGCATAATTATACACATATAAATAACCCCGCATACCATACAACCCCTTTGTTGTCGTCTATACGCGTCTCTCTCTTCCTCCGTTTGCGCGGATACATCTCTACGACGAACTAAACACTTTTGACCGCGGGGGGGACCATCTTACACACTTT
Noxx001  ATACAAATCGAATCCACCCTTTAAATATAACATCTTATGACTCCGCCCTCAAATTCTCTGTGAATTGGTCCTCTGGGTTGCTATGTCAATCTACGGTTTTCTGCATCATAACTCGAACATACGCTTTCTCGTACCAATTGCGGAGTAATAGGTGCTATCGTACTCAGCAAGGGCTCATTTTTATTGCTTTCTCAGTGGCGGGCTTATAGGTCTAACTTCTGAACTGAAATGGATATCTCTTTGCGTATGCACGCTTATGGTAGTCTCCTGGGCAATTCTTTGGGGCACGTATACAACTTTTCGCATCCTAATGGACACCTGTGATGATTGGGGGTTTCGTGAAAGCACCTACCGTTTTGCTTCATTATCTCCTTATATGCGCCTGCATGTCACTCTTTCTCAGAACGGTCAAAACCACGGTTAATCGAGCGAAAATCCTTCACCTATATTGTAACGTGCTTTTCACAACAAAGAATGGACCTTACTTTTTGGGCTGGCGGATGTGGACGCTTAGATCTATCGGCGACTGGCACCGGGCCTCTGGGAGACAATTAAAGTATGTACGCCAGCTTGTATATTTTTATGTATCCATATATGGGGTTGGAATGCTGTCCCTATATGGGCCCGAATGCTTCCCGATAAAAATAGTTTGCTCTCCCCTCTTCTCTCTTTGCTCTCATGTGAGCGGGCGGACGGTGACGTTACCCCTTGCGGAACTGCCAGCGGGTTCGTGATTACATTTTCCTCACTGCGGGTTCTCATTTGGGCATAATTATACACATATAAATAACCCCGCATACCATACAACCCCTTTGTTGTCGTCTATACGCGTCTCTCTCTTCCTCCGTTTGCGCGGATACATCTCTACGACGAACTAAACACTTTTGACCGCGGGGGGGACCATCTTACACACTTT
Noxx049  ATACAAATCGAATCCACCCTTTAAATATAACATCTTATGACTCCGCCCTCAAATTCTCTGTGAATTGGTCCTCTGGGTTGCTATGTCAATCTACGGTTTTCTGCATCATAACTCGAACATACGCTTTCTCGTACCAATTGCGGAGTAATAGGTGCTATCGTACTCAGCAAGGGCTCATTTTTATTGCTTTCTCAGTGGCGGGCTTATAGGTCTAACTTCTGAACTGAAATGGATATCTCTTTGCGTATGCACGCTTATGGTAGTCTCCTGGGCAATTCTTTGGGGCACGTATACAACTTTTCGCATCCTAATGGACACCTGTGATGATTGGGGGTTTCGTGAAAGCACCTACCGTTTTGCTTCATTATCTCCTTATATGCGCCTGCATGTCACTCTTTCTCAGAACGGTCAAAACCACGGTTAATCGAGCGAAAATCCTTCACCTATACTGTAACGTGCTTTTCACAACAAAGAATGGACCTTACTTTTTGGGCTGGCGGATGTGGACGCTTAGATCTATCGGCGACTGGCACCGGGCCTCTGGGAGACAATTAAAGTATGTACGCCAGCTTGTATATTTTTATGTATCCATATATGGGGTTGGAATGCTGTCCCTATATGGGCCCGAATGCTTCCCGATAAAAATAGTTTGCTCTCCCCTCTTCTCTCTTTGCTCTCATGTGAGCGGGCGGACGGTGACGTTACCCCTTGCGGAACTGCCAGCGGGCTCGTGATTACATTTTCCTCACTGCGGGTTCTCATTTGGGCATAATTATACACATATAAATAACCCCGCATACCATACAACCCCTTTGTTGTCGTCTATACGCGTCTCTCTCTTCCTCCGTTTGCGCGGATACATCTCTACGACGAACTAAACACTTTTGACCGCGGGGGGGACCATCTTACACACTTT
PrPN012  ATACAAATCGAATCCACCCTCTAAATATAACATCTTATGACTCCGCCCTCAAATTCTCTGTGAATTGGTCCTCTGGGTTGCTATATCAATATACGGCTTTCTGCATCATAACTCGAACACACGCTTTCTCGTACCAATTGCGGAGTAATAGGTGCTATCGTACTCAGCAAGGGCTCACTTTTATTGCTTACTCAGTGGCGGGATTATAGGTCTAGCTTCTGAACTGAAATGGGTATCTCTTTGCGTATGCACGCTTATGGTAGTCTCCTGGGCAATTCTTTGGGGCACGTATACAACTCTTCGCATCCTAATGGACACCTGTGATGATTGGGGGTTTCGTGAAAGCACCTACCGTTTTGCTTCATTATCTCCTTATATGCGCCTGCATGTCACTCTTTCTCAGAACGGTCAAAACCACGGCTGATCAAGCGAAAATCCTTCACCTATATTGTAACGTGCTTTTCACAACAAAGAATGGACCTTACTTTTTGGGCTGGCGGATGTGGACGCCTAGATCTATCGGCGATTGGCACCGGGCCTCTGGGAGACAATTAAAGTATGTACGCCAGCTTGTATATTTTTATGTATCCATATATGGGGTTGGAATGCTGTCCCTATATGGGCCCGAATGCTTCCCGATAAAAATAGTTTGTTCTCCCCTCTTCTCTCTCTGCTCTCATGTGAGCGGGCGGACGGTGACGTTACCCCTTGCGGAACTGCCAGCGGGCTCGTGATTACATTTTCCTCACTGCGGGTTCTCATTTGGGCATAATTATACACATATAAATAACCCCGCATACCATACAACCCCTTTGTTGTCGTTTATACGCGTCTCTCTCTTCTTCCGTTTGCGCGGATACATCTCTACGACGAACTAAACACTTTTGACCGCGGGGGGGACCATCTTACACACTTT
PrPN013  ATACAAATCGAATCCACCCTCTAAATATAACATCTTATGACTCCGCCCTCAAATTCTCTGTGAATTGGTCCTCTGGGTTGCTATATCAATATACGGCTTTCTGCATCATAACTCGAACACACGCTTTCTCGTACCAATTGCGGAGTAATAGGTGCTATCGTACTCAGCAAGGGCTCACTTTTATTGCTTACTCAGTGGCGGGATTATAGGTCTAACTTCTGAACTGAAATGGGTATCTCTTTGCGTATGCACGCTTATGGTAGTCTCCTGGGCAATTCTTTGGGGCACGTATACAACTCTTCGCATCCTAATGGACACCTGTGATGATTGGGGGTTTCGTGAAAGCACCTACCGTTTTGCTTCATTATCTCCTTATATGCGCCTGCATGTCACTCTTTCTCAGAACGGTCAAAACCACGGCTGATCAAGCGAAAATCCTTCACCTATATTGTAACGTGCTTTTCACAACAAAGAATGGACCTTACTTTTTGGGCTGGCGGATGTGGACGCCTAGATCTATCGGCGATTGGCACCGGGCCTCTGGGAGACAATTAAAGTATGTACGCCAGCTTGTATATTTTTATGTATCCATATATGGGGTTGGAATGCTGTCCCTATATGGGCCCGAATGCTTCCCGATAAAAATAGTTTGTTCTCCCCTCTTCTCTCTCTGCTCTCATGTGAGCGGGCGGACGGTGACGTTACCCCTTGCGGAACTGCCAGCGGGCTCGTGATTACATTTTCCTCACTGCGGGTTCTCATTTGGGCATAATTATACACATATAAATAACCCCGCATACCATACAACCCCTTTGTTGTCGTTTATACGCGTCTCTCTCTTCTTCCGTTTGCGCGGATACATCTCTACGACGAACTAAACACTTTTGACCGCGGGGGGGACCATCTTACACACTTT
PrPN078  ATACAAATCGAATCCACCCTCTAAATATAACATCTTATGACTCCGCCCTCAAATTCTCTGTGAATTGGTCCTCTGGGTTGCTATATCAATATACGGCTTTCTGCATCATAACTCGAACACACGCTTTCTCGTACCAATTGCGGAGTAATAGGTGCTATCGTACTCAGCAAGGGCTCACTTTTATTGCTTACTCAGTGGCGGGATTATAGGTCTAACTTCTGAACTGAAATGGGTATCTCTTTGCGTATGCACGCTTATGGTAGTCTCCTGGGCAATTCTTTGGGGCACGTATACAACTCTTCGCATCCTAATGGACACCTGTGATGATTGGGGGTTTCGTGAAAGCACCTACCGTTTTGCTTCATTATCTCCTTATATGCGCCTGCATGTCACTCTTTCTCAGAACGGTCAAAACCACGGCTGATCAAGCGAAAATCCTTCACCTATATTGTAACGTGCTTTTCACAACAAAGAATGGACCTTATTTTTTGGGCTGGCGGATGTGGACGCCTAGATCTATCGGCGATTGGCACCGGGCCTCTGGGAGACAATTAAAGTATGTACGCCAGCTTGTATATTTTTATGTATCCATATATGGGGTTGGAATGCTGTCCCTATATGGGCCCGAATGCTTCCCGATAAAAATAGTTTGTTCTCCCCTCTTCTCTCTCTGCTCTCATGTGAGCGGGCGGACGGTGACGTTACCCCTTGCGGAACTGCCAGCGGGCTCGTGATTACATTTTCCTCACTGCGGGTTCTCATTTGGGCATAATTATACACATATAAATAACCCCGCATACCATACAACCCCTTTGTTGTCGTTTATACGCGTCTCTCTCTTCTTCCGTTTGCGCGGATACATCTCTACGACGAACTAAACACTTTTGACCGCGGGGGGGACCATCTTACACACTTT
PrPN123  ATACAAATCGAATCCACCCTCTAAATATAACATCTTATGACTCCGCCCTCAAATTCTCTGTGAATTGGTCCTCTGGGTTGCTATATCAATATACGGCTTTCTGCATCATAACTCGAACACACGCTTTCTCGTACCAATTGCGGAGTAATAGGTGCTATCGTACTCAGCAAGGGCTCACTTTTATTGCTTACTCAGTGGCGGGATTATAGGTCTAACTTCTGAACTGAAATGGGTATCTCTTTGCGTATGCACGCTTATGGTAGTCTCCTGGGCAATTCTTTGGGGCACGTATACAACTCTTCGCATCCTAATGGACACCTGTGATGATTGGGGGTTTCGTGAAAGCACCTACCGTTTTGCTTCATTATCTCCTTATATGCGCCTGCATGTCACTCTTTCTCAGAACGGTCAAAACCACGGCTGATCAAGCGAAAATCCTTCACC----TTGTAACGTGCTTTTCACAACAAAGAATGGACCTTACTTTTTGGGCTGGCGGATGTGGACGCCTAGATCTATCGGCGATTGGCACCGGGCCTCTGGGAGACAATTAAAGTATGTACGCCAGCTTGTATATTTTTATGTATCCATATATGGGGTTGGAATGCTGTCCCTATATGGGCCCGAATGCTTCCCGATAAAAATAGTTTGTTCTCCCCTCTTCTCTCTCTGCTCTCATGTGAGCGGGCGGACGGTGACGTTACCCCTTGCGGAACTGCCAGCGGGCTCGTGATTACATTTTCCTCACTGCGGGTTCTCATTTGGGCATAATTATACACATATAAATAACCCCGCATACCATACAACCCCTTTGTTGTCGTTTATACGCGTCTCTCTCTTCTTCCGTTTGCGCGGATACATCTCTACGACGAACTAAACACTTTTGACCGCGGGGGGGACCATCTTACACACTTT
PrPN124  ATACAAATCGAATCCACCCTCTAAATATAACATCTTATGACTCCGCCCTCAAATTCTCTGTGAATTGGTCCTCTGGGTTGCTATATCAATATACGGCTTTCTGCATCATAACTCGAACACACGCTTTCTCGTACCAATTGCGGAGTAATAGGTGCTATCGTACTCAGCAAGGGCTCACTTTTATTGCTTACTCAGTGGCGGGATTATAGGTCTAACTTCTGAACTGAAATGGGTATCTCTTTGCGTATGCACGCTTATGGTAGTCTCCTGGGCAATTCTTTGGGGCACGTATACAACTCTTCGCATCCTAATGGACACCTGTGATGATTGGGGGTTTCGTGAAAGCACCTACCGTTTTGCTTCATTATCTCCTTATATGCGCCTGCATGTCACTCTTTCTCAGAACGGTCAAAACCACGGCTGATCAAGCGAAAATCCTTCACCTATATTGTAACGTGCTTTTCACAACAAAGAATGGACCTTATTTTTTGGGCTGGCGGATGTGGACGCCTAGATCTATCGGCGATTGGCACCGGGCCTCTGGGAGACAATTAAAGTATGTACGCCAGCTTGTATATTTTTATGTATCCATATATGGGGTTGGAATGCTGTCCCTATATGGGCCCGAATGCTTCCCGATAAAAATAGTTTGTTCTCCCCTCTTCTCTCTCTGCTCTCATGTGAGCGGGCGGACGGTGACGTTACCCCTTGCGGAACTGCCAGCGGGCTCGTGATTACATTTTCCTCACTGCGGGTTCTCATTTGGGCATAATTATACACATATAAATAACCCCGCATACCATACAACCCCTTTGTTGTCGTTTATACGCGTCTCTCTCTTCTTCCGTTTGCGCGGATACATCTCTACGACGAACTAAACACTTTTGACCGCGGGGGGGACCATCTTACACACTTT
PrPN125  ATACAAATCGAATCCACCCTCTAAATATAACATCTTATGACTCCGCCCTCAAATTCTCTGTGAATTGGTCCTCTGGGTTGCTATATCAATATACGGCTTTCTGCATCATAACTCGAACACACGCTTTCTCGTACCAATTGCGGAGTAATAGGTGCTATCGTACTCAGCAAGGGCTCACTTTTATTGCTTACTCAGTGGCGGGATTATAGGTCTAACTTCTGAACTGAAATGGGTATCTGTTTGCGTATGCACGCTTATGGTAGTCTCCTGGGCAATTCTTTGGGGCACGTATACAACTCTTCGCATCCTAATGGACACCTGTGATGATTGGGGGTTTCGTGAAAGCACCTACCGTTTTGCTTCATTATCTCCTTATATGCGCCTGCATGTCACTCTTTCTCAGAACGGTCAAAACCACGGCTGATCAAGCGAAAATCCTTCACCTATATTGTAACGTGCTTTTCACAACAAAGAATGGACCTTACTTTTTGGGCTGGCGGATGTGGACGCCTAGATCTATCGGCGATTGGCACCGGGCCTCTGGGAGACAATTAAAGTATGTACGCCAGCTTGTATATTTTTATGTATCCATATATGGGGTTGGAATGCTGTCCCTATATGGGCCCGAATGCTTCCCGATAAAAATAGTTTGTTCTCCCCTCTTCTCTCTCTGCTCTCATGTGAGCGGGCGGACGGTGACGTTACCCCTTGCGGAACTGCCAGCGGGCTCGTGATTACATTTTCCTCACTGCGGGTTCTCATTTGGGCATAATTATACACATATAAATAACCCCGCATACCATACAACCCCTTTGTTGTCGTTTATACGCGTCTCTCTCTTCTTCCGTTTGCGCGGATACATCTCTACGACGAACTAAACACTTTTGACCGCGGGGGGGACCATCTTACACACTTT
RaHu006  ATACAAATCGAATCCACCCTATAAATATAACATCTTATGACTCCGCCCTCAAATTCTCTGTGAATTGGTCCTCTGGGTTGCTATGTCAATATACGGTTTTCTGCATCATAACTCGAACTTACGCTTTCTCGTACCAATTGCGGAGTAATAGGTGCTATCGTATTCAGCAAGGGCTCATTTTTATTGTTTTCTCAGTGGCGGGATTATAGGTCTAACTTTTGAACTGAAATGGATATCTCTTTGCGTATGCACGCTTATGGTAGTCTCCTGGGCAATTCTTTGGGGCACGTATACAACTTTTCGCATCCTAATGGACACCTGTGATGATTGGGGGTTTCGTGAAAGCACCTACCGTTTTGCTTCATTATCTCCTTATATGCGCCTGCATGTCACTCTTTCTCAGAACGGTCAAAACCACGGCTAATCGAGCGAAAATCCTTCACCTATATTGTAACGTGCTTTTCACAACAAAGAATGGACCTTACTTTTTGGGCTGGCGGATGTGGACGCTTAGATCTATCGGCGACTGGCACCGGGCCTCTGGGAGACAATTAAAGTATGTACGCCAGCTTGTATATTTTTATGTATCCATATATGGGGTTGGAATGCTGTCCCTATATGGGCCCGAATGCTTCCCGATAAAAATAGTTTGTTCTCCCCTCTTTTCTCTTTGCTCTCATGTGAGCGGGCGGACGGTGACGTTACCCCTTGCGGAACTGCCAGCGGGCTCGTGACTACATTTTCCTCACTGCGGGTTCTCATTTGGGCATAATTATACACATATAAATAACCCCGCATACCATACAACCCCTTTGTTGTCGTTTATACGCGTCTCTCTCTTCCTCCGTTTGCGCGGATACATCTCTACGACGAACTAAACACTTTTGACCGCGGGGGGGACCATCTTACACACTTT
RaNZ004  ATACAAATCGAATCCACCCTATAAATATAACATCTTATGACTCCGCCCTCAAATTCTCTGTGAATTGGTCCTCTGGGTTGCTATGTCAATATACGGTTTTCTGCATCATAACTCGAACTTACGCTTTCTCGTACCAATTGCGGAGTAATAGGTGCTATCGTATTCAGCAAGGGCTCATTTTTATTGTTTTCTCAGTGGCGGGATTATAGGTCTAACTTTTGAACTGAAATGGATATCTCTTTGCGTATGCACGCTTATGGTAGTCTCCTGGGCAATTCTTTGGGGCACGTATACAACTTTTCGCATCCTAATGGACACCTGTGATGATTGGGGGTTTCGTGAAAGCACCTACCGTTTTGCTTCATTATCTCCTTATATGCGCCTGCATGTCACTCTTTCTCAGAACGGTCAAAACCACGGCTAATCGAGCGAAAATCCTTCACCTATATTGTAACGTGCTTTTCACAACAAAGAATGGACCTTACTTTTTGGGCTGGCGGATGTGGACGCTTAGATCTATCGGCGACTGGCACCGGGCCTCTGGGAGACAATTAAAGTATGTACGCCAGCTTGTATATTTTTATGTATCCATATATGGGGTTGGAATGCTGTCCCTATATGGGCCCGAATGCTTCCCGATAAAAATAGTTTGTTCTCCCCTCTTTTCTCTTTGCTCTCATGTGAGCGGGCGGACGGTGACGTTACCCCTTGCGGAACTGCCAGCGGGCTCGTGACTACATTTTCCTCACTGCGGGTTCTCATTTGGGCATAATTATACACATATAAATAACCCCGCATACCATACAACCCCTTTGTTGTCGTTTATACGCGTCTCTCTCTTCCTCCGTTTGCGCGGATACATCTCTACGACGAACTAAACACTTTTGACCGCGGGGGGGACCATCTTACACACTTT
RaPN009  ATACAAATCGAATCCACCCTTTAAATATAACATCTTATGACTCCGCCCTCAAATTCTCTGTGAATTGGTCCTCTGGGTTGCTATATCAATATACGGCTTTCTGCATCATAACTCGAACACACGCTTTCTCGTACCAATTGCGGAGTAATAGGTGCTATCGTATTCAGCAAGGGCTCATTTTTATTGCTTACTCAGTGGCGGGATTATAGGTCTAACTTCTGAACTGAAATGGGTATCTCTTTGCGTATGCACGCTTATGGTAGTCTCCTGGGCAATTCTTTGGGGCACGTATACAACTCTTCGCATCCTAGTGGACACCTGTGATGATTGGGGGTTTCGTGAAAGCACTTACCGTTTTGCTTCATTATCTCCTTATATGCGCCTGCATGTCACTCTTTCTCAGAACGGTCAAAACCGCGGCTAATCGAGCGAAAATCCTTCACCTATATTGTAACGTGCTTTTCACAACAAAGAATGGACCTTATTTTTTGGGCTGGCGGATGTGGACGCTTAGATTTATCGGCGATTGGCACCGGGCCTCTGGGAGACAATTAAAGTATGTACGCCAGCTTGTATATTTTTATGTATCCATATATGGGGTTGGAATGCTGTCCCTATATGGGCCCGAATGCTTCCCGATAAAAATAGTTTGTTCTCCCCTCTTCTCTCTTTGCTCTCATGTGAGCGGGCGGACGGTGACGTTACCCCTTGCGGAACTGCCAGCGGGCTCGTGATTACATTTTCCTCACTGCGGGTTCTCATTTGGGCATAATTATACACATATAAATAACCCCGCATACCATACAACCCCTTTGTTGTCGTTTATACGCGTCTCTCTCTTCTTCCGTCTGCGCGGATACATCTCTACGACGAACTAAACACTTTTGACCGCGGGGGGGACCATCTTACACATTTT
RaPN010  ATACAAATCGAATCCACCCTATAAATATAACATCTTATGACTCCGCCCTCAAATTCTCTGTGAATTGGTCCTCTGGGTTGCTATGTCAATATACGGTTTTCTGCATCATAACTCGAACTTACGCTTTCTCGTACCAATTGCGGAGTAATAGGTGCTATCGTATTCAGCAAGGGCTCATTTTTATTGTTTTCTCAGTGGCGGGATTATAGGTCTAACTTTTGAACTGAAATGGATATCTCTTTGCGTATGCACGCTTATGGTAGTCTCCTGGGCAATTCTTTGGGGCACGTATACAACTTTTCGCATCCTAATGGACACCTGTGATGATTGGGGGTTTCGTGAAAGCACCTACCGTTTTGCTTCATTATCTCCTTATATGCGCCTGCATGTCACTCTTTCTCAGAACGGTCAAAACCACGGCTAATCGAGCGAAAATCCTTCACCTATATTGTAACGTGCTTTTCACAACAAAGAATGGACCTTACTTTTTGGGCTGGCGGATGTGGACGCTTAGATCTATCGGCGACTGGCACCGGGCCTCTGGGAGACAATTAAAGTATGTACGCCAGCTTGTATATTTTTATGTATCCATATATGGGGTTGGAATGCTGTCCCTATATGGGCCCGAATGCTTCCCGATAAAAATAGTTTGTTCTCCCCTCTTTTCTCTTTGCTCTCATGTGAGCGGGCGGACGGTGACGTTACCCCTTGCGGAACTGCCAGCGGGCTCGTGACTACATTTTCCTCACTGCGGGTTCTCATTTGGGCATAATTATACACATATAAATAACCCCGCATACCATACAACCCCTTTGTTGTCGTTTATACGCGTCTCTCTCTTCCTCCGTTTGCGCGGATACATCTCTACGACGAACTAAACACTTTTGACCGCGGGGGGGACCATCTTACACACTTT
RaPN079  ATACAAATCGAATCCACCCTTTAAATATAACATCTTATGACTCCGCCCTCAAATTCTCTGTGAATTGGTCCTCTGGGTTGCTATATCAATATACGGCTTTCTGCATCATAACTCGAACACACGCTTTCTCGTACCAATTGCGGAGTAATAGGTGCTATCGTATTCAGCAAGGGCTCATTTTTATTGCTTACTCAGTGGCGGGATTATAGGTCTAACTTCTGAACTGAAATGGGTATCTCTTTGCGTATGCACGCTTATGGTAGTCTCCTGGGCAATTCTTTGGGGCACGTATACAACTCTTCGCATCCTAGTGGACACCTGTGATGATTGGGGGTTTCGTGAAAGCACTTACCGTTTTGCTTCATTATCTCCTTATATGCGCCTGCATGTCACTCTTTCTCAGAACGGTCAAAACCGCGGCTAATCGAGCGAAAATCCTTCACCTATATTGTAACGTGCTTTTCACAACAAAGAATGGACCTTATTTTTTGGGCTGGCGGATGTGGACGCTTAGATTTATCGGCGATTGGCACCGGGCCTCTGGGAGACAATTAAAGTATGTACGCCAGCTTGTATATTTTTATGTATCCATATATGGGGTTGGAATGCTGTCCCTATATGGGCCCGAATGCTTCCCGATAAAAATAGTTTGTTCTCCCCTCTTCTCTCTTTGCTCTCATGTGAGCGGGCGGACGGTGACGTTACCCCTTGCGGAACTGCCAGCGGGCTCGTGATTACATTTTCCTCACTGCGGGTTCTCATTTGGGCATAATTATACACATATAAATAACCCCGCATACCATACAACCCCTTTGTTGTCGTTTATACGCGTCTCTCTCTTCTTCCGTCTGCGCGGATACATCTCTACGACGAACTAAACACTTTTGACCGCGGGGGGGACCATCTTACACATTTT
RaRa008  ATACAAATCGAATCCACCCTATAAATATAACATCTTATGACTCCGCCCTCAAATTCTCTGTGAATTGGTCCTCTGGGTTGCTATGTCAATATACGGTTTTCTGCATCATAACTCGAACTTACGCTTTCTCGTACCAATTGCGGAGTAATAGGTGCTATCGTATTCAGCAAGGGCTCATTTTTATTGTTTTCTCAGTGGCGGGATTATAGGTCTAACTTTTGAACTGAAATGGATATCTCTTTGCGTATGCACGCTTATGGTAGTCTCCTGGGCAATTCTTTGGGGCACGTATACAACTTTTCGCATCCTAATGGACACCTGTGATGATTGGGGGTTTCGTGAAAGCACCTACCGTTTTGCTTCATTATCTCCTTATATGCGCCTGCATGTCACTCTTTCTCAGAACGGTCAAAACCACGGCTAATCGAGCGAAAATCCTTCACCTATATTGTAACGTGCTTTTCACAACAAAGAATGGACCTTACTTTTTGGGCTGGCGGATGTGGACGCTTAGATCTATCGGCGACTGGCACCGGGCCTCTGGGAGACAATTAAAGTATGTACGCCAGCTTGTATATTTTTATGTATCCATATATGGGGTTGGAATGCTGTCCCTATATGGGCCCGAATGCTTCCCGATAAAAATAGTTTGTTCTCCCCTCTTTTCTCTTTGCTCTCATGTGAGCGGGCGGACGGTGACGTTACCCCTTGCGGAACTGCCAGCGGGCTCGTGACTACATTTTCCTCACTGCGGGTTCTCATTTGGGCATAATTATACACATATAAATAACCCCGCATACCATACAACCCCTTTGTTGTCGTTTATACGCGTCTCTCTCTTCCTCCGTTTGCGCGGATACATCTCTACGACGAACTAAACACTTTTGACCGCGGGGGGGACCATCTTACACACTTT
RaSa007  ATACAAATCGAATCCACCCTATAAATATAACATCTTATGACTCCGCCCTCAAATTCTCTGTGAATTGGTCCTCTGGGTTGCTATGTCAATATACGGTTTTCTGCATCATAACTCGAACTTACGCTTTCTCGTACCAATTGCGGAGTAATAGGTGCTATCGTATTCAGCAAGGGCTCATTTTTATTGTTTTCTCAGTGGCGGGATTATAGGTCTAACTTTTGAACTGAAATGGATATCTCTTTGCGTATGCACGCTTATGGTAGTCTCCTGGGCAATTCTTTGGGGCACGTATACAACTTTTCGCATCCTAATGGACACCTGTGATGATTGGGGGTTTCGTGAAAGCACCTACCGTTTTGCTTCATTATCTCCTTATATGCGCCTGCATGTCACTCTTTCTCAGAACGGTCAAAACCACGGCTAATCGAGCGAAAATCCTTCACCTATATTGTAACGTGCTTTTCACAACAAAGAATGGACCTTACTTTTTGGGCTGGCGGATGTGGACGCTTAGATCTATCGGCGACTGGCACCGGGCCTCTGGGAGACAATTAAAGTATGTACGCCAGCTTGTATATTTTTATGTATCCATATATGGGGTTGGAATGCTGTCCCTATATGGGCCCGAATGCTTCCCGATAAAAATAGTTTGTTCTCCCCTCTTTTCTCTTTGCTCTCATGTGAGCGGGCGGACGGTGACGTTACCCCTTGCGGAACTGCCAGCGGGCTCGTGACTACATTTTCCTCACTGCGGGTTCTCATTTGGGCATAATTATACACATATAAATAACCCCGCATACCATACAACCCCTTTGTTGTCGTTTATACGCGTCTCTCTCTTCCTCCGTTTGCGCGGATACATCTCTACGACGAACTAAACACTTTTGACCGCGGGGGGGACCATCTTACACACTTT
RuPN055  ATACAAATCGAATCCACCCTCTAAATATAACATCTTATGACTCCGCCCTCAAATTCTCTGTGAATTGGTCCTCTGGGTTGCTATATCAATATACGGCTTTCTGCATCATAACTCGAACACACGCTTTCTCGTACCAATTGCGGAGTAATAGGTGCTATCGTACTCAGCAAGGGCTCACTTTTATTGCTTACTCAGTGGCGGGATTATAGGTCTAACTTCTGAACTGAAATGGGTATCTCTTTGCGTATGCACGCTTATGGTAGTCTCCTGGGCAATTCTTTGGGGCACGTATACAACTCTTCGCATCCTAATGGACACCTGTGATGATTGGGGGTTTCGTGAAAGCACCTACCGTTTTGCTTCATTATCTCCTTATATGCGCCTGCATGTCACTCTTTCTCAGAACGGTCAAAACCACGGCTGATCAAGCGAAAATCCTTCACCTATATTGTAACGTGCTTTTCACAACAAAGAATGGACCTTACTTTTTGGGCTGGCGGATGTGGACGCCTAGATCTATCGGCGATTGGCACCGGGCCTCTGGGAGACAATTAAAGTATGTACGCCAGCTTGTATATTTTTATGTATCCATATATGGGGTTGGAATGCTGTCCCTATATGGGCCCGAATCCTTCCCGATAAAAATAGTTTGTTCTCCCCTCTTCTCTCTCTGCTCTCATGTGAGCGGGCGGACGGTGACGATACCCCTTGCGGAACTGCCAGCGAGCTCGTGATTACATTTTCCTCACTGCGGGTTCTCATTTGGGCATAATTATACACATATAAATAACCCCGCATACCATACAACCCCTTTGTTGTCGTTTATACGCGTCTCTCTCTTCTTCCGTTTGCGCGGATACATCTCTACGACGAACTAAACACTTTTGACCGCGGGGGGGACCATCTTACACACTTT
SoAU087  ATACAAATCGAATCCACCCTCTAAATATAACATCTTATGACTCCGCCCTCAAATTCTCTGTGAATTGGTCCTCTGGGTTGCTATATCAATATACGGCTTTCTGCATCATAACTCGAACACACGCTTTCTCGTACCAATTGCGGAGTAATAGGTGCTATCGTATTCAGCAAGGGCTCACTTTTATTGCTTACTCAGCGGCGGGATTATAGGTCTAACTTCTGAACTGAAATGGGTATTTCTTTACGTATGCACGCTTATGGTAGTCTCCTGGGCAATTCTTTGGGGCACGTATACAACTCTTCGCATCCTAATGGACACCTGTGATGATTGGGGGTTTCCTGAAAGCACTTACCGTTTTGCTTCATTATCTCCTTATATGCGCCTGCATGTCACTCTTTCTCAGAACGGTCAAAACCACGGCTAATCAATCGAAAATCCTTCACCTATATTGTAACGTGCTTTTCACAACAAAGAATGGACCTTATTTTTTGGGCTGGCGGATGTGGACGCTTAGATTTATCGGCGATTGGCACCGGGCCTCTGGGAGACAATTAAAGTATGTACGCCAGCTTGTATATTTTTATGTATCCATATATGGGGTTGGAATGCTGTCCCTATATGGGCCCGAATGCTTCCCGATAAAAATAGTTTGTTCTCCCCTCTTCTCTCTTTGCTCTCATGTGAGCGGGCGGACGGTGACGTTACCCCTTGCGGAACTGCCAGCGGGCTCGTGATTACATTTTCCTCACTGCGGGTTCTCATTTGGGCATAATTATACACATATAAATAACCCCGCATACCATACAACCCCTTTGTTGTCGTTTATACGCGTCTCTCTCTTCTTCCGTTTGCGCGGATACATCTCTACGACGAACTAAACACTTTTGACCGCGGGGGGGACCATCTTACACACTTA
SoAu086  ATACAAATCGAATCCACCCTCTAAATATAACATCTTATGACTCCGCCCTCAAATTCTCTGTGAATTGGTCCTCTGGGTTGCTATATCAATATACGGCTTTCTGCATCATAACTCGAACACACGCTTTCTCGTACCAATTGCGGAGTAATAGGTGCTATCGTATTCAGCAAGGGCTCACTTTTATTGCTTACTCAGTGGCGGGATTATAGGTCTAACTTCTGAACTGAAATGGGTATTTCTTTGCGTATGCACGCTTATGGTAGTCTCCTGGGCAATTCTTTGGGGCACGTATACAACTCTTCGCATCCTAATGGACACCTGTGATGATTGGGGGTTTCGTGAAAGCACTTACCGTTTTGCTTCATTATCTCCTTATATGCGCCTGCATGTCACTCTTTCTCAGAACGGTCAAAACCACGGCTAATCAATCGAAAATCCTTCACCTATATTGTAACGTGCTTTTCACAACAAAGAATGGACCTTATTTTTTGGGCTGGCGGATGTGGACGCTTAGATTTATCGGCGATTGGCACCGGGCCTCTGGGAGACAATTAAAGTATGTACGCCAGCTTGTATATTTTTATGTATCCATATATGGGGTTGGAATGCTGTCCCTATATGGGCCCGAATGCTTCCCGATAAAAATAGTTTGTTCTCCCCTCTTCTCTCTTTGCTCTCATGTGAGCGGGCGGACGGTGACGTTACCCCTTGCGGAACTGCCAGCGGGCTCGTGATTACATTTTCCTCACTGCGGGTTCTCATTTGGGCATAATTATACACATATAAATAACCCCGCATACCATACAACCCCTTTGTTGTCGTTTATACGCGTCTCTCTCTTCTTCCGTTTGCGCGGATACATCTCTACGACGAACTAAACACTTTTGACCGCGGGGGGGACCATCTTACACACTTA
SoAu088  ATACAAATCGAATCCACCCTCTAAATATAACATCTTATGACTCCGCCCTCAAATTCTCTGTGAATTGGTCCTCTGGGTTGCTATATCAATATACGGCTTTCTGCATCATAACTCGAACACACGCTTTCTCGTACCAATTGCGGAGTAATAGGTGCTATCGTATTCAGCAAGGGCTCACTTTTATTGCTTACTCAGTGGCGGGATTATAGGTCTAACTTCTGAACTGAAATGGGTATTTCTTTGCGTATGCACGCTTATGGTAGTCTCCTGGGCAATTCTTTGGGGCACGTATACAACTCTTCGCATCCTAATGGACACCTGTGATGATTGGGGGTTTCGTGAAAGCACTTACCGTTTTGCTTCATTATCTCCTTATATGCGCCTGCATGTCACTCTTTCTCAGAACGGTCAAAACCACGGCTAATCAATCGAAAATCCTTCACCTATATTGTAACGTGCTTTTCACAACAAAGAATGGACCTTATTTTTTGGGCTGGCGGATGTGGACGCTTAGATTTATCGGCGATTGGCACCGGGCCTCTGGGAGACAATTAAAGTATGTACGCCAGCTTGTATATTTTTATGTATCCATATATGGGGTTGGAATGCTGTCCCTATATGGGCCCGAATGCTTCCCGATAAAAATAGTTTGTTCTCCCCTCTTCTCTCTTTGCTCTCATGTGAGCGGGCGGACGGTGACGTTACCCCTTGCGGAACTGCCAGCGGGCTCGTGATTACATTTTCCTCACTGCGGGTTCTCATTTGGGCATAATTATACACATATAAATAACCCCGCATACCATACAACCCCTTTGTTGTCGTTTATACGCGTCTCTCTCTTCTTCCGTTTGCGCGGATACATCTCTACGACGAACTAAACACTTTTGACCGCGGGGGGGACCATCTTACACACTTA
SoAu089  ATACAAATCGAATCCACCCTCTAAATATAACATCTTATGACTCCGCCCTCAAATTCTCTGTGAATTGGTCCTCTGGGTTGCTATATCAATATACGGCTTTCTGCATCATAACTCGAACACACGCTTTCTCGTACCAATTGCGGAGTAATAGGTGCTATCGTATTCAGCAAGGGCTCACTTTTATTGCTTACTCAGTGGCGGGATTATAGGTCTAACTTCTGAACTGAAATGGGTATTTCTTTGCGTATGCACGCTTATGGTAGTCTCCTGGGCAATTCTTTGGGGCACGTATACAACTCTTCGCATCCTAATGGACACCTGTGATGATTGGGGGTTTCGTGAAAGCACTTACCGTTTTGCTTCATTATCTCCTTATATGCGCCTGCATGTCACTCTTTCTCAGAACGGTCAAAACCACGGCTAATCAATCGAAAATCCTTCACCTATATTGTAACGTGCTTTTCACAACAAAGAATGGACCTTATTTTTTGGGCTGGCGGATGTGGACGCTTAGATTTATCGGCGATTGGCACCGGGCCTCTGGGAGACAATTAAAGTATGTACGCCAGCTTGTATATTTTTATGTATCCATATATGGGGTTGGAATGCTGTCCCTATATGGGCCCGAATGCTTCCCGATAAAAATAGTTTGTTCTCCCCTCTTCTCTCTTTGCTCTCATGTGAGCGGGCGGACGGTGACGTTACCCCTTGCGGAACTGCCAGCGGGCTCGTGATTACATTTTCCTCACTGCGGGTTCTCATTTGGGCATAATTATACACATATAAATAACCCCGCATACCATACAACCCCTTTGTTGTCGTTTATACGCGTCTCTCTCTTCTTCCGTTTGCGCGGATACATCTCTACGACGAACTAAACACTTTTGACCGCGGGGGGGACCATCTTACACACTTA
StIN091  ATACAAATCGAATCCACCCTCTAAATATAACATCTTATGACTCCGCCCTCAAATTCTCTGTGAATTGGTCCTCTGGGTTGCTATATCAATATACGGCTTTCTGCATCATAACTCGAACACACGCTTTCTCGTACCAATTGCGGAGTAATAGGTGCTATCGTACTCAGCAAGGGCTCACTTTTATTGCTTACTCAGTGGCGGGATTATAGGTCTAACTTCTGAACTGAAATGGGTATCTCTTTGCGTATGCACGCTTATGGTAGTCTCCTGGGCAATTCTTTGGGGCACGTATACAACTCTTCGCATCCTAATGGACACCTGTGATGATTGGGGGTTTCGTGAAAGCACCTACCGTTTTGCTTCATTATCTCCTTATATGCGCCTGCATGTCACTCTTTCTCAGAACGGTCAAAACCACGGCTGATCAAGCGAAAATCCTTCACCTATATTGTAACGTGCTTTTCACAACAAAGAATGGACCTTACTTTTTGGGCTGGCGGATGTGGACGCCTAGATCTATCGGCGATTGGCACCGGGCCTCTGGGAGACAATTAAAGTATGTACGCCAGCTTGTATATTTTTATGTATCCATATATGGGGTTGGAATGCTGTCCCTATATGGGCCCGAATGCTTCCCGATAAAAATAGTTTGTTCTCCCCTCTTCTCTCTCTGCTCTCATGTGAGCGGGCGGACGGTGACGTTACCCCTTGCGGAACTGCCAGCGGGCTCGTGATTACATTTTCCTCACTGCGGGTTCTCATTTGGGCATAATTATACACATATAAATAACCCCGCATACCATACAACCCCTTTGTTGTCGTTTATACGCGTCTCTCTCTTCTTCCGTTTGCGCGGATACATCTCTACGACGAACTAAACACTTTTGACCGCGGGGGGGACCATCTTACACACTTT
StIn090  ATACAAATCGAATCCACCCTCTAAATATAACATCTTATGACTCCGCCCTCAAATTCTCTGTGAATTGGTCCTCTGGGTTGCTATATCAATATACGGCTTTCTGCATCATAACTCGAACACACGCTTTCTCGTACCAATTGCGGAGTAATAGGTGCTATCGTACTCAGCAAGGGCTCACTTTTATTGCTTACTCAGTGGCGGGATTATAGGTCTAACTTCTGAACTGAAATGGGTATCTCTTTGCGTATGCACGCTTATGGTAGTCTCCTGGGCAATTCTTTGGGGCACGTATACAACTCTTCGCATCCTAATGGACACCTGTGATGATTGGGGGTTTCGTGAAAGCACCTACCGTTTTGCTTCATTATCTCCTTATATGCGCCTGCATGTCACTCTTTCTCAGAACGGTCAAAACCACGGCTGATCAAGCGAAAATCCTTCACCTATATTGTAACGTGCTTTTCACAACAAAGAATGGACCTTACTTTTTGGGCTGGCGGATGTGGACGCCTAGATCTATCGGCGATTGGCACCGGGCCTCTGGGAGACAATTAAAGTATGTACGCCAGCTTGTATATTTTTATGTATCCATATATGGGGTTGGAATGCTGTCCCTATATGGGCCCGAATGCTTCCCGATAAAAATAGTTTGTTCTCCCCTCTTCTCTCTCTGCTCTCATGTGAGCGGGCGGACGGTGACGTTACCCCTTGCGGAACTGCCAGCGGGCTCGTGATTACATTTTCCTCACTGCGGGTTCTCATTTGGGCATAATTATACACATATAAATAACCCCGCATACCATACAACCCCTTTGTTGTCGTTTATACGCGTCTCTCTCTTCTTCCGTTTGCGCGGATACATCTCTACGACGAACTAAACACTTTTGACCGCGGGGGGGACCATCTTACACACTTT
StPN047  ATACAAATCGAATCCACCCTCTAAATATAACATCTTATGACTCCGCCCTCAAATTCTCTGTGAATTGGTCCTCTGGGTTGCTATATCAATATACGGCTTTCTGCATCATAACTCGAACACACGCTTTCTCGTACCAATTGCGGAGTAATAGGTGCTATCGTACTCAGCAAGGGCTCACTTTTATTGCTTACTCAGTGGCGGGATTATAGGTCTAACTTCTGAACTGAAATGGGTATCTCTTTGCGTATGCACGCTTATGGTAGTCTCCTGGGCAATTCTTTGGGGCACGTATACAACTCTTCGCATCCTAATGGACACCTGTGATGATTGGGGGTTTCGTGAAAGCACCTACCGTTTTGCTTCATTATCTCCTTATATGCGCCTGCATGTCACTCTTTCTCAGAACGGTCAAAACCACGGCTGATCAAGCGAAAATCCTTCACCTATATTGTAACGTGCTTTTCACAACAAAGAATGGACCTTATTTTTTGGGCTGGCGGATGTGGACGCCTAGATCTATCGGCGATTGGCACCGGGCCTCTGGGAGACAATTAAAGTATGTACGCCAGCTTGTATATTTTTATGTATCCATATATGGGGTTGGAATGCTGTCCCTATATGGGCCCGAATGCTTCCCGATAAAAATAGTTTGTTCTCCCCTCTTCTCTCTCTGCTCTCATGTGAGCGGGCGGACGGTGACGTTACCCCTTGCGGAACTGCCAGCGGGCTCGTGATTACATTTTCCTCACTGCGGGTTCTCATTTGGGCATAATTATACACATATAAATAACCCCGCATACCATACAACCCCTTTGTTGTCGTTTATACGCGTCTCTCTCTTCTTCCGTTTGCGCGGATACATCTCTACGACGAACTAAACACTTTTGACCGCGGGGGGGACCATCTTACACACTTT
StPN092  ATACAAATCGAATCCACCCTCTAAATATAACATCTTATGACTCCGCCCTCAAATTCTCTGTGAATTGGTCCTTTGGGTTGCTATATCAATATACGGCTTTCTGCATCATAACTCGAACCTACGCTTTCTCGTACCAATTGCGGAGTAATAGGTGCTATCGTATTCAGCAAGGGCTCATTTTTATTGTTTTCTCAGTGGCGGGATTATAGGTCTAACTTCTGAACTGAAATGGATGTCTCTTTGCGTATGCACGCTTATGGTAGTCTCCTGGGCAATTCTTTGGGGCACGTATACAACTCTTCGCATCCTAATGGACACCTGTGATGATTGGGGGTTTCGTGAAAGCACCTACCGTTTTGCTTCATTATCTCCTTATATGCGCCTGCATGTCACTCTTTCTCAGAACGGTCAAAACCACGGCTAATCGAGCGAAAATCCTTCACCTATATTGTAACGTGCTTTTCACAACAAAGAATGGACCTTATTTTTTGGGCTGGCGGATGTGGACGCTTAGATTTATCGGCGATTGGCACCGGGCCTCTGGGAGACAATTAAAGTATGTACGCCAGCTTGTATATTTTTATGTATCCATATATGGGGTTGGAATGCTGTCCCTATATGGGCCCGAATGCTTCCCGATAAAAATAGTTTGCTCTCCCCTCTTCTCTCTTTGCTCTCATGTGAGCGGGCGGACGGTGACGTTACCCCTTGCGGAATTGCCAGCGGGCTCGTGACTACATTTTCCTCACTGCGGGTTCTCATTTGGGCATAATTATACACATATAAATAACCCCGCATACCATACAACCCCTTTGTTGTCGTTTATACGCGTCTCTCTCTTCCTCCGTCTGCGCGGATACATCTCTACGACGAACTAAACACTTTTGACCGCGGGGGGGACCATCTTACACACTTT
StPN093  ATACAAATCGAATCCACCCTCTAAATATAACATCTTATGACTCCGCCCTCAAATTCTCTGTGAATTGGTCCTCTGGGTTGCTATATCAATATACGGCTTTCTGCATCATAACTCGAACACACGCTTTCTCGTACCAATTGCGGAGTAATAGGTGCTATCGTACTCAGCAAGGGCTCACTTTTATTGCTTACTCAGTGGCGGGATTATAGGTCTAACTTCTGAACTGAAATGGGTATCTCTTTGCGTATGCACGCTTATGGTAGTCTCCTGGGCAATTCTTTGGGGCACGTATACAACTCTTCGCATCCTAATGGACACCTGTGATGATTGGGGGTTTCGTGAAAGCACCTACCGTTTTGCTTCATTATCTCCTTATATGCGCCTGCATGTCACTCTTTCTCAGAACGGTCAAAACCACGGCTGATCAAGCGAAAATCCTTCACCTATATTGTAACGTGCTTTTCACAACAAAGAATGGACCTTACTTTTTGGGCTGGCGGATGTGGACGCCTAGATCTATCGGCGATTGGCACCGGGCCTCTGGGAGACAATTAAAGTATGTACGCCAGCTTGTATATTTTTATGTATCCATATATGGGGTTGGAATGCTGTCCCTATATGGGCCCGAATGCTTCCCGATAAAAATAGTTTGTTCTCCCCTCTTCTCTCTCTGCTCTCATGTGAGCGGGCGGACGGTGACGTTACCCCTTGCGGAACTGCCAGCGGGCTCGTGATTACATTTTCCTCACTGCGGGTTCTCATTTGGGCATAATTATACACATATAAATAACCCCGCATACCATACAACCCCTTTGTTGTCGTTTATACGCGTCTCTCTCTTCTTCCGTTTGCGCGGATACATCTCTACGACGAACTAAACACTTTTGACCGCGGGGGGGACCATCTTACACACTTT
StPN094  ATACAAATCGAATCCACCCTCTAAATATAACATCTTATGACTCCGCCCTCAAATTCTCTGTGAATTGGTCCTCTGGGTTGCTATATCAATATACGGCTTTCTGCATCATAACTCGAACACACGCTTTCTCGTACCAATTGCGGAGTAATAGGTGCTATCGTACTCAGCAAGGGCTCACTTTTATTGCTTACTCAGTGGCGGGATTATAGGTCTAACTTCTGAACTGAAATGGGTATCTCTTTGCGTATGCACGCTTATGGTAGTCTCCTGGGCAATTCTTTGGGGCACGTATACAACTCTTCGCATCCTAATGGACACCTGTGATGATTGGGGGTTTCGTGAAAGCACCTACCGTTTTGCTTCATTATCTCCTTATATGCGCCTGCATGTCACTCTTTCTCAGAACGGTCAAAACCACGGCTGATCAAGCGAAAATCCTTCACCTATATTGTAACGTGCTTTTCACAACAAAGAATGGACCTTATTTTTTGGGCTGGCGGATGTGGACGCCTAGATCTATCGGCGATTGGCACCGGGCCTCTGGGAGACAATTAAAGTATGTACGCCAGCTTGTATATTTTTATGTATCCATATATGGGGTTGGAATGCTGTCCCTATATGGGCCCGAATGCTTCCCGATAAAAATAGTTTGTTCTCCCCTCTTCTCTCTCTGCTCTCATGTGAGCGGGCGGACGGTGACGTTACCCCTTGCGGAACTGCCAGCGGGCTCGTGATTACATTTTCCTCACTGCGGGTTCTCATTTGGGCATAATTATACACATATAAATAACCCCGCATACCATACAACCCCTTTGTTGTCGTTTATACGCGTCTCTCTCTTCTTCCGTTTGCGCGGATACATCTCTACGACGAACTAAACACTTTTGACCGCGGGGGGGACCATCTTACACACTTT
StPN095  ATACAAATCGAATCCACCCTCTAAATATAACATCTTATGACTCCGCCCTCAAATTCTCTGTGAATTGGTCCTCTGGGTTGCTATATCAATATACGGCTTTCTGCATCATAACTCGAACACACGCTTTCTCGTACCAATTGCGGAGTAATAGGTGCTATCGTACTCAGCAAGGGCTCACTTTTATTGCTTACTCAGTGGCGGGATTATAGGTCTAACTTCTGAACTGAAATGGGTATCTCTTTGCGTATGCACGCTTATGGTAGTCTCCTGGGCAATTCTTTGGGGCACGTATACAACTCTTCGCATCCTAATGGACACCTGTGATGATTGGGGGTTTCGTGAAAGCACCTACCGTTTTGCTTCATTATCTCCTTATATGCGCCTGCATGTCACTCTTTCTCAGAACGGTCAAAACCACGGCTGATCAAGCGAAAATCCTTCACCTATATTGTAACGTGCTTTTCACAACAAAGAATGGACCTTACTTTTTGGGCTGGCGGATGTGGACGCCTAGATCTATCGGCGATTGGCACCGGGCCTCTGGGAGACAATTAAAGTATGTACGCCAGCTTGTATATTTTTATGTATCCATATATGGGGTTGGAATGCTGTCCCTATATGGGCCCGAATGCTTCCCGATAAAAATAGTTTGTTCTCCCCTCTTCTCTCTCTGCTCTCATGTGAGCGGGCGGACGGTGACGTTACCCCTTGCGGAACTGCCAGCGGGCTCGTGATTACATTTTCCTCACTGCGGGTTCTCATTTGGGCATAATTATACACATATAAATAACCCCGCATACCATACAACCCCTTTGTTGTCGTTTATACGCGTCTCTCTCTTCTTCCGTTTGCGCGGATACATCTCTACGACGAACTAAACACTTTTGACCGCGGGGGGGACCATCTTACACACTTT
StPN096  ATACAAATCGAATCCACCCTCTAAATATAACATCTTATGACTCCACCCTCAAATTCTCTGTGAATTGGTCCTCTGGGTTGCTATATCAATATACGGCTTTCTGCATCATAACTCGAACACACGCTTTCTCGTACCAATTGCGGAGTAATAGGTGCTATCGTACTCAGCAAGGGCTCACTTTTATTGCTTACTCAGTGGCGGGATTATAGGTCTAACTTCTGAACTGAAATGGGTATCTCTTTGCGTATGCACGCTTATGGTAGTCTCCTGGGCAATTCTTTGGGGCACGTATACAACTCTTCGCATCCTAATGGACACCTGTGATGATTGGGGGTTTCGTGAAAGCACCTACCGTTTTGCTTCATTATCTCCTTATATGTGCCTGCATGTCACTCTTTCTCAGAACGGTCAAAACCACGGCTGATCAAGCGAAAATCCTTCACCTATATTGTAACGTGCTTTTCACAACAAAGAATGGACCTTACTTTTTGGGCTGGCGGATGTGGACGCCTAGATCTATCGGCGATTGGCACCGGGCCTCTGGGAGACAATTAAAGTATGTACGCCAGCTTGTATATTTTTATGTATCCATATATGGGGTTGGAATGCTGTCCCTATATGGGCCCGAATGCTTCCCGATAAAAATAGTTTGTTCTCCCCTCTTCTCTCTCTGCTCTCATGTGAGCGGGCGGACGGTGACGTTACCCCTTGCGGAACTGCCAGCGGGCTCGTGATTACATTTTCCTCACTGCGGGTTCTCATTTGGGCATAATTATACACATATAAATAACCCCGCATACCATACAACCCCTTTGTTGTCGTTTATACGCGTCTCTCTCTTCTTCCGTTTGCGCGGATACATCTCTACGACGAACTAAACACTTTTGACCGCGGGGGGGACCATCTTACACACTTT
StPN097  ATACAAATCGAATCCACCCTCTAAATATAACATCTTATGACTCCGCCCTCAAATTCTCTGTGAATTGGTCCTCTGGGTTGCTATATCAATATACGGCTTTCTGCATCATAACTCGAACACACGCTTTCTCGTACCAATTGCGGAGTAATAGGTGCTATCGTACTCAGCAAGGGCTCACTTTTATTGCTTACTCAGTGGCGGGATTATAGGTCTAACTTCTGAACTGAAATGGGTATCTCTTTGCGTATGCACGCTTATGGTAGTCTCCTGGGCAATTCTTTGGGGCACGTATACAACTCTTCGCATCCTAATGGACACCTGTGATGATTGGGGGTTTCGTGAAAGCACCTACCGTTTTGCTTCATTATCTCCTTATATGCGCCTGCATGTCACTCTTTCTCAGAACGGTCAAAACCACGGCTGATCAAGCGAAAATCCTTCACCTATATTGTAACGTGCTTTTCACAACAAAGAATGGACCTTATTTTTTGGGCTGGCGGATGTGGACGCCTAGATCTATCGGCGATTGGCACCGGGCCTCTGGGAGACAATTAAAGTATGTACGCCAGCTTGTATATTTTTATGTATCCATATATGGGGTTGGAATGCTGTCCCTATATGGGCCCGAATGCTTCCCGATAAAAATAGTTTGTTCTCCCCTCTTCTCTCTCTGCTCTCATGTGAGCGGGCGGACGGTGACGTTACCCCTTGCGGAACTGCCAGCGGGCTCGTGATTACATTTTCCTCACTGCGGGTTCTCATTTGGGCATAATTATACACATATAAATAACCCCGCATACCATACAACCCCTTTGTTGTCGTTTATACGCGTCTCTCTCTTCTTCCGTTTGCGCGGATACATCTCTACGACGAACTAAACACTTTTGACCGCGGGGGGGACCATCTTACACACTTT
TaIN098  ATACAAATCGAATCCACCCTCTAAATATAACATCTTATGACTCCACCCTCAAATTCTCTGTGAATTGGTCCTCTGGGTTGCTATGTCAATATACGGCTTTCTGCATCATAACTCGAACTTACGCTTTCTCGTACCAATTGCGGAGTAATAGGTGCTATCGTATTCAGCAAGGGCTCATTTTTATTGCTTTCTCAGTGGCGGGATTATAGGTCTAACTTCTGAACTGAAATGGGTGTCTCTTTGCGTATGCACGCTTATGGTAGTCTCCTGGGCAATTCTTTGGGGCACGTATACAACTTTTCGCATCCTAATGGACACCTGTGATGATTGGGGGTTTCGTGAAAGCACCTACCGTTTTGCTTCATTATCTCCTTATATGCGCCTGCATGTCACTCTTTCTCAGAACGGTCAAAACCACGGCTAATCGAGCGAAAATCCTTCACCTATATTGTAACGTGCTTTTCACAACAAAGAATGGACCTTATTTTTTGGGCTGGCGGATGTGGACGCTTAGATTTATCGGCGACTGGCACCGGGCCTCTGGGAGACAATTAAAGTATGTACGCCAGCTTGTATATTTTTATGTATCCATATATGGGGTTGGAATGCTGTCCCTATATGGGCCCGAATGCTTCCCGATAAAAATAGTTTGCTCTCCCCTCTTTTCTCTCTGCTCTCATGTGAGCGGGCGGACGGTGACGTTACCCCTTGCGGAACTGCCAGCGGGCTCGTGATTACATTTTCCTCACTGCGGGTTCTCATTTGGGCATAATTATACACATATAAATAACCCCGCATACCATACAACCCCTTTGTTGTCGTTTATACGCGTCTTTCTCTTCCTCCGTCTGCGCGGATACATCTCTACGACGAACTAAACACTTTTGACCGCGGGGGGGACCATCTTACACACTTT
TaIN099  ATACAAATCGAATCCACCCTCTAAATATAACATCTTATGACTCCGCCCTCAAATTCTCTGTGAATTGGTCTTCTGGGTTGCTATGTCAATATACGGCTTTCTGCATCATAACTCGAACTTACGCTTTCTCGTACCAATTGCGGAGTAATAGGTGCTATCGTATTCAGCAAGGGCTCATTTTTATTGCTTTCTCAGTGGCGGGATTATAGGTCTAACTTCTGAACTGAAATGGGTGTCTCTTTGCGTATGCACGCTTATGGTAGTCTCCTGGGCAATTCTTTGGGGCACGTATACAACTTTTCGCATCCTAATGGACACCTGTGATGATTGGGGGTTTCGTGAAAGCACCTACCGTTTTGCTTCATTATCTCCTTATATGCGCCTGCATGTCACTCTTTCTCAGAACGGTCAAAACCACGGCTAATCGAGCGAAAATCCTTCACCTATATTGTAACGTGCTTTTCACAACAAAGAATGGACCTTATTTTTTGGGCTGGCGGATGTGGACGCTTAGATTTATCGGCGACTGGCACCGGGCCTCTGGGAGACAATTAAAGTATGTACGCCAGCTTGTATATTTTTATGTATCCATATATGGGGTTGGAATGCTGTCCCTATATGGGCCCGAATGCTTCCCGATAAAAATAGTTTGCTCTCCCCTCTTTTCTCTCTGCTCTCATGTGAGCGGGCGGACGGTGACGTTACCCCTTGCGGAACTGCCAGCGGGCTCGTGATTACATTTTCCTCACTGCGGGTTCTCATTTGGGCATAATTATACACATATAAATAACCCCGCATACCATACAACCCCTTTGTTGTCGTTTATACGCGTCTCTCTCTTCCTCCGTCTGCGCGGATACATCTCTACGACGAACTAAACACTTTTGACCGCGGGGGGGACCATCTTACACACTTT
TaIn017  ATACAAATCGAATCCACCCTCTAAATATAACATCTTATGACTCCGCCCTCAAATTCTCTGTGAATTGGTCTTCTGGGTTGCTATGTCAATATACGGCTTTCTGCATCATAACTCGAACTTACGCTTTCTCGTACCAATTGCGGAGTAATAGGTGCTATCGTATTCAGCAAGGGCTCATTTTTATTGCTTTCTCAGTGGCGGGATTATAGGTCTAACTTCTGAACTGAAATGGGTGTCTCTTTGCGTATGCACGCTTATGGTAGTCTCCTGGGCAATTCTTTGGGGCACGTATACAACTTTTCGCATCCTAATGGACACCTGTGATGATTGGGGGTTTCGTGAAAGCACCTACCGTTTTGCTTCATTATCTCCTTATATGCGCCTGCATGTCACTCTTTCTCAGAACGGTCAAAACCACGGCTAATCGAGCGAAAATCCTTCACCTATATTGTAACGTGCTTTTCACAACAAAGAATGGACCTTATTTTTTGGGCTGGCGGATGTGGACGCTTAGATTTATCGGCGACTGGCACCGGGCCTCTGGGAGACAATTAAAGTATGTACGCCAGCTTGTATATTTTTATGTATCCATATATGGGGTTGGAATGCTGTCCCTATATGGGCCCGAATGCTTCCCGATAAAAATAGTTTGCTCTCCCCTCTTTTCTCTCTGCTCTCATGTGAGCGGGCGGACGGTGACGTTACCCCTTGCGGAACTGCCAGCGGGCTCGTGATTACATTTTCCTCACTGCGGGTTCTCATTTGGGCATAATTATACACATATAAATAACCCCGCATACCATACAACCCCTTTGTTGTCGTTTATACGCGTCTCTCTCTTCCTCCGTCTGCGCGGATACATCTCTACGACGAACTAAACACTTTTGACCGCGGGGGGGACCATCTTACACACTTT
TaIn018  ATACAAATCGAATCCACCCTCTAAATATAACATCTTATGACTCCGCCCTCAAATTCTCTGTGAATTGGTCCTCTGGGTTGCTATATCAATATACGGCTTTCTGCATCATAACTCGAACTTACGCTTTCTCGTACCAATTGCGGAGTAATAGGTGCTATCGTATTCAGCAAGGGCTCATTTTTATTGTTTTCTCAGTGGCGGGATTATAGGTCTAACTTTTGAACTGAAATGGATGTCTTTTTGCGTATGCACGCTTATGGTAGTCTCCTGGGCAATTCTTTGGGGCACGTATACAACTTTTCGCATCCTAATGGACACCTGTGATGATTGGGGGTTTCGTGAAAGCACCTACCGTTTTGCTTCATTATCTCCTTATATGCGCCTGCATGTCACTCTTTCTCAGAACGGTCAAAACCACGGCTAATCGAGCGAAAATCCTTCACCTATATTGTAACGTGCTTTTCACAACAAAGAATGGACCTTACTTTTTGGGCTGGCGGATGTGGACGCTTAGATCTATCGGCGACTGGCACCGGGCCTCTGGGAGACAATTAAAGTATGTACGCCAGCTTGTATATTTTTATGTATCCATATATGGGGTTGGAATGCTGTCCCTATATGGGCCCGAATGCTTCCCGATAAAAATAGTTTGTTCTCCCCTCTTTTCTCTTTGCTCTCATGTGAGCGGGCGGACGGTGACGTTACCCCTTGCGGAACTGCCAGCGGGCTCGTGACTACATTTTCCTCACTGCGGGTTCTCATTTGGGCATAATTATACACATATAAATAACCCCGCATACCATACAACCCCTTTGTTGTCGTTTATACGCGTCTCTCTCTTCCTCCGTTTGCGCGGATACATCTCTACGACGAACTAAACACTTTTGACCGCGGGGGGGACCATCTTACACACTTT
TaIn019  ATACAAATCGAATCCACCCTCTAAATATAACATCTTATGACTCCGCCCTCAAATTCTCTGTGAATTGGTCCTCTGGGTTGCTATATCAATATACGGCTTTCTGCATCATAACTCGAACTTACGCTTTCTCGTACCAATTGCGGAGTAATAGGTGTTATCGTATTCAGCAAGGGCTCATTTTTATTGTTTTCTCAGTGGCGGGATTATAGGTCTAACTTCTGAACTGAAATGGGTGTCTCTTTGCGTATGCACGCTTATGGTAGTCTCCTGGGCAATTCTTTGGGGCACGTATACAACTTTTCGCATCCTAATGGACACCTGTGATGATTGGGGGTTTCGTGAAAGCACCTACCGTTTTGCTTCATTATCTCCTTATATGCGCCTGCATGTCACTCTTTCTCAGAACGGTCAAAACCACGGCTAATCGAGCGAAAATCCTTCACCTATATTGTAACGTGCTTTTCACAACAAAGAATGGACCTTACTTTTTGGGCTGGCGGATGTGGACGCTTAGATTTATCGGCGATTGGCACCGGGCCTCTGGGAGACAATTAAAGTATGTACGCCAGCTTGTATATTTTTATGTATCCATATATGGGGTTGGAATGCTGTCCCTATATGGGCCCGAATGCTTCCCGATAAAAATAGTTTGTTCTCCCCTCTTTTCTCTTTGCTCTCATGTGAGCGGGCGGACGGTGACGTTACCCCTTGCGGAACTGCCAGCGGGCTCGTGATTACATTTTCCTCACTGCGGGTTCTCATTTGGGCATAATTATACACATATAAATAACCCCGCATACCATACAACCCCTTTGTTGTCGTTTATACGCGTCTCTCTCTTCCTCCGTTTGCGCGGATACATCTCTACGACGAACTAAACACTTTTGACCGCGGGGGGGACCATCTTACACACTTT
TaIn020  ATACAAATCGAATCCACCCTCTAAATATAACATCTTATGACTCCGCCCTCAAATTCTCTGTGAATTGGTCCTCTGGGTTGCTATGTCAATATACGGCTTTCTGCATCATAACTCGAACTTACGCTTTCTCGTACCAATTGCGGAGTAATAGGTGCTATCGTATTCAGCAAGGGCTCATTTTTATTGTTTTCTCAGTGGCGGGATTATAGGTCTAACTTTTGAACTGAAATGGGTGTCTTTTTGCGTATGCACGCTTATGGTAGTCTCCTGGGCAATTCTTTGGGGCACGTATACAACTTTTCGCATCCTAATGGGCACCTGTGATGATTGGGGGTTTCGTGAAAGCACCTACCGTTTTGCTTCATTATCTCCTTATATGCGCCTGCATGTCACTCTTTCTCAGAACGGTCAAAACCACGGCTAATCGAGCGAAAATCCTTCACCTATATTGTAACGTGCTTTTCACAACAAAGAATGGACCTTACTTTTTGGGCTGGCGGATGTGGACGCTTAGATCTATCGGCGACTGGCACCGGGCCTCTGGGAGACAATTAAAGTATGTACGCCAGCTTGTATATTTTTATGTATCCATATATGGGGTTGGAATGCTGTCCCTATATGGGCCCGAATGCTTCCCGATAAAAATAGTTTGTTCTCCCCTCTTTTCTCTTTGCTCTCATGTGAGCGGGCGGACGGTGACGTTACCCCTTGCGGAACTGCCAGCGGGCTCGTGACTACATTTTCCTCACTGCGGGTTCTCATTTGGGCATAATTATACACATATAAATAACCCCGCATACCATACAACCCCTTTGTTGTCGTTTATACGCGTCTCTCTCTTCCTCCGTTTGCGCGGATACATCTCTACGACGAACTAAACACTTTTGACCGCGGGGGGGACCATCTTACACACTTT
TaIn021  ATACAAATCGAATCCACCCTCTAAATATAACATCTTATGACTCCGCCCTCAAATTCTCTGTGAATTGGTCCTCTGGGCTGCTATGTCAATATACGGCTTTCTGCATCATAACTCGAACTTACGCTTTCTCGTACCAATTGCGGAGTAATAGGTGCTATCGTATTCAGCAAGGGCTCATTTTTATTGTTTTCTCAGTGGCGGGATTATAGGTCTAACTTTTGAACTGAAATGGGTGTCTTTTTGCGTATGCACGCTTATGGTAGTCTCCTGGGCAATTCTTTGGGGCACGTATACAACTTTTCGCATCCTAATGGGCACCTGTGATGATTGGGGGTTTCGTGAAAGCACCTACCGTTTTGCTTCATTATCTCCTTATATGCGCCTGCATGTCACTCTTTCTCAGAACGGTCAAAACCACGGCTAATCGAGCGAAAATCCTTCACCTATATTGTAACGTGCTTTTCACAACAAAGAATGGACCTTACTTTTTGGGCTGGCGGATGTGGACGCTTAGATCTATCGGCGACTGGCACCGGGCCTCTGGGAGACAATTAAAGTATGTACGCCAGCTTGTATATTTTTATGTATCCATATATGGGGTTGGAATGCTGTCCCTATATGGGCCCGAATGCTTCCCGATAAAAATAGTTTGTTCTCCCCTCTTTTCTCTTTGCTCTCATGTGAGCGGGCGGACGGTGACGTTACCCCTTGCGGAACTGCCAGCGGGCTCGTGACTACATTTTCCTCACTGCGGGTTCTCATTTGGGCATAATTATACACATATAAATAACCCCGCATACCATACAACCCCTTTGTTGTCGTTTATACGCGTCTCTCTCTTCCTCCGTTTGCGCGGATACATCTCTACGACGAACTAAACACTTTTGACCGCGGGGGGGACCATCTTACACACTTT
TaIn022  ATACAAATCGAATCCACCCTCTAAATATAACATCTTATGACTCCGCCCTCAAATTCTCTGTGAATTGGTCCTCTGGGTTGCTATGTCAATATACGGCTTTCTGCATCATAACTCGAACTTACGCTTTCTCGTACCAATTGCGGAGTAATAGGTGCTATCGTATTCAGCAAGGGCTCATTTTTATTGTTTTCTCAGTGGCGGGATTATAGGTCTAACTTTTGAACTGAAATGGGTGTCTTTTTGCGTATGCACGCTTATGGTAGTCTCCTGGGCAATTCTTTGGGGCACGTATACAACTTTTCGCATCCTAATGGGCACCTGTGATGATTGGGGGTTTCGTGAAAGCACCTACCGTTTTGCTTCATTATCTCCTTATATGCGCCTGCATGTCACTCTTTCTCAGAACGGTCAAAACCACGGCTAATCGAGCGAAAATCCTTCACCTATATTGTAACGTGCTTTTCACAACAAAGAATGGACCTTACTTTTTGGGCTGGCGGATGTGGACGCTTAGATCTATCGGCGACTGGCACCGGGCCTCTGGGAGACAATTAAAGTATGTACGCCAGCTTGTATATTTTTATGTATCCATATATGGGGTTGGAATGCTGTCCCTATATGGGCCCGAATGCTTCCCGATAAAAATAGTTTGTTCTCCCCTCTTTTCTCTTTGCTCTCATGTGAGCGGGCGGACGGTGACGTTACCCCTTGCGGAACTGCCAGCGGGCTCGTGACTACATTTTCCTCACTGCGGGTTCTCATTTGGGCATAATTATACACATATAAATAACCCCGCATACCATACAACCCCTTTGTTGTCGTTTATACGCGTCTCTCTCTTCCTCCGTTTGCGCGGATACATCTCTACGACGAACTAAACACTTTTGACCGCGGGGGGGACCATCTTACACACTTT
TaIn100  ATACAAATCGAATCCACCCTCTAAATATAACATCTTATGACTCCGCCCTCAAATTCTCTGTGAATTGGTCTTCTGGGTTGCTATGTCAATATACGGCTTTCTGCATCATAACTCGAACTTACGCTTTCTCGTACCAATTGCGGAGTAATAGGTGCTATCGTATTCAGCAAGGGCTCATTTTTATTGCTTTCTCAGTGGCGGGATTATAGGTCTAACTTCTGAACTGAAATGGGTGTCTCTTTGCGTATGCACGCTTATGGTAGTCTCCTGGGCAATTCTTTGGGGCACGTATACAACTTTTCGCATCCTAATGGACACCTGTGATGATTGGGGGTTTCGTGAAAGCACCTACCGTTTTGCTTCATTATCTCCTTATATGCGCCTGCATGTCACTCTTTCTCAGAACGGTCAAAACCACGGCTAATCGAGCGAAAATCCTTCACCTATATTGTAACGTGCTTTTCACAACAAAGAATGGACCTTATTTTTTGGGCTGGCGGATGTGGACGCTTAGATTTATCGGCGACTGGCACCGGGCCTCTGGGAGACAATTAAAGTATGTACGCCAGCTTGTATATTTTTATGTATCCATATATGGGGTTGGAATGCTGTCCCTATATGGGCCCGAATGCTTCCCGATAAAAATAGTTTGCTCTCCCCTCTTTTCTCTCTGCTCTCATGTGAGCGGGCGGACGGTGACGTTACCCCTTGCGGAACTGCCAGCGGGCTCGTGATTACATTTTCCTCACTGCGGGTTCTCATTTGGGCATAATTATACACATATAAATAACCCCGCATACCATACAACCCCTTTGTTGTCGTTTATACGCGTCTCTCTCTTCCTCCGTCTGCGCGGATACATCTCTACGACGAACTAAACACTTTTGACCGCGGGGGGGACCATCTTACACACTTT
TaIn101  ATACAAATCGAATCCACCCTCTAAATATAACATCTTATGACTCCGCCCTCAAATTCTCTGTGAATTGGTCTTCTGGGTTGCTATGTCAATATACGGCTTTCTGCATCATAACTCGAACTTACGCTTTCTCGTACCAATTGCGGAGTAATAGGTGCTATCGTATTCAGCAAGGGCTCATTTTTATTGCTTTCTCAGTGGCGGGATTATAGGTCTAACTTCTGAACTGAAATGGGTGTCTCTTTGCGTATGCACGCTTATGGTAGTCTCCTGGGCAATTCTTTGGGGCACGTATACAACTTTTCGCATCCTAATGGACACCTGTGATGATTGGGGGTTTCGTGAAAGCACCTACCGTTTTGCTTCATTATCTCCTTATATGCGCCTGCATGTCACTCTTTCTCAGAACGGTCAAAACCACGGCTAATCGAGCGAAAATCCTTCACCTATATTGTAACGTGCTTTTCACAACAAAGAATGGACCTTATTTTTTGGGCTGGCGGATGTGGACGCTTAGATTTATCGGCGACTGGCACCGGGCCTCTGGAAGACAATTAAAGTATGTACGCCAGCTTGTATATTTTTATGTATCCATATATGGGGTTGGAATGCTGTCCCTATATGGGCCCGAATGCTTCCCGATAAAAATAGTTTGCTCTCCCCTCTTTTCTCTCTGCTCTCATGTGAGCGGGCGGACGGTGACGTTACCCCTTGCGGAACTGCCAGCGGGCTCGTGATTACATTTTCCTCACTGCGGGTTCTCATTTGGGCATAATTATACACATATAAATAACCCCGCATACCATACAACCCCTTTGTTGTCGTTTATACGCGTCTCTCTCTTCCTCCGTCTGCGCGGATACATCTCTACGACGAACTAAACACTTTTGACCGCGGGGGGGACCATCTTACACACTTT
TaIn102  ATACAAATCGAATCCACCCTCTAAATATAACATCTTATGACTCCACCCTCAAATTCTCTGTGAATTGGTCCTCTGGGTTGCTATGTCAATATACGGCTTTCTGCATCATAACTCGAACTTACGCTTTCTCGTACCAATTGCGGAGTAATAGGTGCTATCGTATTCAGCAAGGGCTCATTTTTATTGCTTTCTCAGTGGCGGGATTATAGGTCTAACTTCTGAACTGAAATGGGTGTCTCTTTGCGTATGCACGCTTATGGTAGTCTCCTGGGCAATTCTTTGGGGCACGTATACAACTTTTCGCATCCTAATGGACACCTGTGATGATTGGGGGTTTCGTGAAAGCACCTACCGTTTTGCTTCATTATCTCCTTATATGCGCCTGCATGTCACTCTTTCTCAGAACGGTCAAAACCACGGCTAATCGAGCGAAAATCCTTCACCTATATTGTAACGTGCTTTTCACAACAAAGAATGGACCTTATTTTTTGGGCTGGCGGATGTGGACGCTTAGATTTATCGGCGACTGGCACCGGGCCTCTGGGAGACAATTAAAGTATGTACGCCAGCTTGTATATTTTTATGTATCCATATATGGGGTTGGAATGCTGTCCCTATATGGGCCCGAATGCTTCCCGATAAAAATAGTTTGCTCTCCCCTCTTTTCTCTCTGCTCTCATGTGAGCGGGCGGACGGTGACGTTACCCCTTGCGGAACTGCCAGCGGGCTCGTGATTACATTTTCCTCACTGCGGGTTCTCATTTGGGCATAATTATACACATATAAATAACCCCGCATACCATACAACCCCTTTGTTGTCGTTTATACGCGTCTTTCTCTTCCTCCGTCTGCGCGGATACATCTCTACGACGAACTAAACACTTTTGACCGCGGGGGGGACCATCTTACACACTTT
TaIn103  ATACAAATCGAATCCACCCTCTAAATATAACATCTTATGACTCCACCCTCAAATTCTCTGTGAATTGGTCCTCTGGGTTGCTATGTCAATATACGGCTTTCTGCATCATAACTCGAACTTACGCTTTCTCGTACCAATTGCGGAGTAATAGGTGCTATCGTATTCAGCAAGGGCTCATTTTTATTGCTTTCTCAGTGGCGGGATTATAGGTCTAACTTCTGAACTGAAATGGGTGTCTCTTTGCGTATGCACGCTTATGGTAGTCTCCTGGGCAATTCTTTGGGGCACGTATACAACTTTTCGCATCCTAATGGACACCTGTGATGATTGGGGGTTTCGTGAAAGCACCTACCGTTTTGCTTCATTATCTCCTTATATGCGCCTGCATGTCACTCTTTCTCAGAACGGTCAAAACCACGGCTAATCGAGCGAAAATCCTTCACCTATATTGTAACGTGCTTTTCACAACAAAGAATGGACCTTATTTTTTGGGCTGGCGGATGTGGACGCTTAGATTTATCGGCGACTGGCACCGGGCCTCTGGGAGACAATTAAAGTATGTACGCCAGCTTGTATATTTTTATGTATCCATATATGGGGTTGGAATGCTGTCCCTATATGGGCCCGAATGCTTCCCGATAAAAATAGTTTGCTCTCCCCTCTTTTCTCTCTGCTCTCATGTGAGCGGGCGGACGGTGACGTTACCCCTTGCGGAACTGCCAGCGGGCTCGTGATTACATTTTCCTCACTGCGGGTTCTCATTTGGGCATAATTATACACATATAAATAACCCCGCATACCATACAACCCCTTTGTTGTCGTTTATACGCGTCTTTCTCTTCCTCCGTCTGCGCGGATACATCTCTACGACGAACTAAACACTTTTGACCGCGGGGGGGACCATCTTACACACTTT
TaIn107  ATACAAATCGAATCCACCCTCTAAATATAACATCTTATGACTCCGCCCTCAAATTCTCTGTGAATTGGTCCTCTGGGTTGCTATGTCAATATACGGCTTTCTGCATCATAACTCGAACTTACGCTTTCTCGTACCAATTGCGGAGTAATAGGTGCTATCGTATTCAGCAAGGGCTCATTTTTATTGTTTTCTCAGTGGCGGGATTATAGGTCTAACTTTTGAACTGAAATGGGTGTCTTTTTGCGTATGCACGCTTATGGTAGTCTCCTGGGCAATTCTTTGGGGCACGTATACAACTTTTCGCATCCTAATGGACACCTGTGATGATTGGGGGTTTCGTGAAAGCACCTACCGTTTTGCTTCATTATCTCCTTATATGCGCCTGCATGTCACTCTTTCTCAGAACGGTCAAAACCACGGCTAATCGAGCGAAAATCCTTCACCTATATTGTAACGTGCTTTTCACAACAAAGAATGGACCTTACTTTTTGGGCTGGCGGATGTGGACGCTTAGATCTATCGGCGACTGGCACCGGGCCTCTGGGAGACAATTAAAGTATGTACGCCAGCTTGTATATTTTTATGTATCCATATATGGGGTTGGAATGCTGTCCCTATATGGGCCCGAATGCTTCCCGATAAAAATAGTTTGTTCTCCCCTCTTTTCTCTTTGCTCTCATGTGAGCGGGCGGACGGTGACGTTACCCCTTGCGGAACTGCCAGCGGGCTCGTGACTACATTTTCCTCACTGCGGGTTCTCATTTGGGCATAATTATACACATATAAATAACCCCGCATACCATACAACCCCTTTGTTGTCGTTTATACGCGTCTCTCTCTTCCTCCGTTTGCGCGGATACATCTCTACGACGAACTAAACACTTTTGACCGCGGGGGGGACCATCTTACACACTTT
TaIn108  ATACAAATCGAATCCACCCTCTAAATATAACATCTTATGACTCCGCCCTCAAATTCTCTGTGAATTGGTCCTCTGGGTTGCTATGTCAATATACGGCTTTCTGCATCATAACTCGAACTTACGCTTTCTCGTACCAATTGCGGAGTAATAGGTGCTATCGTATTCAGCAAGGGCTCATTTTTATTGTTTTCTCAGTGGCGGGATTATAGGTCTAACTTTTGAACTGAAATGGGTGTCTTTTTGCGTATGCACGCTTATGGTAGTCTCCTGGGCAATTCTTTGGGGCACGTATACAACTTTTCGCATCCTAATGGGCACCTGTGATGATTGGGGGTTTCGTGAAAGCACCTACCGTTTTGCTTCATTATCTCCTTATATGCGCCTGCATGTCACTCTTTCTCAGAACGGTCAAAACCACGGCTAATCGAGCGAAAATCCTTCACCTATATTGTAACGTGCTTTTCACAACAAAGAATGGACCTTACTTTTTGGGCTGGCGGATGTGGACGCTTAGATCTATCGGCGACTGGCACCGGGCCTCTGGGAGACAATTAAAGTATGTACGCCAGCTTGTATATTTTTATGTATCCATATATGGGGTTGGAATGCTGTCCCTATATGGGCCCGAATGCTTCCCGATAAAAATAGTTTGTTCTCCCCTCTTTTCTCTTTGCTCTCATGTGAGCGGGCGGACGGTGACGTTACCCCTTGCGGAACTGCCAGCGGGCTCGTGACTACATTTTCCTCACTGCGGGTTCTCATTTGGGCATAATTATACACATATAAATAACCCCGCATACCATACAACCCCTTTGTTGTCGTTTATACGCGTCTCTCTCTTCCTCCGTTTGCGCGGATACATCTCTACGACGAACTAAACACTTTTGACCGCGGGGGGGACCATCTTACACACTTT
TaIn109  ATACAAATCGAATCCACCCTCTAAATATAACATCTTATGACTCCGCCCTCAAATTCTCTGTGAATTGGTCCTCTGGGTTGCTATGTCAATATACGGCTTTCTGCATCATAACTCGAACTTACGCTTTCTCGTACCAATTGCGGAGTAATAGGTGCTATCGTATTCAGCAAGGGCTCATTTTTATTGTTTTCTCAGTGGCGGGATTATAGGTCTAACTTTTGAACTGAAATGGGTGTCTTTTTGCGTATGCACGCTTATGGTAGTCTCCTGGGCAATTCTTTGGGGCACGTATACAACTTTTCGCATCCTAATGGACACCTGTGATGATTGGGGGTTTCGTGAAAGCACCTACCGTTTTGCTTCATTATCTCCTTATATGCGCCTGCATGTCACTCTTTCTCAGAACGGTCAAAACCACGGCTAATCGAGCGAAAATCCTTCACCTATATTGTAACGTGCTTTTCACAACAAAGAATGGACCTTACTTTTTGGGCTGGCGGATGTGGACGCTTAGATCTATCGGCGACTGGCACCGGGCCTCTGGGAGACAATTAAAGTATGTACGCCAGCTTGTATATTTTTATGTATCCATATATGGGGTTGGAATGCTGTCCCTATATGGGCCCGAATGCTTCCCGATAAAAATAGTTTGTTCTCCCCTCTTTTCTCTTTGCTCTCATGTGAGCGGGCGGACGGTGACGTTACCCCTTGCGGAACTGCCAGCGGGCTCGTGACTACATTTTCCTCACTGCGGGTTCTCATTTGGGCATAATTATACACATATAAATAACCCCGCATACCATACAACCCCTTTGTTGTCGTTTATACGCGTCTCTCTCTTCCTCCGTTTGCGCGGATACATCTCTACGACGAACTAAACACTTTTGACCGCGGGGGGGACCATCTTACACACTTT
TaIn110  ATACAAATCGAATCCACCCTCTAAATATAACATCTTATGACTCCGCCCTCAAATTCTCTGTGAATTGGTCCTCTGGGTTGCTATGTCAATATACGGCTTTCTGCATCATAACTCGAACTTACGCTTTCTCGTACCAATTGCGGAGTAATAGGTGCTATCGTATTCAGCAAGGGCTCATTTTTATTGTTTTCTCAGTGGCGGGATTATAGGTCTAACTTTTGAACTGAAATGGGTGTCTTTTTGCGTATGCACGCTTATGGTAGTCTCCTGGGCAATTCTTTGGGGCACGTATACAACTTTTCGCATCCTAATGGACACCTGTGATGATTGGGGGTTTCGTGAAAGCACCTACCGTTTTGCTTCATTATCTCCTTATATGCGCCTGCATGTCACTCTTTCTCAGAACGGTCAAAACCACGGCTAATCGAGCGAAAATCCTTCACCTATATTGTAACGTGCTTTTCACAACAAAGAATGGACCTTACTTTTTGGGCTGGCGGATGTGGACGCTTAGATCTATCGGCGACTGGCACCGGGCCTCTGGGAGACAATTAAAGTATGTACGCCAGCTTGTATATTTTTATGTATCCATATATGGGGTTGGAATGCTGTCCCTATATGGGCCCGAATGCTTCCCGATAAAAATAGTTTGTTCTCCCCTCTTTTCTCTTTGCTCTCATGTGAGCGGGCGGACGGTGACGTTACCCCTTGCGGAACTGCCAGCGGGCTCGTGACTACATTTTCCTCACTGCGGGTTCTCATTTGGGCATAATTATACACATATAAATAACCCCGCATACCATACAACCCCTTTGTTGTCGCTTATACGCGTCTCTCTCTTCCTCCGTTTGCGCGGATACATCTCTACGACGAACTAAACACTTTTGACCGCGGGGGGGACCATCTTACACACTTT
TaIn111  ATACAAATCGAATCCACCCTCTAAATATAACATCTTATGACTCCACCCTCAAATTCTCTGTGAATTGGTCCTCTGGGTTGCTATGTCAATATACGGCTTTCTGCATCATAACTCGAACTTACGCTTTCTCGTACCAATTGCGGAGTAATAGGTGCTATCGTATTCAGCAAGGGCTCATTTTTATTGCTTTCTCAGTGGCGGGATTATAGGTCTAACTTCTGAACTGAAATGGGTGTCTCTTTGCGTATGCACGCTTATGGTAGTCTCCTGGGCAATTCTTTGGGGCACGTATACAACTTTTCGCATCCTAATGGACACCTGTGATGATTGGGGGTTTCGTGAAAGCACCTACCGTTTTGCTTCATTATCTCCTTATATGCGCCTGCATGTCACTCTTTCTCAGAACGGTCAAAACCACGGCTAATCGAGCGAAAATCCTTCACCTATATTGTAACGTGCTTTTCACAACAAAGAATGGACCTTATTTTTTGGGCTGGCGGATGTGGACGCTTAGATTTATCGGCGACTGGCACCGGGCCTCTGGGAGACAATTAAAGTATGTACGCCAGCTTGTATATTTTTATGTATCCATATATGGGGTTGGAATGCTGTCCCTATATGGGCCCGAATGCTTCCCGATAAAAATAGTTTGCTCTCCCCTCTTTTCTCTCTGCTCTCATGTGAGCGGGCGGACGGTGACGTTACCCCTTGCGGAACTGCCAGCGGGCTCGTGATTACATTTTCCTCACTGCGGGTTCTCATTTGGGCATAATTATACACATATAAATAACCCCGCATACCATACAACCCCTTTGTTGTCGTTTATACGCGTCTTTCTCTTCCTCCGTCTGCGCGGATACATCTCTACGACGAACTAAACACTTTTGACCGCGGGGGGGACCATCTTACACACTTT
TaIn112  ATACAAATCGAATCCACCCTCTAAATATAACATCTTATGACTCCGCCCTCAAATTCTCTGTGAATTGGTCCTCTGGGTTGCTATGTCAATATACGGCTTTCTGCATCATAACTCGAACTTACGCTTTCTCGTACCAATTGCGGAGTAATAGGTGCTATCGTATTCAGCAAGGGCTCATTTTTATTGTTTTCTCAGTGGCGGGATTATAGGTCTAACTTTTGAACTGAAATGGGTGTCTTTTTGCGTATGCACGCTTATGGTAGTCTCCTGGGCAATTCTTTGGGGCACGTATACAACTTTTCGCATCCTAATGGACACCTGTGATGATTGGGGGTTTCGTGAAAGCACCTACCGTTTTGCTTCATTATCTCCTTATATGCGCCTGCATGTCACTCTTTCTCAGAACGGTCAAAACCACGGCTAATCGAGCGAAAATCCTTCACCTATATTGTAACGTGCTTTTCACAACAAAGAATGGACCTTACTTTTTGGGCTGGCGGATGTGGACGCTTAGATCTATCGGCGACTGGCACCGGGCCTCTGGGAGACAATTAAAGTATGTACGCCAGCTTGTATATTTTTATGTATCCATATATGGGGTTGGAATGCTGTCCCTATATGGGCCCGAATGCTTCCCGATAAAAATAGTTTGTTCTCCCCTCTTTTCTCTTTGCTCTCATGTGAGCGGGCGGACGGTGACGTTACCCCTTGCGGAACTGCCAGCGGGCTCGTGACTACATTTTCCTCACTGCGGGTTCTCATTTGGGCATAATTATACACATATAAATAACCCCGCATACCATACAACCCCTTTGTTGTCGTTTATACGCGTCTCTCTCTTCCTCCGTTTGCGCGGATACATCTCTACGACGAACTAAACACTTTTGACCGCGGGGGGGACCATCTTACACACTTT
TaJp014  ATACAAATCGAATCCACCCTCTAAATATAACATCTTATGACTCCGCCCTCAAATTCTCTGTGAATTGGTCCTCTGGGTTGCTATATCAATATACGGCTTTCTGCATCATAACTCGAACTTACGCTTTCTCGTACCAATTGCGGAGTAATAGGTGCTATCGTATTCAGCAAGGGCTCATTTTTATTGTTTTCTCAGTGGCGGGATTATAGGTCTAACTTTTGAACTGAAATGGGTGTCTTTTTGCGTATGCACGCTTATGGTAGTCTCCTGGGCAATTCTTTGGGGCACGTATACAACTTTTCGCATCCTAATGGACACCTGTGATGATTGGGGGTTTCGTGAAAGCACCTACCGTTTTGCTTCATTATCTCCTTATATGCGCCTGCATGTCACTCTTTCTCAGAACGGTCAAAACCACGGCTAATCGAGCGAATATCCTTCACCTATATTGTAACGTGCTTTTCACAACAAAGAATGGACCTTACTTTTTGGGCTGGCGGATGTGGACGCTTAGATCTATCGGCGACTGGCACCGGGCCTCTGGGAGACAATTAAAGTATGTACGCCAGCTTGTATATTTTTATGTATCCATATATGGGGTTGGAATGCTGTCCCTATATGGGCCCGAATGCTTCCCGATAAAAATAGTTTGTTCTCCCCTCTTTTCTCTTTGCTCTCATGTGAGCGGGCGGACGGTGACGTTACCCCTTGCGGAACTGCCAGCGGGCTCGTGACTACATTTTCCTCACTGCGGGTTCTCATTTGGGCATAATTATACACATATAAATAACCCCGCATACCATACAACCCCTTTGTTGTCGTTTATACGCGTCTCTCTCTTCCTCCGTTTGCGCGGATACATCTCTACGACGAACTAAACACTTTTGACCGCGGGGGGGACCATCTTACACACTTT
TaJp015  ATACAAATCGAATCCACCCTCTAAATATAACATCTTATGACTCCGCCCTCAAATTCTCTGTGAATTGGTCCTCTGGGTTGCTATATCAATATACGGCTTTCTGCATCATAACTCGAACTTACGCTTTCTCGTACCAATTGCGGAGTAATAGGTGCTATCGTATTCAGCAAGGGCTCATTTTTATTGTTTTCTCAGTGGCGGGATTATAGGTCTAACTTTTGAACTGAAATGGGTGTCTTTTTGCGTATGCACGCTTATGGTAGTCTCCTGGGCAATTCTTTGGGGCACGTATACAACTTTTCGCATCCTAATGGACACCTGTGATGATTGGGGGTTTCGTGAAAGCACCTACCGTTTTGCTTCATTATCTCCTTATATGCGCCTGCATGTCACTCTTTCTCAGAACGGTCAAAACCACGGCTAATCGAGCGAATATCCTTCACCTATATTGTAACGTGCTTTTCACAACAAAGAATGGACCTTACTTTTTGGGCTGGCGGATGTGGACGCTTAGATCTATCGGCGACTGGCACCGGGCCTCTGGGAGACAATTAAAGTATGTACGCCAGCTTGTATATTTTTATGTATCCATATATGGGGTTGGAATGCTGTCCCTATATGGGCCCGAATGCTTCCCGATAAAAATAGTTTGTTCTCCCCTCTTTTCTCTTTGCTCTCATGTGAGCGGGCGGACGGTGACGTTACCCCTTGCGGAACTGCCAGCGGGCTCGTGACTACATTTTCCTCACTGCGGGTTCTCATTTGGGCATAATTATACACATATAAATAACCCCGCATACCATACAACCCCTTTGTTGTCGTTTATACGCGTCTCTCTCTTCCTCCGTTTGCGCGGATACATCTCTACGACGAACTAAACACTTTTGACCGCGGGGGGGACCATCTTACACACTTT
TaJp016  ATACAAATCGAATCCACCCTCTAAATATAACATCTTATGACTCCGCCCTCAAATTCTCTGTGAATTGGTCCTCTGGGTTGCTATATCAATATACGGCTTTCTGCATCATAACTCGAACTTACGCTTTCTCGTACCAATTGCGGAGTAATAGGTGCTATCGTATTCAGCAAGGGCTCATTTTTATTGTTTTCTCAGTGGCGGGATTATAGGTCTAACTTTTGAACTGAAATGGGTGTCTTTTTGCGTATGCACGCTTATGGTAGTCTCCTGGGCAATTCTTTGGGGCACGTATACAACTTTTCGCATCCTAATGGACACCTGTGATGATTGGGGGTTTCGTGAAAGCACCTACCGTTTTGCTTCATTATCTCCTTATATGCGCCTGCATGTCACTCTTTCTCAGAACGGTCAAAACCACGGCTAATCGAGCGAATATCCTTCACCTATATTGTAACGTGCTTTTCACAACAAAGAATGGACCTTACTTTTTGGGCTGGCGGATGTGGACGCTTAGATCTATCGGCGACTGGCACCGGGCCTCTGGGAGACAATTAAAGTATGTACGCCAGCTTGTATATTTTTATGTATCCATATATGGGGTTGGAATGCTGTCCCTATATGGGCCCGAATGCTTCCCGATAAAAATAGTTTGTTCTCCCCTCTTTTCTCTTTGCTCTCATGTGAGCGGGCGGACGGTGACGTTACCCCTTGCGGAACTGCCAGCGGGCTCGTGACTACATTTTCCTCACTGCGGGTTCTCATTTGGGCATAATTATACACATATAAATAACCCCGCATACCATACAACCCCTTTGTTGTCGTTTATACGCGTCTCTCTCTTCCTCCGTTTGCGCGGATACATCTCTACGACGAACTAAACACTTTTGACCGCGGGGGGGACCATCTTACACACTTT
TaSu104  ATACAAATCGAATCCACCCTCTAAATATAACATCTTATGACTCCGCCCTCAAATTCTCTGTGAATTGGTCTTCTGGGTTGCTATGTCAATATACGGCTTTCTGCATCATAACTCGAACTTACGCTTTCTCGTACCAATTGCGGAGTAATAGGTGCTATCGTACTCAGCAAGGGCTCATTTTTATTGCTTTCTCAGTGGCGGGATTATAGGTCTAACTTCTGAACTGAAATGGGTGTCTCTTTGCGTATGCACGCTTATGGTAGTCTCCTGGGCAATTCTTTGGGGCACGTATACAACTTTTCGCATCCTAATGGACACCTGTGATGATTGGGGGTTTCGTGAAAGCACCTACCGTTTTGCTTCATTATCTCCTTATATGCGCCTGCATGTCACTCTTTCTCAGAACGGTCAAAACCACGGCTAATCGAGCGAAAATCCTTCACCTATATTGTAACGTGCTTTTCACAACAAAGAATGGACCTTATTTTTTGGGCTGGCGGATGTGGACGCTTAGATTTATCGGCGACTGGCACCGGGCCTCTGGGAGACAATTAAAGTATGTACGCCAGCTTGTATATTTTTATGTATCCATATATGGGGTTGGAATGCTGTCCCTATATGGGCCCGAATGCTTCCCGATAAAAATAGTTTGCTCTCCCCTCTTTTCTCTCTGCTCTCATGTGAGCGGGCGGACGGTGACGTTACCCCTTGCGGAACTGCCAGCGGGCTCGTGATTACATTTTCCTCACTGCGGGTTCTCATTTGGGCATAATTATACACATATAAATAACCCCGCATACCATACAACCCCTTTGTTGTCGTTTATACGCGTCTCTCTCTTCCTCCGTCTGCGCGGATACATCTCTACGACGAACTAAACACTTTTGACCGCGGGGGGGACCATCTTACACACTTT
TaSu105  ATACAAATCGAATCCACCCTCTAAATATAACATCTTATGACTCCGCCCTCAAATTCTCTGTGAATTGGTCCTCTGGGTTGCTATGTCAATATACGGCTTTCTGCATCATAACTCGAACTTACGCTTTCTCGTACCAATTGCGGAGTAATAGGTGCTATCGTATTCAGCAAGGGCTCATTTTTATTGATTTCTCAGTGGCGGGATTATAGGTCTAACTTCTGAACTGAAATGGGTGTCTCTTTGCGTATGCACGCTTATGGTAGTCTCCTGGGCAATTCTTTGGGGCACGTATACAACTTTTCGCATCCTAATGGACACCTGTGATGATTGGGGGTTTCGTGAAAGCACCTACCGTTTTGCTTCATTATCTCCTTATATGCGCCTGCATGTCACTCTTTCTCAGAACGGTCAAAACCACGGCTAATCGAGCGAAAATCCTTCACCTATATTGTAACGTGCTTTTCACAACAAAGAATGGACCTTATTTTTTGGGCTGGCGGATGTGGACGCTTAGATTTATCGGCGATTGGCACCGGGCCTCTGGGAGACAATTAAAGTATGTACGCCAGCTTGTATATTTTTATGTATCCATATATGGGGTTGGAATGCTGTCCCTATATGGGCCCGAATGCTTCCCGATAAAAATAGTTTGCTCTCCCCTCTTTTCTCTCTGCTCTCATGTGAGCGGGCGGACGGTGACGTTACCCCTTGCGGAACTGCCAGCGGGCTCGTGATTACATTTTCCTCACTGCGGGTTCTCATTTGGGCATAATTATACACATATAAATAACCCCGCATACCATACAACCCCTTTGTTGTCGTTTATACGCGTCTCTCTCTTCCTCCGTCTGCGCGGATACATCTCTACGACGAACTAAACACTTTTGACCGCGGGGGGGACCATCTTACACACTTT
TiIn050  ATACAAATCGAATCCACCCTCTAAATATAACATCTTATGACTCCGCCCTCAAATTCTCTGTGAATTGGTCCTCTGGGTTGCTATATCAATATACGGCTTTCTGCATCATAACTCGAACTTACGCTTTCTCGTACCAATTGCGGAGTAATAGGTGTTATCGTATTCAGCAAGGGCTCATTTTTATTGTTTTCTCAGTGGCGGGATTATAGGTCTAACTTCTGAACTGAAATGGGTATCTCTTTGCGTATGCACGCTTATGGTAGTCTCCTGGGCAATTCTTTGGGGCACGTATACAACTTTTCGCATCCTAATGGACACCTGTGATGATTGGGGGTTTCGTGAAAGCACCTACCGTTTTGCTTCATTATCTCCTTATATGCGCCTGCATGTCACTCTTTCTCAGAACGGTCAAAACCACGGCTAATCGAGCGAAAATCCTTCACCTATATTGTAACGTGCTTTTCACAACAAAGAATGGACCTTACTTTTTGGGCTGGCGGATGTGGACGCTTAGATTTATCGGCGACTGGCACCGGGCCTCTGGGAGACAATTAAAGTATGTACGCCAGCTTGTATATTTTTATGTATCCATATATGGGGTTGGAATGCTGTCCCTATATGGGCCCGAATGCTTCCCGATAAAAATAGTTTGTTCTCCCCTCTTTTCTCTTTGCTCTCATGTGAGCGGGCGGACGGTGACGTTACCCCTTGCGGAACTGCCAGCGGGCTCGTGATTACATTTTCCTCACTGCGGGTTCTCATTTGGGCATAATTATACACATATAAATAACCCCGCATACCATACAACCCCTTTGTTGTCGTTTATACGCGTCTCTCTCTTCCTCCGTTTGCGCGGATACATCTCTACGACGAACTAAACACTTTTGACCGCGGGGGGGACCATCTTACACACTTT
TiIn113  ATACAAATCGAATCCACCCTCTAAATATAACATCTTATGACTCCGCCCTCAAATTCTCTGTGAATTGGTCCTCTGGGTTGCTATATCAATATACGGCTTTCTGCATCATAACTCGAACTTACGCTTTCTCGTACCAATTGCGGAGTAATAGGTGTTATCGTATTCAGCAAGGGCTCATTTTTATTGTTTTCTCAGTGGCGGGATTATAGGTCTAACTTCTGAACTGAAATGGGTATCTCTTTGCGTATGCACGCTTATGGTAGTCTCCTGGGCAATTCTTTGGGGCACGTATACAACTTTTCGCATCCTAATGGACACCTGTGATGATTGGGGGTTTCGTGAAAGCACCTACCGTTTTGCTTCATTATCTCCTTATATGCGCCTGCATGTCACTCTTTCTCAGAACGGTCAAAACCACGGCTAATCGAGCGAAAATCCTTCACCTATATTGTAACGTGCTTTTCACAACAAAGAATGGACCTTACTTTTTGGGCTGGCGGATGTGGACGCTTAGATTTATCGGCGACTGGCACCGGGCCTCTGGGAGACAATTAAAGTATGTACGCCAGCTTGTATATTTTTATGTATCCATATATGGGGTTGGAATGCTGTCCCTATATGGGCCCGAATGCTTCCCGATAAAAATAGTTTGTTCTCCCCTCTTTTCTCTTTGCTCTCATGTGAGCGGGCGGACGGTGACGTTACCCCTTGCGGAACTGCCAGCGGGCTCGTGATTACATTTTCCTCACTGCGGGTTCTCATTTGGGCATAATTATACACATATAAATAACCCCGCATACCATACAACCCCTTTGTTGTCGTTTATACGCGTCTCTCTCTTCCTCCGTTTGCGCGGATACATCTCTACGACGAACTAAACACTTTTGACCGCGGGGGGGACCATCTTACACACTTT
TuAu114  ATACAAATCGAATCCACCTTCTAAATATAACATCTTATGACTCCGCCCTCAAATTCTCTGTGAATTGGTCCTCTGGGTTGCTATATCAATATACGGCTTTCTGCATCATAACTCGAACACACGCTTTCTCGTACCAATTGCGGAGTAATAGGTGCTATCGTATTCAGCAAGGGCTCCTTTTTATTGCTTACTCAGTGGCGGGATTATAGGTCTAACTTCTGAACTGAAATGGGTATCTCTTTGCGTATGCACGCTTATGGTAGTCTCCTGGGCAATTCTTTGGGGCACGTATACAACTCTTCGCATCCTAATGGACACTTGTGATGATTGGGGGTTTCGTGAAAGCACTTACCGTTTTGCTTCATTATCTCCTTATATGCGCCTGCATGTCACTCTTTCTCAGAACGGTCAAAACCACGGTTGATCAAGCGAAAATCCTTCACCTATATTGTAACGTGCTTTTCACAACAAAGAATGGACCTTATTTTTTGGGCTGGCGGATGTGGACGCTTAGATTTATCGGCGATTGGCACCGGGCCTCTGGGAGACAATTAAAGTATGTACGCCAGCTTGTATATTTTTATGTATCCATATATGGGGTTGGAATGCTGTCCCTATATGGGCCCGAATGCTTCCCGATAAAAATAGTTTGTTCTCCCCTCTTCTCTCTCTGCTCTCATGTGAGCGGGCGGACGGTGACGTTACCCCTTGCGGAATTGCCAGCGGGCTCGTGATTACATTTTCCTCACTGCGGGTTCTCATTTGGGCATAATTATACACATATAAATAACCCCGCATACCATACAACCCCTTTGTTGTCGTTTATACGCGTCTCTCTCTTCCTCCGTTTGCGCGGATACATCTCTACGACGAACTAAACACTTTTGACCGCGGGGGGGACCATCTTACACACTTT
TuAu115  ATACATATCGAATCCACCTTCTAAATATAACATCTTATGACTCCGCCCTCAAATTCTCTGTGAATTGGTCCTCTGGGTTGCTATATCAATATACGGCTTTCTGCATCATAACTCGAACACACGCTTTCTCGTACCAATTGCGGAGTAATAGGTGCTATCGTATTCAGCAAGGGCTCCTTTTTATTGCTTACTCAGTGGCGGGATTATAGGTCTAACTTCTGAACTGAAATGGGTGTCTCTTTGCGTATGCACGCTTATGGTAGTCTCCTGGGCAATTCTTTGGGGCACGTATACAACTCTTCGCATCCTAATGGACACTTGTGATGATTGGGGGTTTCGTGAAAGCACTTACCGTTTTGCTTCATTATCTCCTTATATGCGCCTGCATGTCACTCTTTCTCAGAACGGTCAAAACCACGGTTGATCAAGCGAAAATCCTTCACCTATATTGTAACGTGCTTTTCACAACAAAGAATGGACCTTATTTTTTGGGCTGGCGGATGTGGACGCTTAGATTTATCGGCGATTGGCACCGGGCCTCTGGGAGACAATTAAAGTATGTACGCCAGCTTGTATATTTTTATGTATCCATATATGGGGTTGGAATGCTGTCCCTATATGGGCCCGAATGCTTCCCGATAAAAATAGTTTGTTCTCCCCTCTTCTCTCTCTGCTCTCATGTGAGCGGGCGGACGGTGACGTTACCCCTTGCGGAATTGCCAGCGGGCTCGTGATTACATTTTCCTCACTGCGGGTTCTCATTTGGGCATAATTATACACATATAAATAACCCCGCATACCATACAACCCCTTTGTTGTCGTTTATACGCGTCTCTCTCTTCCTCCGTTTGCGCGGATACATCTCTACGACGAACTAAACACTTTTGACCGCGGGGGGGACCATCTTACACACTTT
TuAu116  ATACAAATCGAATCCACCCTCTAAATATAACATCTTATGACTCCGCCCTCAAATTCTCTGTGAATTGGTCCTCTGGGTTGCTATATCAATATACGGCTTTCTGCATCATAACTCGAACACACGCTTTCTCGTACCAATTGCGGAGTAATAGGTGCTATCGTATTCAGCAAGGGCTCCTTTTTATTGCTTACTCAGTGGCGGGATTATAGGTCTAACTTCTGAACTGAAATGGGTGTCTCTTTGCGTATGCACGCTTATGGTAGTCTCCTGGGCAATTCTTTGGGGCACGTATACAACTCTTCGCATCCTAATGGACACTTGTGATGATTGGGGGTTTCGTGAAAGCACTTACCGTTTTGCTTCATTATCTCCTTATATGCGCCTGCATGTCACTCTTTCTCAGAACGGTCAAAACCACGGTTGATCAAGCGAAAATCCTTCACCTATATTGTAACGTGCTTTTCACAACAAAGAATGGACCTTATTTTTTGGGCTGGCGGATGTGGACGCTTAGATTTATCGGCGATTGGCACCGGGCCTCTGGGAGACAATTAAAGTATGTACGCCAGCTTGTATATTTTTATGTATCCATATATGGGGTTGGAATGCTGTCCCTATATGGGCCCGAATGCTTCCCGATAAAAATAGTTTGTTCTCCCCTCTTCTCTCTCTGCTCTCATGTGAGCGGGCGGACGGTGACGTTACCCCTTGCGGAATTGCCAGCGGGCTCGTGATTACATTTTCCTCACTGCGGGTTCTCATTTGGGCATAATTATACACATATAAATAACCCCGCATACCATACAACCCCTTTGTTGTCGTTTATACGCGTCTCTCTCTTCCTCCGTTTGCGCGGATACATCTCTACGACGAACTAAACACTTTTGACCGCGGGGGGGACCATCTTACACACTTT
TuAu118  ATACAAATCGAATCCACCTTCTAAATATAACATCTTATGACTCCGCCCTCAAATTCTCTGTGAATTGGTCCTCTGGGTTGCTATATCAATATACGGCTTTCTGCATCATAACTCGAACACACGCTTTCTCGTACCAATTGCGGAGTAATAGGTGCTATCGTATTCAGCAAGGGCTCCTTTTTATTGCTTACTCAGTGGCGGGATTATAGGTCTAACTTCTGAACTGAAATGGGTATCTCTTTGCGTATGCACGCTTATGGTAGTCTCCTGGGCAATTCTTTGGGGCACGTATACAACTCTTCGCATCCTAATGGACACTTGTGATGATTGGGGGTTTCGTGAAAGCACTTACCGTTTTGCTTCATTATCTCCTTATATGCGCCTGCATGTCACTCTTTCTCAGAACGGTCAAAACCACGGCTGATCAAGCGAAAATCCTTCACCTATATTGTAACGTGCTTTTCACAACAAAGAATGGACCTTATTTTTTGGGCTGGCGGATGTGGACGCTTAGATTTATCGGCGATTGGCACCGGGCCTCTGGGAGACAATTAAAGTATGTACGCCAGCTTGTATATTTTTATGTATCCATATATGGGGTTGGAATGCTGTCCCTATATGGGCCCGAATGCTTCCCGATAAAAATAGTTTGTTCTCCCCTCTTCTCTCTCTGCTCTCATGTGAGCGGGCGGACGGTGACGTTACCCCTTGCGGAATTGCCAGCGGGCTCGTGATTACATTTTCCTCACTGCGGGTTCTCATTTGGGCATAATTATACACATATAAATAACCCCGCATACCATACAACCCCTTTGTTGTCGTTTATACGCGTCTCTCTCTTCCTCCGTTTGCGCGGATACATCTCTACGACGAACTAAACACTTTTGACCGCGGGGGGGACCATCTTACACACTTT
VePN053  ATACAAATCGAATCCACCCTCTAAATATAACATCTTATGACTCCGCCCTCAAATTCTCTGTGAATTGGTCCTCTGGGTTGCTATATCAATATACGGCTTTCTGCATCATAACTCGAACATACGCTTTCTCGTACCAATTGCGGAGTAATAGGTGCTATCGTATTCAGCAAGGGCTCACTTTTATTGCTTACTCAGTGGCGGGATTATAGGTCTAACTTCTGAACTGAAATGGATATCTCTTTACGTATGCACGCTTATGGTAGTCTCCTGGGCAATTCTTTGGGGCACGTATACAACTCTTCGCATCCTAATGGACACCTGTGATGATTGGGGGTTTCGTGAAAGCACTTACCGTTTTGCTTCATTATCTCCTTATATGCGCCTGCATGTCACTCTTTCTCAGAACGGTCAAAACCACGGTTAATCAAGCGAAAATCCTTCACCTATATTGTAACGTGCTTTTCACAACAAAGAATGGACTTTATTTTTTGGGCTGGCGGATGTGGACGCTTAGATTTATCGGCGATTGGCACCGGGCCTCTGGGAGACAATTAAAGTATGTACGCCAGCTTGTATATTTTTATGTATCCATATATGGGGTTGGAATGCTGTCCTTATATGGGCCCGAATGCTTCCCGATAAAAATAGTTTGTTCTCCCCTCTTCTCTCTCTGCTCTCATGTGAGCGGGCGGACGGTGACGTTACCCCTTGCGGAACTGCCAGCGGGCTCGTGATTACATTTTCCTCACTGCGGGTTCTCATTTGGGCATAATTATACACATATAAATAACCCCGCATACCATACAACCCCTTTGTTGTCGTTTATACGCGTCTCTCTCTTCTTCCGTCTGCGCGGATACATCTCTACGACGAATTAAACACTTTTGACCGCGGGGGGGACCATCTTACACACTTT
VePN119  ATACAAATCGAATCCACCTTCTAAATATAACATCTTATGACTCCGCCCTCAAATTCTCTGTGAATTGGTCCTCTGGGTTGCTATATCAATATACGGCTTTCTGCATCATAACTCGAACACACGCTTTCTCGTACCAATTGCGGAGTAATAGGTGCTATCGTATTCAGCAAGGGCTCACTTTTATTGCTTACTCAGTGGCGGGATTATAGGTCTAACTTCTGAACTGAAATGGGTATCTCTTTACGTATGCACGCTTATGGTAGTCTCCTGGGCAATTCTTTGGGGCACGTATACAACTCTTCGCATCCTAATGGACACCTGTGATGATTGGGGGTTTCGTGAAAGCACTTACCGTTTTGCTTCATTATCTCCTTATATGCGCCTGCATGTCACTCTTTCTCAGAACGGTCAAAACCACGGCTGATCAAGCGAAAATCCTTCACCTATATTGTAACGTGCTTTTCACAACAAAGAATGGACCTTACTTTTTGGGCTGGCGGATGTGGACGCCTAGATTTATCGGCGATTGGCACCGGGCCTCTGGGAGACAATTAAAGTATGTACGCCAGCTTGTATATTTTTATGTATCCATATATGGGGTTGGAATGCTGTCCCTATATGGGCCCGAATGCTTCCCGATAAAAATAGTTTGTTCTCCCCTCTTCTCTCTCTGCTCTCATGTGAGCGGGCGGACGGTGACGTTACCCCTTGCGGAACTGCCAGCGGGCTCGTGATTACATTTTCCTCACTGCGGGTTCTCATTTGGGCATAATTATACACATATAAATAACCCCGCATACCATACAACCCCTTTGTTGTCGTTTATACGCGTCTCTCTCTTCTTCCGTTTGCGCGGATACATCTCTACGACGAACTAAACACTTTTGACCGCGGGGGGGACCATCTTACACACTTT
VePN120  ATACAAATCGAATCCACCCTCTAAATATAACATCTTATGACTCCGCCCTCAAATTCTCTGTGAATTGGTCCTCTGGGTTGCTATATCAATATACGGCTTTCTGCATCATAACTCGAACATACGCTTTCTCGTACCAATTGCGGAGTAATAGGTGCTATCGTATTCAGCAAGGGCTCACTTTTATTGCTTACTCAGTGGCGGGATTATAGGTCTAACTTCTGAACTGAAATGGATATCTCTTTACGTATGCACGCTTATGGTAGTCTCCTGGGCAATTCTTTGGGGCACGTATACAACTCTTCGCATCCTAATGGACACCTGTGATGATTGGGGGTTTCGTGAAAGCACTTACCGTTTTGCTTCATTATCTCCTTATATGCGCCTGCATGTCACTCTTTCTCAGAACGGTCAAAACCACGGCTAATCAAGCGAAAATCCTTCACCTATATTGTAACGTGCTTTTCACAACAAAGAATGGACTTTATTTTTTGGGCTGGCGGATGTGGACGCTTAGATTTATCGGCGATTGGCACCGGGCCTCTGGGAGACAATTAAAGTATGTACGCCAGCTTGTATATTTTTATGTATCCATATATGGGGTTGGAATGCTGTCCTTATATGGGCCCGAATGCTTCCCGATAAAAATAGTTTGTTCTCCCCTCTTCTCTCTCTGCTCTCATGTGAGCGGGCGGACGGTGACGTTACCCCTTGCGGAACTGCCAGCGGGCTCGTGATTACATTTTCCTCACTGCGGGTTCTCATTTGGGCATAATTATACACATATAAATAACCCCGCATACCATACAACCCCTTTGTTGTCGTTTATACGCGTCTCTCTCTTCTTCCGTCTGCGCGGATACATCTCTACGACGAATTAAACACTTTTGACCGCGGGGGGGACCATCTTACACACTTT
VePN121  ATACAAATCGAATCCACCCTCTAAATATAACATCTTATGACTCCGCCCTCAAATTCTCTGTGAATTGGTCCTCTGGGTTGCTATATCAATATACGGCTTTCTGCATCATAACTCGAACATACGCTTTCTCGTACCAATTGCGGAGTAATAGGTGCTATCGTATTCAGCAAGGGCTCACTTTTATTGCTTACTCAGTGGCGGGATTATAGGTCTAACTTCTGAACTGAAATGGATATCTCTTTACGTATGCACGCTTATGGTAGTCTCCTGGGCAATTCTTTGGGGCACGTATACAACTCTTCGCATCCTAATGGACACCTGTGATGATTGGGGGTTTCGTGAAAGCACTTACCGTTTTGCTTCATTATCTCCTTATATGCGCCTGCATGTCACTCTTTCTCAGAACGGTCAAAACCACGGCTAATCAAGCGAAAATCCTTCACCTATATTGTAACGTGCTTTTCACAACAAAGAATGGACTTTATTTTTTGGGCTGGCGGATGTGGACGCTTAGATTTATCGGCGATTGGCACCGGGCCTCTGGGAGACAATTAAAGTATGTACGCCAGCTTGTATATTTTTATGTATCCATATATGGGGTTGGAATGCTGTCCTTATATGGGCCCGAATGCTTCCCGATAAAAATAGTTTGTTCTCCCCTCTTCTCTCTCTGCTCTCATGTGAGCGGGCGGACGGTGACGTTACCCCTTGCGGAACTGCCAGCGGGCTCGTGATTACATTTTCCTCACTGCGGGTTCTCATTTGGGCATAATTATACACATATAAATAACCCCGCATACCATACAACCCCTTTGTTGTCGTTTATACGCGTCTCTCTCTTCTTCCGTCTGCGCGGATACATCTCTACGACGAATTAAACACTTTTGACCGCGGGGGGGACCATCTTACACACTTT
VePN122  ATACAAATCGAATCCACCCTCTAAATATAACATCTTATGACTCCGCCCTCAAATTCTCTGTGAATTGGTCCTTTGGGTTGCTATATCAATATACGGCTTTCTGCATCATAACTCGAACCTACGCTTTCTCGTACCAATTGCGGAGTAATAGGTGCTATCGTATTCAGCAAGGGCTCATTTTTATTGTTTTCTCAGTGGCGGGATTATAGGTCTAACTTCTGAACTGAAATGGATGTCTCTTTGCGTATGCACGCTTATGGTAGTCTCCTGGGCAATTCTTTGGGGCACGTATACAACTCTTCGCATCCTAATGGACACCTGTGATGATTGGGGGTTTCGTGAAAGCACCTACCGTTTTGCTTCATTATCTCCTTATATGCGCCTGCATGTCACTCTTTCTCAGAACGGTCAAAACCACGGCTAATCGAGCGAAAATCCTTCACCTATATTGTAACGTGCTTTTCACAACAAAGAATGGACCTTATTTTTTGGGCTGGCGGATGTGGACGCTTAGATTTATCGGCGATTGGCACCGGGCCTCTGGGAGACAATTAAAGTATGTACGCCAGCTTGTATATTTTTATGTATCCATATATGGGGTTGGAATGCTGTCCCTATATGGGCCCGAATGCTTCCCGATAAAAATAGTTTGCTCTCCCCTCTTCTCTCTTTGCTCTCATGTGAGCGGGCGGACGGTGACGTTACCCCTTGCGGAATTGCCAGCGGGCTCGTGACTACATTTTCCTCACTGCGGGTTCTCATTTGGGCATAATTATACACATATAAATAACCCCGCATACCATACAACCCCTTTGTTGTCGTTTATACGCGTCTCTCTCTTCCTCCGTCTGCGCGGATACATCTCTACGACGAACTAAACACTTTTGACCGCGGGGGGGACCATCTTACACACTTT
ViAu123  ATACAAATCGAATCCACCCTTTAAATATAACATCTTATGACTCCGCCCTCAAATTCTCTGTGAATTGGTCCTCTGGGTTGCTATATCAATATACGGCTTTCTGCATCATAACTCGAACACACGCTTTCTCGTACCAATTGCGGAGTAATAGGTGCTATCGTATTCAGCAAGGGCTCATTTTTATTGCTTACTCAGTGGCGGGATTATAGGTCTAACTTCTGAACTGAAATGGGTATCTCTTTGCGTATGCACGCTTATGGTAGTCTCCTGGGCAATTCTTTGGGGCACGTATACAACTCTTCGCATCCTAATGGACACCTGTGATGATTGGGGGTTTCGTGAAAGCACTTACCGTTTTACTTCATTATCTCCTTATATGCGCCTGCATGTCACTCTTTCTCAGAACGGTCAAAACCACGGCTAATCGAGCGAAAATCCTTCACCTATATTGTAACGTGCTTTTCACAACAAAGAATGGACCTTATTTTTTGGGCTGGCGGATGTGGACGCTTAGATTTATCGGCGATTGGCACCGGGCCTCTGGGAGACAATTAAAGTATGTACGCCAGCTTGTATATTTTTATGTATCCATATATGGGGTTGGAATGCTGTCCCTATATGGGCCCGAATGCTTCCCGATAAAAATAGTTTGTTCTCCCCTCTTCTCTCTTTGCTCTCATGTGAGCGGGCGGACGGTGACGTTACCCCTTGCGGAACTGCCAGCGGACTCGTGATTACATTTTCCTCACTGCGGGTTCTCATTTGGGCATAATTATACACATATAAATAACCCCGCATACCATACAACCCCTTTGTTGTCGTTTATACGCGTCTCTCTCTTCTTCCGTTTGCGCGGATACATCTCTACGACGAACTAAACACTTTTGACCGCGGGGGGGACCATCTTACACACTTT
ViAu124  ATACAAATCGAATCCACCCTTTAAATATAACATCTTATGACTCCGCCCTCAAATTCTCTGTGAATTGGTCCTCTGGGTTGCTATATCAATATACGGCTTTCTGCATCATAACTCGAACACACGCTTTCTCGTACCAATTGCGGAGTAATAGGTGCTATCGTATTCAGCAAGGGCTCATTTTTATTGCTTACTCAGTGGCGGGATTATAGGTCTAACTTCTGAACTGAAATGGGTATCTCTTTGCGTATGCACGCTTATGGTAGTCTCCTGGGCAATTCTTTGGGGCACGTATACAACTCTTCGCATCCTAATGGACACCTGTGATGATTGGGGGTTTCGTGAAAGCACTTACCGTTTTGCTTCATTATCTCCTTATATGCGCCTGCATGTCACTCTTTCTCAGAACGGTCAAAACCGCGGCTAATCGAGCGAAAATCCTTCACCTATATTGTAACGTGCTTTTCACAACAAAGAATGGACCTTATTTTTTGGGCTGGCGGATGTGGACGCTTAGATTTATCGGCGATTGGCACCGGGCCTCTGGGAGACAATTAAAGTATGTACGCCAGCTTGTATATTTTTATGTATCCATATATGGGGTTGGAATGCTGTCCCTATATGGGCCCGAATGCTTCCCGATAAAAATAGTTTGTTCTCCCCTCTTCTCTCTTTGCTCTCATGTGAGCGGGCGGACGGTGACGTTACCCCTTGCGGAACTGCCAGCGGGCTCGTGATTACATTTTCCTCACTGCGGGTTCTCATTTGGGCATAATTATACACATATAAATAACCCCGCATACCATACAACCCCTTTGTTGTCGTTTATACGCGTCTCTCTCTTCTTCCGTTTGCGCGGATACATCTCTACGACGAACTAAACACTTTTGACCGCGGGGGGGACCATCTTACACACTTT
ViAu125  ATACAAATCGAATCCACCCTTTAAATATAACATCTTATGACTCCGCCCTCAAATTCTCTGTGAATTGGTCCTCTGGGTTGCTATATCAATATACGGCTTTCTGCATCATAACTCGAACACACGCTTTCTCGTACCAATTGCGGAGTAATAGGTGCTATCGTATTCAGCAAGGGCTCATTTTTATTGCTTACTCAGTGGCGGGATTATAGGTCTAACTTCTGAACTGAAATGGGTATCTCTTTGCGTATGCACGCTTATGGTAGTCTCCTGGGCAATTCTTTGGGGCACGTATACAACTCTTCGCATCCTAATGGACACCTGTGATGATTGGGGGTTTCGTGAAAGCACTTACCGTTTTGCTTCATTATCTCCTTATATGCGCCTGCATGTCACTCTTTCTCAGAACGGTCAAAACCACGGCTAATCGAGCGAAAATCCTTCACCTATATTGTAACGTGCTTTTCACAACAAAGAATGGACCTTATTTTTTGGGCTGGCGGATGTGGACGCTTAGATTTATCGGCGATTGGCACCGGGCCTCTGGGAGACAATTAAAGTATGTACGCCAGCTTGTATATTTTTATGTATCCATATATGGGGTTGGAATGCTGTCCCTATATGGGCCCGAATGCTTCCCGATAAAAATAGTTTGTTCTCCCCTCTTCTCTCTTTGCTCTCATGTGAGCGGGCGGACGGTGACGTTACCCCTTGCGGAACTGCCAGCGGGCTCGTGATTACATTTTCCTCACTGCGGGTTCTCATTTGGGCATAATTATACACATATAAATAACCCCGCATACCATACAACCCCTTTGTTGTCGTTTATACGCGTCTCTCTCTTCTTCCGTTTGCGCGGATACATCTCTACGACGAACTAAACACTTTTGACCGCGGGGGGGACCATCTTACACACTTT
ViAu129  ATACAAATCGAATCCACCCTTTAAATATAACATCTTATGACTCCGCCCTCAAATTCTCTGTGAATTGGTCCTCTGGGTTGCTATATCAATATACGGCTTTCTGCATCATAACTCGAACACACGCTTTCTCGTACCAATTGCGGAGTAATAGGTGCTATCGTATTCAGCAAGGGCTCATTTTTATTGCTTACTCAGTGGCGGGATTATAGGTCTAACTTCTGAACTGAAATGGGTATCTCTTTGCGTATGCACGCTTATGGTAGTCTCCTGGGCAATTCTTTGGGGCACGTATACAACTCTTCGCATCCTAATGGACACCTGTGATGATTGGGGGTTTCGTGAAAGCACTTACCGTTTTACTTCATTATCTCCTTATATGCGCCTGCATGTCACTCTTTCTCAGAACGGTCAAAACCACGGCTAATCGAGCGAAAATCCTTCACCTATATTGTAACGTGCTTTTCACAACAAAGAATGGACCTTATTTTTTGGGCTGGCGGATGTGGACGCTTAGATTTATCGGCGATTGGCACCGGGCCTCTGGGAGACAATTAAAGTATGTACGCCAGCTTGTATATTTTTATGTATCCATATATGGGGTTGGAATGCTGTCCCTATATGGGCCCGAATGCTTCCCGATAAAAATAGTTTGTTCTCCCCTCTTCTCTCTTTGCTCTCATGTGAGCGGGCGGACGGTGACGTTACCCCTTGCGGAACTGCCAGCGGGCTCGTGATTACATTTTCCTCACTGCGGGTTCTCATTTGGGCATAATTATACACATATAAATAACCCCGCATACCATACAACCCCTTTGTTGTCGTTTATACGCGTCTCTCTCTTCTTCCGTTTGCGCGGATACATCTCTACGACGAACTAAACACTTTTGACCGCGGGGGGGACCATCTTACACACTTT
[prot3]
MusR052  RRYRRRRYRRYRYYYYRYYYRYYRYYYRRRRYYRYYRRYYRRYRYYRYYYRYRYYRRYRRRYYRRRRYYYRYRYYRRRYRYRYRYRYRRYYYYRYYYYRRYRYYRRYRYRRYRYYRRYRRYRYRYRRYRYYYYRRRRRRYRYYRYYRYYRRYYRYYRRYRYRRYRRYYRRYRYYRYRYYYYYYYRRYYYRYRRYYYYYYYYRRRRYYRRRRYRYRYRYRYYYYYYYYYRRYRYYYRYYRYYYRRYRYRRRRRYYRRYYRYRRRRYRRYRYRRYYRYYYYYRYYYYYYRYYYRRRRRRYRYYRYRYYRRRYRYRYRRYRRRYYRYYRYRRRRYYYYRRRRRRRRRRRRRRRYYRYRYRYRYYRRRRRYRRYYYYYRYRRRYYRYRYYYYYYYYYRRYRYRRRYRYRRYYRYRYYRYRRYRRRRRRRYRYYYRRRRYYYRYRYYYYYYRRRYRYYYRYRY
DiMa080  RRYYRRRYYRYRYYYYYYYYYYYRYYYRRRRYYYYRRRRYYRYRYYRYRYRRRYYRYYYRRRYRRYYYYYRYRYYYRRYRYRYYYRYRRYYYYRYYYRRRRRYYRYYYYRRRRYYRRYRRYRYRRYRYRYYRYRRRRRRYRRYRRYRYRRRYYYYYYYYRYRRYRRYYRRYRRYRRYYYRYYYYYRYYYYYYRYRYYYYYYRRRRYYYRRRYYYRYRYRYYRYYYRYYRYYRYYYRYYRYYYRRYYYRRRRRRRYRYYRYRYRRRRRRRYRYYYRYYYYYYRYYRYRRYYYRYRRRRYRYYRYRYRRRRYRYYYRRYRRRYYRYYRRYYRRYRYYRRRYRRRYRYRRRRRRYRYRYYYRYYYRRYYYRYYYYYYRYYRYYYRRYYYYYYYYYYRRYYYRYRYRRYRYRRYRRYRYRYRYYRRRRRRRYYYRYYRYRYRYYYYYYYYRYRYRYYYRYRY
DiMa081  RRYYRRRYYRYRYYYYYYYYYYYRYYYRRRRYYYYRRRRYYRYRYYRYRYRRRYYRYYYRRRYRRYYYYYRYRYYYRRYRYRYYYRYRRYYYYRYYYRRRRRYYRYYYYRRRRYYRRYRRYRYRRYRYRYYRYRRRRRRYRRYRRYRYRRRYYYYYYYYRYRRYRRYYRRYRRYRRYYYRYYYYYRYYYYYYRYRYYYYYYRRRRYYYRRRYYYRYRYRYYRYYYRYYRYYRYYYRYYRYYYRRYYYRRRRRRRYRYYRYRYRRRRRRRYRYYYRYYYYYYRYYRYRRYYYRYRRRRYRYYRYRYRRRRYRYYYRRYRRRYYRYYRRYYRRYRYYRRRYRRRYRYRRRRRRYRYRYYYRYYYRRYYYRYYYYYYRYYRYYYRRYYYYYYYYYYRRYYYRYRYRRYRYRRYRRYRYRYRYYRRRRRRRYYYRYYRYRYRYYYYYYYYRYRYRYYYRYRY
DiMa082  RRYYRRRYYRYRYYYYYYYYYYYRYYYRRRRYYYYRRRRYYRYRYYRYRYRRRYYRYYYRRRYRRYYYYYRYRYYYRRYRYRYYYRYRRYYYYRYYYRRRRRYYRYYYYRRRRYYRRYRRYRYRRYRYRYYRYRRRRRRYRRYRRYRYRRRYYYYYYYYRYRRYRRYYRRYRRYRRYYYRYYYYYRYYYYYYRYRYYYYYYRRRRYYYRRRYYYRYRYRYYRYYYRYYRYYRYYYRYYRYYYRRYYYRRRRRRRYRYYRYRYRRRRRRRYRYYYRYYYYYYRYYRYRRYYYRYRRRRYRYYRYRYRRRRYRYYYRRYRRRYYRYYRRYYRRYRYYRRRYRRRYRYRRRRRRYRYRYYYRYYYRRYYYRYYYYYYRYYRYYYRRYYYYYYYYYYRRYYYRYRYRRYRYRRYRRYRYRYRYYRRRRRRRYYYRYYRYRYRYYYYYYYYRYRYRYYYRYRY
DiMa083  RRYYRRRYYRYRYYYYYYYYYYYRYYYRRRRYYYYRRRRYYRYRYYRYRYRRRYYRYYYRRRYRRYYYYYRYRYYYRRYRYRYYYRYRRYYYYRYYYRRRRRYYRYYYYRRRRYYRRYRRYRYRRYRYRYYRYRRRRRRYRRYRRYRYRRRYYYYYYYYRYRRYRRYYRRYRRYRRYYYRYYYYYRYYYYYYRYRYYYYYYRRRRYYYRRRYYYRYRYRYYRYYYRYYRYYRYYYRYYRYYYRRYYYRRRRRRRYRYYRYRYRRRRRRRYRYYYRYYYYYYRYYRYRRYYYRYRRRRYRYYRYRYRRRRYRYYYRRYRRRYYRYYRRYYRRYRYYRRRYRRRYRYRRRRRRYRYRYYYRYYYRRYYYRYYYYYYRYYRYYYRRYYYYYYYYYYRRYYYRYRYRRYRYRRYRRYRYRYRYYRRRRRRRYYYRYYRYRYRYYYYYYYYRYRYRYYYRYRY
DiMa126  RRYYRRRYYRYRYYYYYYYYYYYRYYYRRRRYYYYRRRRYYRYRYYRYRYRRRYYRYYYRRRYRRYYYYYRYRYYYRRYRYRYYYRYRRYYYYRYYYRRRRRYYRYYYYRRRRYYRRYRRYRYRRYRYRYYRYRRRRRRYRRYRRYRYRRRYYYYYYYYRYRRYRRYYRRYRRYRRYYYRYYYYYRYYYYYYRYRYYYYYYRRRRYYYRRRYYYRYRYRYYRYYYRYYRYYRYYYRYYRYYYRRYYYRRRRRRRYRYYRYRYRRRRRRRYRYYYRYYYYYYRYYRYRRYYYRYRRRRYRYYRYRYRRRRYRYYYRRYRRRYYRYYRRYYRRYRYYRRRYRRRYRYRRRRRRYRYRYYYRYYYRRYYYRYYYYYYRYYRYYYRRYYYYYYYYYYRRYYYRYRYRRYRYRRYRRYRYRYRYYRRRRRRRYYYRYYRYRYRYYYYYYYYRYRYRYYYRYRY
ExCI031  RRYYRRYYYRYRYYYYYYYYYYYRYYYRRRRYYYYRRRRYRRYRYYRYRYRRRYYRYYYRRRYRRYYYYYRYRYYYRRYRYRYYYRYRRYYYYRYYYRRRRRYYRYYYYRRRRYYRYYRRYRYRYYRYRYYRYRRRRRRYRRYRRYRYRRRYYYYYYYYRYRRYRRRYRRYRRYRYYYYRYYYYYRYYYYYYRYRYYYYYYRRRRYYYRYRYYYRYRYRYYRYYYRYYRYYRYYYRYYRYYYRRYYRRRRRRYRYRYYRYRYRRRRRYRYRYYYRYYYYYYRYYRYRRYYYRYRYRRYRRYRYRYRRRRYRYYYRRYRRRYYRYYRRYYRRYRRYRRRYRRRYRYRYRRRRYYYRYRYRYYYRRYRYRYYYYYYRYYRYYYRRYYYYYYYYYYRRRYYRYRYRRYYYRRYRRYRYRYRYYRRRRRRRYYYRYRRYRYRYYYYYYYYRYRYRYYYRYRY
ExCI032  RRYYRRYYYRYRYYYYYYYYYYYRYYYRRRRYYYYRRRRYRRYRYYRYRYRRRYYRYYYRRRYRRYYYYYRYRYYYRRYRYRYYYRYRRYYYYRYYYRRRRRYYRYYYYRRRRYYRYYRRYRYRYYRYRYYRYRRRRRRYRRYRRYRYRRRYYYYYYYYRYRRYRRRYRRYRRYRYYYYRYYYYYRYYYYYYRYRYYYYYYRRRRYYYRYRYYYRYRYRYYRYYYRYYRYYRYYYRYYRYYYRRYYRRRRRRYRYRYYRYRYRRRRRYRYRYYYRYYYYYYRYYRYRRYYYRYRYRRYRRYRYRYRRRRYRYYYRRYRRRYYRYYRRYYRRYRRYRRRYRRRYRYRYRRRRYYYRYRYRYYYRRYRYRYYYYYYRYYRYYYRRYYYYYYYYYYRRRYYRYRYRRYYYRRYRRYRYRYRYYRRRRRRRYYYRYRRYRYRYYYYYYYYRYRYRYYYRYRY
ExCI033  RRYYRRYYYRYRYYYYYYYYYYYRYYYRRRRYYYYRRRRYRRYRYYRYRYRRRYYRYYYRRRYRRYYYYYRYRYYYRRYRYRYYYRYRRYYYYRYYYRRRRRYYRYYYYRRRRYYRYYRRYRYRYYRYRYYRYRRRRRRYRRYRRYRYRRRYYYYYYYYRYRRYRRRYRRYRRYRYYYYRYYYYYRYYYYYYRYRYYYYYYRRRRYYYRYRYYYRYRYRYYRYYYRYYRYYRYYYRYYRYYYRRYYRRRRRRYRYRYYRYRYRRRRRYRYRYYYRYYYYYYRYYRYRRYYYRYRYRRYRRYRYRYRRRRYRYYYRRYRRRYYRYYRRYYRRYRRYRRRYRRRYRYRYRRRRYYYRYRYRYYYRRYRYRYYYYYYRYYRYYYRRYYYYYYYYYYRRRYYRYRYRRYYYRRYRRYRYRYRYYRRRRRRRYYYRYRRYRYRYYYYYYYYRYRYRYYYRYRY
ExFi043  RRYYRRYYYRYRYYYYYYYYYYYRYYYRRRRYYYYRRRRYRRYRYYRYRYRRRYYRYYYRRRYRRYYYYYRYRYYYRRYRYRYYYRYRRYYYYRYYYRRRRRYYRYYYYRRRRYYRYYRRYRYRYYRYRYYRYRRRRRRYRRYRRYRYRRRYYYYYYYYRYRRYRRRYRRYRRYRYYYYRYYYYYRYYYYYYRYRYYYYYYRRRRYYYRYRYYYRYRYRYYRYYYRYYRYYRYYYRYYRYYYRRYYRRRRRRYRYRYYRYRYRRRRRYRYRYYYRYYYYYYRYYRYRRYYYRYRYRRYRRYRYRYRRRRYRYYYRRYRRRYYRYYRRYYRRYRRYRRRYRRRYRYRYRRRRYYYRYRYRYYYRRYRYRYYYYYYRYYRYYYRRYYYYYYYYYYRRRYYRYRYRRYYYRRYRRYRYRYRYYRRRRRRRYYYRYRRYRYRYYYYYYYYRYRYRYYYRYRY
ExHa036  RRYYRRYYYRYRYYYYYYYYYYYRYYYRRRRYYYYRRRRYRRYRYYRYRYRRRYYRYYYRRRYRRYYYYYRYRYYYRRYRYRYYYRYRRYYYYRYYYRRRRRYYRYYYYRRRRYYRYYRRYRYRYYRYRYYRYRRRRRRYRRYRRYRYRRRYYYYYYYYRYRRYRRRYRRYRRYRYYYYRYYYYYRYYYYYYRYRYYYYYYRRRRYYYRYRYYYRYRYRYYRYYYRYYRYYRYYYRYYRYYYRRYYRRRRRRYRYRYYRYRYRRRRRYRYRYYYRYYYYYYRYYRYRRYYYRYRYRRYRRYRYRYRRRRYRYYYRRYRRRYYRYYRRYYRRYRRYRRRYRRRYRYRYRRRRYYYRYRYRYYYRRYRYRYYYYYYRYYRYYYRRYYYYYYYYYYRRRYYRYRYRRYYYRRYRRYRYRYRYYRRRRRRRYYYRYRRYRYRYYYYYYYYRYRYRYYYRYRY
ExHa037  RRYYRRYYYRYRYYYYYYYYYYYRYYYRRRRYYYYRRRRYRRYRYYRYRYRRRYYRYYYRRRYRRYYYYYRYRYYYRRYRYRYYYRYRRYYYYRYYYRRRRRYYRYYYYRRRRYYRYYRRYRYRYYRYRYYRYRRRRRRYRRYRRYRYRRRYYYYYYYYRYRRYRRRYRRYRRYRYYYYRYYYYYRYYYYYYRYRYYYYYYRRRRYYYRYRYYYRYRYRYYRYYYRYYRYYRYYYRYYRYYYRRYYRRRRRRYRYRYYRYRYRRRRRYRYRYYYRYYYYYYRYYRYRRYYYRYRYRRYRRYRYRYRRRRYRYYYRRYRRRYYRYYRRYYRRYRRYRRRYRRRYRYRYRRRRYYYRYRYRYYYRRYRYRYYYYYYRYYRYYYRRYYYYYYYYYYRRRYYRYRYRRYYYRRYRRYRYRYRYYRRRRRRRYYYRYRRYRYRYYYYYYYYRYRYRYYYRYRY
ExHu034  RRYYRRYYYRYRYYYYYYYYYYYRYYYRRRRYYYYRRRRYRRYRYYRYRYRRRYYRYYYRRRYRRYYYYYRYRYYYRRYRYRYYYRYRRYYYYRYYYRRRRRYYRYYYYRRRRYYRYYRRYRYRYYRYRYYRYRRRRRRYRRYRRYRYRRRYYYYYYYYRYRRYRRRYRRYRRYRYYYYRYYYYYRYYYYYYRYRYYYYYYRRRRYYYRYRYYYRYRYRYYRYYYRYYRYYRYYYRYYRYYYRRYYRRRRRRYRYRYYRYRYRRRRRYRYRYYYRYYYYYYRYYRYRRYYYRYRYRRYRRYRYRYRRRRYRYYYRRYRRRYYRYYRRYYRRYRRYRRRYRRRYRYRYRRRRYYYRYRYRYYYRRYRYRYYYYYYRYYRYYYRRYYYYYYYYYYRRRYYRYRYRRYYYRRYRRYRYRYRYYRRRRRRRYYYRYRRYRYRYYYYYYYYRYRYRYYYRYRY
ExIn023  RRYYRRYYYRYRYYYYYYYYYYYRYYYRRRRYYYYRRRRYRRYRYYRYRYRRRYYRYYYRRRYRRYYYYYRYRYYYRRYRYRYYYRYRRYYYYRYYYRRRRRYYRYYYYRRRRYYRYYRRYRRRYYRYRYYRYRRRRRRYRRYRRYRYRRRYYYYYYYYRYRRYRRRYRRYRRYRYYYYRYYYYYRYYYYYYRYRYYYYYYRRRRYYYRYRYYYRYRYRYYRYYYRYYRYYRYYYRYYRYYYRRYYRRRRRRYRYRYYRYRYRRRRRYRYRYYYRYYYYYYRYYRYRRYYYRYRYRRYRRYRYRYRRRRYRYYYRRYRRRYYRYYRRYYRRYRRYRRRYRRRYRYRYRRRRYYYRYRYRYYYRRYRYRYYYYYYRYYRYYYRRYYYYYYYYYYRRRYYRYRYRRYYYRRYRRYRYRYRYYRRRRRRRYYYRYRRYRYRYYYYYYYYRYRYRYYYRYRY
ExMq038  RRYYRRYYYRYRYYYYYYYYYYYRYYYRRRRYYYYRRRRYRRYRYYRYRYRRRYYRYYYRRRYRRYYYYYRYRYYYRRYRYRYYYRYRRYYYYRYYYRRRRRYYRYYYYRRRRYYRYYRRYRYRYYRYRYYRYRRRRRRYRRYRRYRYRRRYYYYYYYYRYRRYRRRYRRYRRYRYYYYRYYYYYRYYYYYYRYRYYYYYYRRRRYYYRYRYYYRYRYRYYRYYYRYYRYYRYYYRYYRYYYRRYYRRRRRRYRYRYYRYRYRRRRRYRYRYYYRYYYYYYRYYRYRRYYYRYRYRRYRRYRYRYRRRRYRYYYRRYRRRYYRYYRRYYRRYRRYRRRYRRRYRYRYRRRRYYYRYRYRYYYRRYRYRYYYYYYRYYRYYYRRYYYYYYYYYYRRRYYRYRYRRYYYRRYRRYRYRYRYYRRRRRRRYYYRYRRYRYRYYYYYYYYRYRYRYYYRYRY
ExMq039  RRYYRRYYYRYRYYYYYYYYYYYRYYYRRRRYYYYRRRRYRRYRYYRYRYRRRYYRYYYRRRYRRYYYYYRYRYYYRRYRYRYYYRYRRYYYYRYYYRRRRRYYRYYYYRRRRYYRYYRRYRYRYYRYRYYRYRRRRRRYRRYRRYRYRRRYYYYYYYYRYRRYRRRYRRYRRYRYYYYRYYYYYRYYYYYYRYRYYYYYYRRRRYYYRYRYYYRYRYRYYRYYYRYYRYYRYYYRYYRYYYRRYYRRRRRRYRYRYYRYRYRRRRRYRYRYYYRYYYYYYRYYRYRRYYYRYRYRRYRRYRYRYRRRRYRYYYRRYRRRYYRYYRRYYRRYRRYRRRYRRRYRYRYRRRRYYYRYRYRYYYRRYRYRYYYYYYRYYRYYYRRYYYYYYYYYYRRRYYRYRYRRYYYRRYRRYRYRYRYYRRRRRRRYYYRYRRYRYRYYYYYYYYRYRYRYYYRYRY
ExNZ040  RRYYRRYYYRYRYYYYYYYYYYYRYYYRRRRYYYYRRRRYRRYRYYRYRYRRRYYRYYYRRRYRRYYYYYRYRYYYRRYRYRYYYRYRRYYYYRYYYRRRRRYYRYYYYRRRRYYRYYRRYRYRYYRYRYYRYRRRRRRYRRYRRYRYRRRYYYYYYYYRYRRYRRRYRRYRRYRYYYYRYYYYYRYYYYYYRYRYYYYYYRRRRYYYRYRYYYRYRYRYYRYYYRYYRYYRYYYRYYRYYYRRYYRRRRRRYRYRYYRYRYRRRRRYRYRYYYRYYYYYYRYYRYRRYYYRYRYRRYRRYRYRYRRRRYRYYYRRYRRRYYRYYRRYYRRYRRYRRRYRRRYRYRYRRRRYYYRYRYRYYYRRYRYRYYYYYYRYYRYYYRRYYYYYYYYYYRRRYYRYRYRRYYYRRYRRYRYRYRYYRRRRRRRYYYRYRRYRYRYYYYYYYYRYRYRYYYRYRY
ExNZ041  RRYYRRYYYRYRYYYYYYYYYYYRYYYRRRRYYYYRRRRYRRYRYYRYRYRRRYYRYYYRRRYRRYYYYYRYRYYYRRYRYRYYYRYRRYYYYRYYYRRRRRYYRYYYYRRRRYYRYYRRYRYRYYRYRYYRYRRRRRRYRRYRRYRYRRRYYYYYYYYRYRRYRRRYRRYRRYRYYYYRYYYYYRYYYYYYRYRYYYYYYRRRRYYYRYRYYYRYRYRYYRYYYRYYRYYRYYYRYYRYYYRRYYRRRRRRYRYRYYRYRYRRRRRYRYRYYYRYYYYYYRYYRYRRYYYRYRYRRYRRYRYRYRRRRYRYYYRRYRRRYYRYYRRYYRRYRRYRRRYRRRYRYRYRRRRYYYRYRYRYYYRRYRYRYYYYYYRYYRYYYRRYYYYYYYYYYRRRYYRYRYRRYYYRRYRRYRYRYRYYRRRRRRRYYYRYRRYRYRYYYYYYYYRYRYRYYYRYRY
ExNZ042  RRYYRRYYYRYRYYYYYYYYYYYRYYYRRRRYYYYRRRRYRRYRYYRYRYRRRYYRYYYRRRYRRYYYYYRYRYYYRRYRYRYYYRYRRYYYYRYYYRRRRRYYRYYYYRRRRYYRYYRRYRYRYYRYRYYRYRRRRRRYRRYRRYRYRRRYYYYYYYYRYRRYRRRYRRYRRYRYYYYRYYYYYRYYYYYYRYRYYYYYYRRRRYYYRYRYYYRYRYRYYRYYYRYYRYYRYYYRYYRYYYRRYYRRRRRRYRYRYYRYRYRRRRRYRYRYYYRYYYYYYRYYRYRRYYYRYRYRRYRRYRYRYRRRRYRYYYRRYRRRYYRYYRRYYRRYRRYRRRYRRRYRYRYRRRRYYYRYRYRYYYRRYRYRYYYYYYRYYRYYYRRYYYYYYYYYYRRRYYRYRYRRYYYRRYRRYRYRYRYYRRRRRRRYYYRYRRYRYRYYYYYYYYRYRYRYYYRYRY
ExPN024  RRYYRRYYYRYRYYYYYYYYYYYRYYYRRRRYYYYRRRRYRRYRYYRYRYRRRYYRYYYRRRYRRYYYYYRYRYYYRRYRYRYYYRYRRYYYYRYYYRRRRRYYRYYYYRRRRYYRYYRRYRRRYYRYRYYRYRRRRRRYRRYRRYRYRRRYYYYYYYYRYRRYRRRYRRYRRYRYYYYRYYYYYRYYYYYYRYRYYYYYYRRRRYYYRYRYYYRYRYRYYRYYYRYYRYYRYYYRYYRYYYRRYYRRRRRRYRYRYYRYRYRRRRRYRYRYYYRYYYYYYRYYRYRRYYYRYRYRRYRRYRYRYRRRRYRYYYRRYRRRYYRYYRRYYRRYRRYRRRYRRRYRYRYRRRRYYYRYRYRYYYRRYRYRYYYYYYRYYRYYYRRYYYYYYYYYYRRRYYRYRYRRYYYRRYRRYRYRYRYYRRRRRRRYYYRYRRYRYRYYYYYYYYRYRYRYYYRYRY
ExPN025  RRYYRRYYYRYRYYYYYYYYYYYRYYYRRRRYYYYRRRRYRRYRYYRYRYRRRYYRYYYRRRYRRYYYYYRYRYYYRRYRYRYYYRYRRYYYYRYYYRRRRRYYRYYYYRRRRYYRYYRRYRRRYYRYRYYRYRRRRRRYRRYRRYRYRRRYYYYYYYYRYRRYRRRYRRYRRYRYYYYRYYYYYRYYYYYYRYRYYYYYYRRRRYYYRYRYYYRYRYRYYRYYYRYYRYYRYYYRYYRYYYRRYYRRRRRRYRYRYYRYRYRRRRRYRYRYYYRYYYYYYRYYRYRRYYYRYRYRRYRRYRYRYRRRRYRYYYRRYRRRYYRYYRRYYRRYRRYRRRYRRRYRYRYRRRRYYYRYRYRYYYRRYRYRYYYYYYRYYRYYYRRYYYYYYYYYYRRRYYRYRYRRYYYRRYRRYRYRYRYYRRRRRRRYYYRYRRYRYRYYYYYYYYRYRYRYYYRYRY
ExRa035  RRYYRRYYYRYRYYYYYYYYYYYRYYYRRRRYYYYRRRRYRRYRYYRYRYRRRYYRYYYRRRYRRYYYYYRYRYYYRRYRYRYYYRYRRYYYYRYYYRRRRRYYRYYYYRRRRYYRYYRRYRYRYYRYRYYRYRRRRRRYRRYRRYRYRRRYYYYYYYYRYRRYRRRYRRYRRYRYYYYRYYYYYRYYYYYYRYRYYYYYYRRRRYYYRYRYYYRYRYRYYRY-YRYYRYYRYYYRYYRYYYRRYYRRRRRRYRYRYYRYRYRRRRRYRYRYYYRYYYYYYRYYRYRRYYYRYRYRRYRRYRYRYRRRRYRYYYRRYRRRYYRYYRRYYRRYRRYRRRYRRRYRYRYRRRRYYYRYRYRYYYRRYRYRYYYYYYRYYRYYYRRYYYYYYYYYYRRRYYRYRYRRYYYRRYRRYRYRYRYYRRRRRRRYYYRYRRYRYRYYYYYYYYRYRYRYYYRYRY
ExSa029  RRYYRRYYYRYRYYYYYYYYYYYRYYYRRRRYYYYRRRRYRRYRYYRYRYRRRYYRYYYRRRYRRYYYYYRYRYYYRRYRYRYYYRYRRYYYYRYYYRRRRRYYRYYYYRRRRYYRYYRRYRYRYYRYRYYRYRRRRRRYRRYRRYRYRRRYYYYYYYYRYRRYRRRYRRYRRYRYYYYRYYYYYRYYYYYYRYRYYYYYYRRRRYYYRYRYYYRYRYRYYRYYYRYYRYYRYYYRYYRYYYRRYYRRRRRRYRYRYYRYRYRRRRRYRYRYYYRYYYYYYRYYRYRRYYYRYRYRRYRRYRYRYRRRRYRYYYRRYRRRYYRYYRRYYRRYRRYRRRYRRRYRYRYRRRRYYYRYRYRYYYRRYRYRYYYYYYRYYRYYYRRYYYYYYYYYYRRRYYRYRYRRYYYRRYRRYRYRYRYYRRRRRRRYYYRYRRYRYRYYYYYYYYRYRYRYYYRYRY
ExSa030  RRYYRRYYYRYRYYYYYYYYYYYRYYYRRRRYYYYRRRRYRRYRYYRYRYRRRYYRYYYRRRYRRYYYYYRYRYYYRRYRYRYYYRYRRYYYYRYYYRRRRRYYRYYYYRRRRYYRYYRRYRYRYYRYRYYRYRRRRRRYRRYRRYRYRRRYYYYYYYYRYRRYRRRYRRYRRYRYYYYRYYYYYRYYYYYYRYRYYYYYYRRRRYYYRYRYYYRYRYRYYRYYYRYYRYYRYYYRYYRYYYRRYYRRRRRRYRYRYYRYRYRRRRRYRYRYYYRYYYYYYRYYRYRRYYYRYRYRRYRRYRYRYRRRRYRYYYRRYRRRYYRYYRRYYRRYRRYRRRYRRRYRYRYRRRRYYYRYRYRYYYRRYRYRYYYYYYRYYRYYYRRYYYYYYYYYYRRRYYRYRYRRYYYRRYRRYRYRYRYYRRRRRRRYYYRYRRYRYRYYYYYYYYRYRYRYYYRYRY
ExTh026  RRYYRRYYYRYRYYYYYYYYYYYRYYYRRRRYYYYRRRRYRRYRYYRYRYRRRYYRYYYRRRYRRYYYYYRYRYYYRRYRYRYYYRYRRYYYYRYYYRRRRRYYRYYYYRRRRYYRYYRRYRRRYYRYRYYRYRRRRRRYRRYRRYRYRRRYYYYYYYYRYRRYRRRYRRYRRYRYYYYRYYYYYRYYYYYYRYRYYYYYYRRRRYYYRYRYYYRYRYRYYRYYYRYYRYYRYYYRYYRYYYRRYYRRRRRRYRYRYYRYRYRRRRRYRYRYYYRYYYYYYRYYRYRRYYYRYRYRRYRRYRYRYRRRRYRYYYRRYRRRYYRYYRRYYRRYRRYRRRYRRRYRYRYRRRRYYYRYRYRYYYRRYRYRYYYYYYRYYRYYYRRYYYYYYYYYYRRRYYRYRYRRYYYRRYRRYRYRYRYYRRRRRRRYYYRYRRYRYRYYYYYYYYRYRYRYYYRYRY
ExTh027  RRYYRRYYYRYRYYYYYYYYYYYRYYYRRRRYYYYRRRRYRRYRYYRYRYRRRYYRYYYRRRYRRYYYYYRYRYYYRRYRYRYYYRYRRYYYYRYYYRRRRRYYRYYYYRRRRYYRYYRRYRRRYYRYRYYRYRRRRRRYRRYRRYRYRRRYYYYYYYYRYRRYRRRYRRYRRYRYYYYRYYYYYRYYYYYYRYRYYYYYYRRRRYYYRYRYYYRYRYRYYRYYYRYYRYYRYYYRYYRYYYRRYYRRRRRRYRYRYYRYRYRRRRRYRYRYYYRYYYYYYRYYRYRRYYYRYRYRRYRRYRYRYRRRRYRYYYRRYRRRYYRYYRRYYRRYRRYRRRYRRRYRYRYRRRRYYYRYRYRYYYRRYRYRYYYYYYRYYRYYYRRYYYYYYYYYYRRRYYRYRYRRYYYRRYRRYRYRYRYYRRRRRRRYYYRYRRYRYRYYYYYYYYRYRYRYYYRYRY
ExTh028  RRYYRRYYYRYRYYYYYYYYYYYRYYYRRRRYYYYRRRRYRRYRYYRYRYRRRYYRYYYRRRYRRYYYYYRYRYYYRRYRYRYYYRYRRYYYYRYYYRRRRRYYRYYYYRRRRYYRYYRRYRRRYYRYRYYRYRRRRRRYRRYRRYRYRRRYYYYYYYYRYRRYRRRYRRYRRYRYYYYRYYYYYRYYYYYYRYRYYYYYYRRRRYYYRYRYYYRYRYRYYRYYYRYYRYYRYYYRYYRYYYRRYYRRRRRRYRYRYYRYRYRRRRRYRYRYYYRYYYYYYRYYRYRRYYYRYRYRRYRRYRYRYRRRRYRYYYRRYRRRYYRYYRRYYRRYRRYRRRYRRRYRYRYRRRRYYYRYRYRYYYRRYRYRYYYYYYRYYRYYYRRYYYYYYYYYYRRRYYRYRYRRYYYRRYRRYRYRYRYYRRRRRRRYYYRYRRYRYRYYYYYYYYRYRYRYYYRYRY
FaAu056  RRYYRRYYYRYRYYYYYYYYYYYRYYYRRRRYYYYYRRRYYRYRYYRYRYRRRYYRYYYRRRYRRYYYYYRYRYYYRRYRYRYYYRYYRYYYYRYYYRRRRRYYRYYYYRRRRYYRYYRRYRYRRYRYRYYRYRRRRRYYRRYRRYRYYRRYYYYYRYYRRRRYRRYYRRYRRYRYYYYYYYYYYRYYYYYYRYYYYYYRYRRRRYYYYRRYYYRYRYRYYYYYYRYYRRYRYYYRYYRYYYRRYYYRRRRRRRYRYYRYRYRRRRRYRYRYYYRYYYYYYRYYRYRRYYYRYRRRRYRYYRYRYRRRRYRYYYRRYRRRYYRYYRRYYRRYRYYRRRYRRRYRRRRRRRRYYYRYRYRYYYRRYRYRYYYYYYRYRRYYYRRYYYYYRYYYYRRYYYRYRYRRYYYRRRRRYRYYRRYYRRRRRRRYYYRYYRYRYRYYYYYYYYRRRYRYYYRYRY
FcAu057  RRYYRRYYYRYRYYYYYYYYYYYRYYYRRRRYYYYYRRRYYRYRYYRYRYRRRYYRYYYRRRYRRYYYYYRYRYYYRRYRYRYYYRYYRYYYYRYYYRRRRRYYRYYYYRRRRYYRYYRRYRRRRYRYRYYYYRRRRRYYRRYRRYRYYRRYYYYYRYYRRRRYRRYYRRYRRYRYYYYYYYYYYRYYYYYYRYYYYYYRYRRRRYYYRRRYYYRYRYRYYYYYYRYYRRYRYYYRYYRYYYRRYYYRRRRRRRYRYYRYRYRRRRRYRYRYYYRYYYYYYRYYRYRRYYYRYRYRRYRYYRYRYRRRRYRYYYRRYRRRYYRYYRRYYRRYRYYRRRYRRRYRRRRRRRRYYYRYRYRYYYRRYRYRYYYYYYRYRRYYYRRYYYYYRYYYYRRYYYRYRYRRYYYRRRRRYRYYRRYYRRRRRRRYYYRYYRYRYRYYYYYYYYRRRYRYYYRYRY
FcAu058  RRYYRRYYYRYRYYYYYYYYYYYRYYYRRRRYYYYYRRRYYRYRYYRYRYRRRYYRYYYRRRYRRYYYYYRYRYYYRRYRYRYYYRYYRYYYYRYYYRRRRRYYRYYYYRRRRYYRYYRRYRRRRYRYRYYYYRRRRRYYRRYRRYRYYRRYYYYYRYYRRRRYRRYYRRYRRYRYYYYYYYYYYRYYYYYYRYYYYYYRYRRRRYYYRRRYYYRYRYRYYYYYYRYYRRYRYYYRYYRYYYRRYYYRRRRRRRYRYYRYRYRRRRRYRYRYYYRYYYYYYRYYRYRRYYYRYRYRRYRYYRYRYRRRRYRYYYRRYRRRYYRYYRRYYRRYRYYRRRYRRRYRRRRRRRRYYYRYRYRYYYRRYRYRYYYYYYRYRRYYYRRYYYYYRYYYYRRYYYRYRYRRYYYRRRRRYRYYRRYYRRRRRRRYYYRYYRYRYRYYYYYYYYRRRYRYYYRYRY
FfAu059  RRYYRRYYYRYRYYYYYYYYYYYRYYYRRRRYYYYYRRRYYRYRYYRYRYRRRYYRYYYRRRYRYYYYYYRYRYYYRRYRYRYYYRYYRYYYYRYYYRRRRRYYRYYYYRRRRYYRYYRRYRYRRRRYRYYRYRRRRRYYRRYRRYRYYRRYYYYYRYYRRRRYRRYYRRYRRYRYYYYYYYYYYRYYYYYYRYYYYYYRYRRRRYYYRRRYYYRYRYRYYYYYYRYYRRYRYYYRYYRYYYRRYYYRRRRRRRYRYYRYRYRRRRRYRYRYYYRYYYYYYRYYRYRRYYYRYRRRRYRYYRYRYYRRRYRYYYRRYRRRYYRYYRRYYRRYRYYRRRYRRRYRRRRRRRYYYYRYRYYYYYRRYRYRYYYYYYRYRRYYYRRYYYYYRYYYYRRYYYRYRYRRYYYRRRRRYRYYRRYYRRRRRRRYYYRYYRYRYRYYYYYYYYRRRYRYYYRYRY
FfAu060  RRYYRRYYYRYRYYYYYYYYYYYRYYYRRRRYYYYYRRRYYRYRYYRYRYRRRYYRYYYRRRYRYYYYYYRYRYYYRRYRYRYYYRYYRYYYYRYYYRRRRRYYRYYYYRRRRYYRYYRRYRYRRRRYRYYRYRRRRRYYRRYRRYRYYRRYYYYYRYYRRRRYRRYYRRYRRYRYYYYYYYYYYRYYYYYYRYYYYYYRYRRRRYYYRRRYYYRYRYRYYYYYYRYYRRYRYYYRYYRYYYRRYYYRRRRRRRYRYYRYRYRRRRRYRYRYYYRYYYYYYRYYRYRRYYYRYRRRRYRYYRYRYRRRRYRYYYRRYRRRYYRYYRRYYRRYRYYRRRYRRRYRRRRRRRRYYYRYRYRYYYRRYRYRYYYYYYRYRRYYYRRYYYYYRYYYYRRYYYRYRYRRYYYRRRRRYRYYRRYYRRRRRRRYYYRYYRYRYRYYYYYYYYRRRYRYYYRYRY
FlHk045  RRYYRRRYYRRRYYYYYYYYYRYRYYYRRRRYYYYYRRRYYRYRYYRYRYRRRYYRYYYRRRYRRYYYYYRYRYYYRRYRYRYYYRYRRYYYYRYYYRYRYRYYRYYYYRRRRYYRYYRRYRYRRYRYRYYRYRRRRRRYRRYRRYRYRRRYYYYYYYYRYRRYRRYYRRYRRYRRYYYRYYYYYRYYYYYYRYRYYYYYYRRRRYYYRRRYYYRYRYRYYRYYYYYYRYYRYYYRYYRYYYRRYYYRRRRRRRYRYYRYRYRRRRRRRYRYYYRYYYYYYRYYRYRRYYYRYRYRRYRYYRYRYRRRRYRYYYRRYRRRYYRYYRRYYRRYRYYRRRYRRRYRYRRRRRRYRYRYYYRYYYRRYYYRYYYYYYRYYRYYYRRYYYYYYYYYYRRYYYRYRYRYYRYRRYRRYRYRYRYYRRRYRRRYYYRYYRYRYRYYYYYYYYRYRYRYYYRYRY
HoSu044  RRYYRRRYYRYRYYYYYYYYYYYRYYYRRRRYYYYRRRRYRRYRYYRYRYRRRYYRYYYRRRYRRYYYYYRYRYYYRRYRYRYYYRYRRYYYYRYYYRRRYRYYRYYYYRRYRYYRYYRRYRYRRYRYRYYRYRRRRRRYRRYYRYRYRRRYYYYYYRYRYRRYRRYYRRYRRYRRRYYRYYYYYRYYYYYYRYRYYYYYYRRRRYYYRRRYYYRYRYRYYYYYYRYYRYYRYYYRYYRYYYRRYYYRRRRRRRYRYYRYRYRRRRRRRYRYYYRYYYYYYRYYRYRRYYYRRRRRRYRYYRYRYRRRRYRYYYRRYRRRYYRYYRRYYRRYRYRRRRYRRRYRYRRRRRRYRYRYYYRYYYRRYRYRYYYYRYRYYRYYYRRYYYYYYYYYYRRYYYRYRYRRYYYRRYRRYRYRYRYYYRRRRRRYYYRYYRYRYRYYYYYYYYRYRYYYYYRYRY
HoSu061  RRYYRRRYYRYRYYYYYYYYYYYRYYYRRRRYYYYRRRRYRRYRYYRYRYRRRYYRYYYRRRYRRYYYYYRYRYYYRRYRYRYYYRYRRYYYYRYYYRRRYRYYRYYYYRRYRYYRYYRRYRYRRYRYRYYRYRRRRRRYRRYYRYRYRRRYYYYYYRYRYRRYRRYYRRYRRYRRRYYRYYYYYRYYYYYYRYRYYYYYYRRRRYYYRRRYYYRYRYRYYYYYYRYYRYYRYYYRYYRYYYRRYYYRRRRRRRYRYYRYRYRRRRRRRYRYYYRYYYYYYRYYRYRRYYYRRRRRRYRYYRYRYRRRRYRYYYRRYRRRYYRYYRRYYRRYRYRRRRYRRRYRYRRRRRRYRYRYYYRYYYRRYRYRYYYYYYRYYRYYYRRYYYYYYYYYYRRYYYRYRYRRYYYRRYRRYRYRYRYYRRRRRRRYYYRYYRYRYRYYYYYYYYRYRYYYRYRYRY
HoSu062  RRYYRRRYYRYRYYYYYYYYYYYRYYYRRRRYYYYRRRRYRRYRYYRYRYRRRYYRYYYRRRYRRYYYYYRYRYYYRRYRYRYYYRYRRYYYYRYYYRRRYRYYRYYYYRRYRYYRYYRRYRYRRYRYRYYRYRRRRRRYRRYYRYRYRRRYYYYYYRYRYRRYRRYYRRYRRYRRRYYRYYYYYRYYYYYYRYRYYYYYYRRRRYYYRRRYYYRYRYRYYYYYYRYYRYYRYYYRYYRYYYRRYYYRRRRRRRYRYYRYRYRRRRRRRYRYYYRYYYYYYRYYRYRRYYYRRRRRRYRYYRYRYRRRRYRYYYRRYRRRYYRYYRRYYRRYRYRRRRYRRRYRYRRRRRRYRYRYYYRYYYRRYRYRYYYYYYRYYRYYYRRYYYYYYYYYYRRYYYRYRYRRYYYRRYRRYRYRYRYYRRRRRRRYYYRYYRYRYRYYYYYYYYRYRYYYRYRYRY
KaSL063  RRYYRRRYYRYRYYYYYYYYYYYRYYYRRRRYYYYRRRRYYRYRYYRYRYRRRYYRYYYRRRYRRYYYYYRYRYYYRRYRYRYYYRYRRYYYYRYYYRRRRRYYRYYYYRRRRYYRRYRRYRYRRYRYRYYRYRRRRRRYRRYRRYRYRRRYYYYYYYYRYRRYRRYYRRYRRYRRYYYRYYYYYRYYYYYYRYRYYYYYYRRRRYYYRRRYYYRYRYRYYRYYYRYYRYYRYYYRYYRYYYRRYYYRRRRRRRYRYYRYRYRRRRRRRYRYYYRYYYYYYRYYRYRRYYYRYRRRRYRYYRYRYRRRRYRYYYRRYRRRYYRYYRRYYRRYRYYRRRYRRRYRYRRRRRRYRYRYYYRYYYRRYYYRYYYYYYRYYRYYYRRYYYYYYYYYYRRYYYRYRYRRYRYRRYRRYRYRYRYYRRRRRRRYYYRYYRYRYRYYYYYYYYRYRYRYYYRYRY
KaSL064  RRYYRRRYYRYRYYYYYYYYYYYRYYYRRRRYYYYRRRRYYRYRYYRYRYRRRYYRYYYRRRYRRYYYYYRYRYYYRRYRYRYYYRYRRYYYYRYYYRRRRRYYRYYYYRRRRYYRRYRRYRYRRYRYRYYRYRRRRRRYRRYRRYRYRRRYYYYYYYYRYRRYRRYYRRYRRYRRYYYRYYYYYRYYYYYYRYRYYYYYYRRRRYYYRRRYYYRYRYRYYRYYYRYYRYYRYYYRYYRYYYRRYYYRRRRRRRYRYYRYRYRRRRRRRYRYYYRYYYYYYRYYRYRRYYYRYRRRRYRYYRYRYRRRRYRYYYRRYRRRYYRYYRRYYRRYRYYRRRYRRRYRYRRRRRRYRYRYYYRYYYRRYYYRYYYYYYRYYRYYYRRYYYYYYYYYYRRYYYRYRYRRYRYRRYRRYRYRYRYYRRRRRRRYYYRYYRYRYRYYYYYYYYRYRYRYYYRYRY
KaSL065  RRYYRRRYYRYRYYYYYYYYYYYRYYYRRRRYYYYRRRRYYRYRYYRYRYRRRYYRYYYRRRYRRYYYYYRYRYYYRRYRYRYYYRYRRYYYYRYYYRRRRRYYRYYYYRRRRYYRRYRRYRYRRYRYRYYRYRRRRRRYRRYRRYRYRRRYYYYYYYYRYRRYRRYYRRYRRYRRYYYRYYYYYRYYYYYYRYRYYYYYYRRRRYYYRRRYYYRYRYRYYRYYYRYYRYYRYYYRYYRYYYRRYYYRRRRRRRYRYYRYRYRRRRRRRYRYYYRYYYYYYRYYRYRRYYYRYRRRRYRYYRYRYRRRRYRYYYRRYRRRYYRYYRRYYRRYRYYRRRYRRRYRYRRRRRRYRYRYYYRYYYRRYYYRYYYYYYRYYRYYYRRYYYYYYYYYYRRYYYRYRYRRYRYRRYRRYRYRYRYYRRRRRRRYYYRYYRYRYRYYYYYYYYRYRYRYYYRYRY
LcAu069  RRYYRRYYRRYRYYYYYYYYYYYRYYYRRRRYYYYYRRRYYRYRYYRRRYRRRYYRYYYRRRYRRYYYYYRYYYYYRRYRYRYYYRYYRYYYYRYYYRRRRRYYRYYYYRRRRYYYYYRRYRYRRYRYRYYRYRRRRRYYRRYRRYRYRRRYYYYYRYYRYRRYRRYYRRYRRYRYYYYYYYYYYRYYYYYYRYRYYYYRYRRRRYYYRRRYYYRYRYRYYRYYYRYYRYYRYYYRYYRYRYRRYYYRRRRRRRYRYYRYRYRRRRRYRYRYYYRYYYYYYRYYRYRRYYYRRRRRRYRYYRYRYRRRRYRYYYRRYRRRYYRYYRRYYRRYRYYRRYYRRRYRRRRRRRRYYYRYRYRYYYRRYRYRYYYYYYRYRRYYYRRYYYYYRYYYYRRYYYRYRYRRYYYRRRRRYRYYYRYYRRRRRRRYYYRYYRYRYRYYYYYYYYRYRYRYYYRYRY
LeAu068  RRYYRRYYYRYRYYYYYYYYYYYRYYYRRRRYYYYYRRRYYRYRYYRRRYRRRYYRYYYRRRYRRYYYYYRYRYYYRRYRYRYYYRYYRYYYYRYYYRRRRRYYRYYYYRRRRYYYYYRRYRYRRYRYRYYRYRRRRRYYRRYRRYRYRRRYYYYYRYYRYRRYRRYYRRYRRYRYYYYYYYYYYRYYYYYYRYRYYYYRYRRRRYYYRRRYYYRYRYRYYRYYYRYYRYYRYYYRYYRYRYRRYYYRRRRRRRYRYYRYRYRRRRRYRYRYYYRYYYYYYRYYRYRRYYYRRRRRRYRYYRYRYRRRRYRYYYRRYRRRYYRYYRRYYRRYRYYRRYYRRRYRRRRRRRRYYYRYRYRYYYRRYRYRYYYYYYRYRRYYYRRYYYYYRYYYYRRYYYRYRYRRYYYRRRRRYRYYYRYYRRRRRRRYYYRYYRYRYRYYYYYYYYRYRYRYYYR---
LePN066  RRYYRRYYYRYRYYYYYYYYYYYRYYYRRRRYYYYYRRRYYRYRYYRRRYRRRYYRYYYRRRYRRYYYYYRYRYYYRYYRYRYYYRYYRYYYYRYYYRRRRRYYRYYYYRRRRYYYYYRRYRYRRYRYRYYRYRRRRRYYRRYRRYRYRRRYYYYYRYYRYRRYRRYYRRYRRYRYYYYYYYYYYRYYYYYYRYYYYYYRYRRRRYYYRRRYYYRYRYRYYRYYYRYYRYYRYYYRYYRYRYRRYYYRRRRRRRYRYYRYRYRRRRRYRYRYYYRYYYYYYRYYRYRRYYYRRRRRRYRYYRYRYRRRRYRYYYRRYRRRYYRYYRRYYRRYRYYRRYYRRRYRRRRRRRRYYYRYRYRYYYRRYRYRYYYYYYRYRRYYYRRYYYYYRYYYYRRYYYRYRYRRYYYRRRRRYRYYYRYYRRRRRRRYYYRYYRYRYRYYYYYYYYRYRYRYYYRYRY
LePN067  RRYYRRYYYRYRYYYYYYYYYYYRYYYRRRRYYYYYRRRYYRYRYYRRRYRRRYYRYYYRRRYRRYYYYYRYRYYYRYYRYRYYYRYYRYYYYRYYYRRRRRYYRYYYYRRRRYYYYYRRYRYRRYRYRYYRYRRRRRYYRRYRRYRYRRRYYYYYRYYRYRRYRRYYRRYRRYRYYYYYYYYYYRYYYYYYRYYYYYYRYRRRRYYYRRRYYYRYRYRYYRYYYRYYRYYRYYYRYYRYRYRRYYYRRRRRRRYRYYRYRYRRRRRYRYRYYYRYYYYYYRYYRYRRYYYRRRRRRYRYYRYRYRRRRYRYYYRRYRRRYYRYYRRYYRRYRYYRRYYRRRYRRRRRRRRYYYRYRYRYYYRRYRYRYYYYYYRYRRYYYRRYYYYYRYYYYRRYYYRYRYRRYYYRRRRRYRYYYRYYRRRRRRRYYYRYYRYRYRYYYYYYYYRYRYRYYYRYRY
LlAu070  RRYYRRYYYRYRYYYYYYYYYYYRYYYRRRRYYYYYRRRYYRYRYYRRRYRRRYYRYYYRRRYRRYYYYYRYRYYYRRYRYRYYYRYYRYYYYRYYYRRRRYYYRYYYYRRRRYYYYYRRYRYRRYRYRYYRYRRRRRYYRRYRRYRYRRRYYYYYRYYRYRRYRRYYRRYRRYRYYYYYYYYYYRYYYYYYRYRYYYYRYRRRRYYYRRRYYYRYRYRYYRYYYRYYRYYRYYYRYYRYRYRRYYYRRRRRRRYRYYRYRYRRRRRYRYRYYYRYYYYYYRYYRYRRYYYRRRRRRYRYYRYRYRRRRYRYYYRRYRRRYYRYYRRYYRRYRYYRRYYRRRYRRRRRRRRYYYRYRYRRYYRRYRYRYYYYYYRYRRYYYRRYYYYYRYYYYRRYYYRYRYRRYYYRRRRRYRYYYRYYRRRRRRRYYYRYYRYRYRYYYYYYYYRYRYRYYYRYRY
LlAu071  RRYYRRYYYRYRYYYYYYYYYYYRYYYRRRRYYYYYRRRYYRYRYYRRRYRRRYYRYYYRRRYRRYYYYYRYRYYYRRYRYRYYYRYYRYYYYRYYYRRRRYYYRYYYYRRRRYYYYYRRYRYRRYRYRYYRYRRRRRYYRRYRRYRYRRRYYYYYRYYRYRRYRRYYRRYRRYRYYYYYYYYYYRYYYYYYRYRYYYYRYRRRRYYYRRRYYYRYRYRYYRYYYRYYRYYRYYYRYYRYRYRRYYYRRRRRRRYRYYRYRYRRRRRYRYRYYYRYYYYYYRYYRYRRYYYRRRRRRYRYYRYRYRRRRYRYYYRRYRRRYYRYYRRYYRRYRYYRRYYRRRYRRRRRRRRYYYRYRYRRYYRRYRYRYYYYYYRYRRYYYRRYYYYYRYYYYRRYYYRYRYRRYYYRRRRRYRYYYRYYRRRRRRRYYYRYYRYRYRYYYYYYYYRYRYRYYYRYRY
LuAu126  RRYYRRYYYRYRYYYYYYYYYYYRYYYRRRRYYYYYRRYYYRYRYYRYRYRRRYYRYYYRRRYRRYYYYYRYRYYYRRYRYRYYYRYYRYYYYYYYYRRRRRYYRYYYYRRRRYYRYYRRYRYRRYRYRYYRYRRRRRYYRRYRRYRYRRRYYYYYRYYRYRRYRRYYRRYRRYRYYYYYYYYYYRYYYYYYRYYYRYYYYRRRRYYYRRRYYYRYRYRYYRYYYRYYRRYRYYYRYYRYYYRRYYYRRRRRRRYRYYRYRYRRRRRYRYRYYYRYYYYYYRYYRYRRYYYRYRRRRYRRYRYRYRRRRYRYYYRRYRRRYYRYYRRYYRRYYYYRRYYRRRYRRRRRRRRYYYRYRYRYYYRRYRYRYYYYYYRYRRYYYRRYYYYYRYYYYRRYYYRYRYRRYYYRRYRRYRYYRRYYRRRRRRRYYYRYYRYRYRYYYYYYYYRRRYYYRYRYRR
LuAu127  RRYYRRYYYRYRYYYYYYYYYRYRYYYRRRRYYYYYRRYYRRYRYYRYRYRRRYYRYYYRRRYRRYYYYYRYRYYYRRYRYRYYYRYYRYYYYYYYYRRRRRYYRYYYYRRRRYYRYYRRYRYRRYRYRYYRYRRRRRYYRRYRRYRYRRRYYYYYRYYRYRRYRRYYRRYRRYRYYYYYYYYYYRYYYYYYRYYYYYYYYRRRRYYYRRRYYYRYRYRYYRYYYRYYRRYRYYYRYYRYYYRRYYYRRRRRRRYRYYRYRYRRRRRYYYRYYYRYYYYYYRYYRYRRYYYRYRRRRYRRYRYRYRRRRYRYYYRRYRRRYYRYYRRYYRRYYYYRRYYRRRYRRRRRRRRYYYRYYYRYYYRRYRYRYYYYYYRYRRYYYRRYYYYYRYYYYRRYYYRYRYRRYYYRRYRRYRYYRRYYRRRRRRRYYYRYYRYRYRYYYYYYYYRRRYYYRYRYRR
LuAu128  RRYYRRYYYRYRYYYYYYYYYRYRYYYRRRRYYYYYRRYYRRYRYYRYRYRRRYYRYYYRRRYRRYYYYYRYRYYYRRYRYRYYYRYYRYYYYYYYYRRRRRYYRYYYYRRRRYYRYYRRYRYRRYRYRYYRYRRRRRYYRRYRRYRYRRRYYYYYRYYRYRRYRRYYRRYRRYRYYYYYYYYYYRYYYYYYRYYYYYYYYRRRRYYYRRRYYYRYRYRYYRYYYRYYRRYRYYYRYYRYYYRRYYYRRRRRRRYRYYRYRYRRRRRYYYRYYYRYYYYYYRYYRYRRYYYRYRRRRYRRYRYRYRRRRYRYYYRRYRRRYYRYYRRYYRRYYYYRRYYRRRYRRRRRRRRYYYRYYYRYYYRRYRYRYYYYYYRYRRYYYRRYYYYYRYYYYRRYYYRYRYRRYYYRRYRRYRYYRRYYRRRRRRRYYYRYYRYRYRYYYYYYYYRRRYYYRYRYRR
MoPN046  RRYYRRYYYRYRYYYYYYYYYYYRYYYRRRRYYYYYRRRYYRYRYYRYRYRRRYYRYYYRRRYRRYYYYYRYRYYYRRYRYRYYYRYYRYYYYRYYYRRRRRYYRYYYYRRRRYYRYYRRYRYRRYRYRYYRYRRRRRYYRYYRRYRYYRRYYYYYRYYRYRRYRRYYRRYRRYRYYYYYYYYYYRYYYYYYRYRYYYYRYRRRRYYYRRRYYYRYRYRYYRYYYRYYRYYRYYYRYYRYYYRRYYRRRRRRYRYRYYRYRYRRRRRYRYRYYYRYYYYYYRYYRYRRYYYRRRRRRYRYYRYRYRRRRYRYYYRRYRRRYYRYYRRYYRRYRYYRRYYRRRYRRRRRRRRYYYRYRYRYYYRRYRYRYYYYYYRYRRYYYRRYYYYYRYYYYRRYYYRYRYRRYYYRRRRRYRYYRRYYRRRRRRRYYYRYYRYYYRYYYYYYYYRYRYRYYYRYRY
NgPN051  RRYYRRYYYRYRYYYYYYYYYYYRYYYRRRRYYYYYRRRYYRYRYYRYRYRRRYYRYYYRRRYRRYYYYYRYRYYYRRYRYRYYYRYYRYYYYRYYYRRRRRYYRYYYYRRRRYYRYYRRYRYRRYRYRYYRYRRRRRYYRYYRRYRYYRRYYYYYRYYRYRRYRRYYRRYRRYRYYYYYYYYYYRYYYYYYRYRYYYYRYRRRRYYYRRRYYYRYRYRYYRYYYRYYRYYRYYYRYYRYYYRRYYRRRRRRYRYRYYRYRYRRRRRYRYRYYYRYYYYYYRYYRYRRYYYRRRRRRYRYYRYRYRRRRYRYYYRRYRRRYYRYYRRYYRRYRYYRRYYRRRYRRRRRRRRYYYRYRYRYYYRRYRYRYYYYYYRYRRYYYRRYYYYYRYYYYRRYYYRYRYRRYYYRRRRRYRYYRRYYRRRRRRRYYYRYYRYYYRYYYYYYYYRYRYRYYYRYRY
NiPN054  RRYYRRYYYRYRYYYYYYYYYYYRYYYRRRRYYYYYRRRYYRYRYYRYRYRRRYYRYYYRRRYRRYYYYYRYRYYYRRYRYRYYYRYYRYYYYRYYYRRRRRYYRYYYYRRRRYYRYYRRYRYRRYRYRYYRYRRRRRYYRYYRRYRYYRRYYYYYRYYRYRRYRRYYRRYRRYRYYYYYYYYYYRYYYYYYRYRYYYYRYRRRRYYYRRRYYYRYRYRYYRYYYRYYRYYRYYYRYYRYYYRRYYRRRRRRYRYRYYRYRYRRRRRYRYRYYYRYYYYYYRYYRYRRYYYRRRRRRYRYYRYRYRRRRYRYYYRRYRRRYYRYYRRYYRRYRYYRRYYRRRYRRRRRRRRYYYRYRYRYYYRRYRYRYYYYYYRYRRYYYRRYYYYYRYYYYRRYYYRYRYRRYYYRRRRRYRYYRRYYRRRRRRRYYYRYYRYYYRYYYYYYYYRYRYRYYYRYRY
NiPN072  RRYYRRYYYRYRYYYYYYYYYYYRYYYRRRRYYYYYRRRYYRYRYYRYRYRRRYYRYYYRRRYRRYYYYYRYRYYYRRYRYRYYYRYYRYYYYRYYYRRRRRYYRYYYYRRRRYYRYYRRYRYRRYRYRYYRYRRRRRYYRYYRRYRYYRRYYYYYRYYRYRRYRRYYRRYRRYRYYYYYYYYYYRYYYYYYRYRYYYYRYRRRRYYYRRRYYYRYRYRYYRYYYRYYRYYRYYYRYYRYYYRRYYRRRRRRYRYRYYRYRYRRRRRYRYRYYYRYYYYYYRYYRYRRYYYRRRRRRYRYYRYRYRRRRYRYYYRRYRRRYYRYYRRYYRRYRYYRRYYRRRYRRRRRRRRYYYRYRYRYYYRRYRYRYYYYYYRYRRYYYRRYYYYYRYYYYRRYYYRYRYRRYYYRRRRRYRYYRRYYRRRRRRRYYYRYYRYYYRYYYYYYYYRYRYRYYYRYRY
NiPN073  RRYYRRYYYRYRYYYYYYYYYYYRYYYRRRRYYYYYRRRYYRYRYYRYRYRRRYYRYYYRRRYRRYYYYYRYRYYYRRYRYRYYYRYYRYYYYRYYYRRRRRYYRYYYYRRRRYYRYYRRYRYRRYRYRYYRYRRRRRYYRYYRRYRYYRRYYYYYRYYRYRRYRRYYRRYRRYRYYYYYYYYYYRYYYYYYRYRYYYYRYRRRRYYYRRRYYYRYRYRYYRYYYRYYRYYRYYYRYYRYYYRRYYRRRRRRYRYRYYRYRYRRRRRYRYRYYYRYYYYYYRYYRYRRYYYRRRRRRYRYYRYRYYRRRYRYYYRRYRRRYYRYYRRYYRRYRYYRRYYRRRYRRRRRRRRYYYRYRYRYYYRRYRYRYYYYYYRYRRYYYRRYYYYYRYYYYRRYYYRYRYRRYYYRRRRRYRYYRRYYRRRRRRRYYYRYYRYYYRYYYYYYYYRYRYRYYYRYRY
NiPN074  RRYYRRYYYRYRYYYYYYYYYYYRYYYRRRRYYYYYRRRYYRYRYYRYRYRRRYYRYYYRRRYRRYYYYYRYRYYYRRYRYRYYYRYYRYYYYRYYYRRRRRYYRYYYYRRRRYYRYYRRYRYRRYRYRYYRYRRRRRYYRYYRRYRYYRRYYYYYRYYRYRRYRRYYRRYRRYRYYYYYYYYYYRYYYYYYRYRYYYYRYRRRRYYYRRRYYYRYRYRYYRYYYRYYRYYRYYYRYYRYYYRRYYRRRRRRYRYRYYRYRYRRRRRYRYRYYYRYYYYYYRYYRYRRYYYRRRRRRYRYYRYRYRRRRYRYYYRRYRRRYYRYYRRYYRRYRYYRRYYRRRYRRRRRRRRYYYRYRYRYYYRRYRYRYYYYYYRYRRYYYRRYYYYYRYYYYRRYYYRYRYRRYYYYRRRRYRYYRRYYRRRRRRRYYYRYYRYYYRYYYYYYYYRYRYRYYYRYRY
NiPN075  RRYYRRYYYRYRYYYYYYYYYYYRYYYRRRRYYYYYRRRYYRYRYYRYRYRRRYYRYYYRRRYRRYYYYYRYRYYYRRYRYRYYYRYYRYYYYRYYYRRRRRYYRYYYYRRRRYYRYYRRYRYRRYRYRYYRYRRRRRYYRRYRRYRYRRRYYYYYRYYRYRRYRRYYRRYRRYRYRYYYYYYYYRYYYRYYRYRYYYYRYRRRRYYYRRRYYYRYRYRYYRYYYRYYRYYRYYYRYYRYYYRRYYYRRRRRRRYRYYRYRYRRRRRYRYRYYYRYYYYYYRYYRYRRYYYRRRRRRYRYYRYRYRRRRYRYYYRRYRRRYYRYYRRYYRRYRYYRRYYRRRYRRRRRRRRYYYRYRYRYYRRRYRYRYYYYYYRYRRYYYRRYYYYYRRYYYRRYYYRYRYRRYYYRRRRRYRYYRRYYRRRRRRRYYYRYYRYYYRYYYYYYYYRYRYRYYYRYRY
NiPN077  RRYYRRYYYRYRYYYYYYYYYYYRYYYRRRRYYYYYRRRYYRYRYYRYRYRRRYYRYYYRRRYRRYYYYYRYRYYYRRYRYRYYYRYYRYYYYRYYYRRRRRYYRYYYYRRRRYYRYYRRYRYRRYRYRYYRYRRRRRYYRRYRRYRYRRRYYYYYRYYRYRRYRRYYRRYRRYRYRYYYYYYYYRYYYRYYRYRYYYYRYRRRRYYYRRRYYYRYRYRYYRYYYRYYRYYRYYYRYYRYYYRRYYYRRRRRRRYRYYRYRYRRRRRYRYRYYYRYYYYYYRYYRYRRYYYRRRRRRYRYYRYRYRRRRYRYYYRRYRRRYYRYYRRYYRRYRYYRRYYRRRYRRRRRRRRYYYRYRYRYYRRRYRYRYYYYYYRYRRYYYRRYYYYYRRYYYRRYYYRYRYRRYYYRRRRRYRYYRRYYRRRRRRRYYYRYYRYYYRYYYYYYYYRYRYRYYYRYRY
NoDe048  RRYYRRYYYRYRYYYYYYYYYYYRYYYRRRRYYYYRRRRYYRRRYYRYRYRRRYYRYYYRRRYRRYYYYYRYRYYYRRYRYRRYYYYRRYYYYRYYYRRRRRYYRYYYYRRYRYYRYYRRYRYRRYRYRYYRYRRRRRRYRRYRRYRYRRRYYYYYRYYRYRRYRRYYRRYRRYRRYYYRYYYYYRYYYYYYRYRYYYYYYRRRRYYYRRRYYYRYRYRYYRYYYRYYRYYRYYYRYYRYYYRRYRYRRRRRRRYRYYRYRYRRRRRYRYRRYYRYYYYYYRYYRYRRYYYRRRYRRYRYYRYRYRRRRYRYYYRRYRRRYYRYYRRYYRRYRYYRRYYRRRYRYRRRRRRYYYRYRYRYYYRRYRYRYYYYYYRYRRYYYRRYYYYYYYYYYRRYYYRYRYRRYYYRRYRRYRYYRRYYRRRRRRRYYYRYYRYRYRYYYYYYYYRYRYRYYYRYRY
NoHu003  RRYYRRYYYRYRYYYYYYYYYYYRYYYRRRRYYYYRRRRYYRRRYYRYRYRRRYYRYYYRRRYRRYYYYYRYRYYYRRYRYRYYYYYRRYYYYRYYYRRRRRYYRYYYYRRYRYYRYYRRYRYRRYRYRYYRYRRRRRRYRRYRRYRYRRYYYYYYRYYRYRRYRRYYRRYRRYRRYYYRYYYYYRYYYYYYRYRYYYYYYRRRRYYYRRRYYYRYRYRYYRYYYRYYRYYRYYYRYYRYYYRRYRYRRRRRRRYRYYRYRYRRRRRYRYRRYYRYYYYYYRYYRYRRYYYRRRYRRYRYYRYRYRRRRYRYYYRRYRRRYYRYYRRYYRRYRYYRRYYRRRYRYRRRRRRYYYRYRYRYYYRRYRYRYYYYYYRYRRYYYRRYYYYYYYYYYRRYYYRYRYRRYYYRRYRRYRYYRRYYRRRRRRRYYYRYYRYRYRYYYYYYYYRYRYRYYYRYRY
NoRa002  RRYYRRYYYRYRYYYYYYYYYYYRYYYRRRRYYYYRRRRYYRRRYYRYRYRRRYYRYYYRRRYRRYYYYYRYRYYYRRYRYRYYYYYRRYYYYRYYYRRRRRYYRYYYYRRYRYYRYYRRYRYRRYRYRYYRYRRRRRRYRRYRRYRYRRRYYYYYRYYRYRRYRRYYRRYRRYRRYYYRYYYYYRYYYYYYRYRYYYYYYRRRRYYYRRRYYYRYRYRYYRYYYRYYRYYRYYYRYYRYYYRRYRYRRRRRRRYRYYRYRYRRRRRYRYRRYYRYYYYYYRYYRYRRYYYRRRYRRYRYYRYRYRRRRYRYYYRRYRRRYYRYYRRYYRRYRYYRRYYRRRYRYRRRRRRYYYRYRYRYYYRRYRYRYYYYYYRYRRYYYRRYYYYYYYYYYRRYYYRYRYRRYYYRRYRRYRYYRRYYRRRRRRRYYYRYYRYRYRYYYYYYYYRYRYRYYYRYRY
Noxx001  RRYYRRYYYRYRYYYYYYYYRRYRYYYRRRRYYYYRRRRYYRRRYYRYRYRRRYYRYYYRRRYRRYYYYYRYRYYYRRYRYRRYYYYRRYYYYRYYYRRRRRYYRYYYYRRYRYYRYYRRYRYRRYRYRYYRYRRRRRRYRRYRRYRYRRRYYYYYRYYRYRRYRRYYRRYRRYRRYYYRYYYYYRYYYYYYRYRYYYYYYRRRRYYYRRRYYYRYRYRYYRYYYRYYRYYRYYYRYYRYYYRRYRYRRRRRRRYRYYRYRYRRRRRYRYRRYYRYYYYYYRYYRYRRYYYRRRYRRYRYYRYRYRRRRYRYYYRRYRRRYYRYYRRYYRRYRYYRRYYRRRYRYRRRRRRYYYRYRYRYYYRRYRYRYYYYYYRYRRYYYRRYYYYYYYYYYRRYYYRYRYRRYYYRRYRRYRYYRRYYRRRRRRRYYYRYYRYRYRYYYYYYYYRYRYRYYYRYRY
Noxx049  RRYYRRYYYRYRYYYYYYYYYYYRYYYRRRRYYYYRRRRYYRRRYYRYRYRRRYYRYYYRRRYRRYYYYYRYRYYYRRYRYRYYYYYRRYYYYRYYYRRRRRYYRYYYYRRYRYYRYYRRYRYRRYRYRYYRYRRRRRRYRRYRRYRYRRYYYYYYRYYRYRRYRRYYRRYRRYRRYYYRYYYYYRYYYYYYRYRYYYYYYRRRRYYYRRRYYYRYRYRYYRYYYRYYRYYRYYYRYYRYYYRRYRYRRRRRRRYRYYRYRYRRRRRYRYRRYYRYYYYYYRYYRYRRYYYRRRYRRYRYYRYRYRRRRYRYYYRRYRRRYYRYYRRYYRRYRYYRRYYRRRYRYRRRRRRYYYRYRYRYYYRRYRYRYYYYYYRYRRYYYRRYYYYYYYYYYRRYYYRYRYRRYYYRRYRRYRYYRRYYRRRRRRRYYYRYYRYRYRYYYYYYYYRYRYRYYYRYRY
PrPN012  RRYYRRYYYRYRYYYYYYYYYYYRYYYRRRRYYYYYRRRYYRYRYYRYRYRRRYYRYYYRRRYRRYYYYYRYRYYYRRYRYRYYYRYYRYYYYRYYYRRRRRYYRYYYYRRRRYYRYYRRYRYRRYRYRYYRYRRRRRYYRYYRRYRYYRRYYYYYRYYRYRRYRRYYRRYRRYRYYYYYYYYYYRYYYYYYRYRYYYYRYRRRRYYYRRRYYYRYRYRYYRYYYRYYRYYRYYYRYYRYYYRRYYRRRRRRYRYRYYRYRYRRRRRYRYRYYYRYYYYYYRYYRYRRYYYRRRRRRYRYYRYRYRRRRYRYYYRRYRRRYYRYYRRYYRRYRYYRRYYRRRYRRRRRRRRYYYRYRYRYYYRRYRYRYYYYYYRYRRYYYRRYYYYYRYYYYRRYYYRYRYRRYYYRRRRRYRYYRRYYRRRRRRRYYYRYYRYYYRYYYYYYYYRYRYRYYYRYRY
PrPN013  RRYYRRYYYRYRYYYYYYYYYYYRYYYRRRRYYYYYRRRYYRYRYYRYRYRRRYYRYYYRRRYRRYYYYYRYRYYYRRYRYRYYYRYYRYYYYRYYYRRRRRYYRYYYYRRRRYYRYYRRYRYRRYRYRYYRYRRRRRYYRYYRRYRYYRRYYYYYRYYRYRRYRRYYRRYRRYRYYYYYYYYYYRYYYYYYRYRYYYYRYRRRRYYYRRRYYYRYRYRYYRYYYRYYRYYRYYYRYYRYYYRRYYRRRRRRYRYRYYRYRYRRRRRYRYRYYYRYYYYYYRYYRYRRYYYRRRRRRYRYYRYRYRRRRYRYYYRRYRRRYYRYYRRYYRRYRYYRRYYRRRYRRRRRRRRYYYRYRYRYYYRRYRYRYYYYYYRYRRYYYRRYYYYYRYYYYRRYYYRYRYRRYYYRRRRRYRYYRRYYRRRRRRRYYYRYYRYYYRYYYYYYYYRYRYRYYYRYRY
PrPN078  RRYYRRYYYRYRYYYYYYYYYYYRYYYRRRRYYYYYRRRYYRYRYYRYRYRRRYYRYYYRRRYRRYYYYYRYRYYYRRYRYRYYYRYYRYYYYRYYYRRRRRYYRYYYYRRRRYYRYYRRYRYRRYRYRYYRYRRRRRYYRYYRRYRYYRRYYYYYRYYRYRRYRRYYRRYRRYRYYYYYYYYYYRYYYYYYRYRYYYYRYRRRRYYRRRRYYYRYRYRYYRYYYRYYRYYRYYYRYYRYYYRRYYRRRRRRYRYRYYRYRYRRRRRYRYRYYYRYYYYYYRYYRYRRYYYRRRRRRYRYYRYRYRRRRYRYYYRRYRRRYYRYYRRYYRRYRYYRRYYRRRYRRRRRRRRYYYRYRYRYYYRRYRYRYYYYYYRYRRYYYRRYYYYYRYYYYRRYYYRYRYRRYYYRRRRRYRYYRRYYRRRRRRRYYYRYYRYYYRYYYYYYYYRYRYRYYYRYRY
PrPN123  RRYYRRYYYRYRYYYYYYYYYYYRYYYRRRRYYYYYRRRYYRYRYYRYRYRRRYYRYYYRRRYRRYYYYYRYRYYYRRYRYRYYYRYYRYYYYRYYYRRRRRYYRYYYYRRRRYYRYYRRYRYRRYRYRYYRYRRRRRYYRYYRRYRYYRRYYYYYRYYRYRRYRRYYRRYRRYRYYYYYYYYYYRYYYYYYRYRYYYYRYRRRRYYYRRRYYYRYRYRYY---YRYYRYYRYYYRYYRYYYRRYYRRRRRRYRYRYYRYRYRRRRRYRYRYYYRYYYYYYRYYRYRRYYYRRRRRRYRYYRYRYRRRRYRYYYRRYRRRYYRYYRRYYRRYRYYRRYYRRRYRRRRRRRRYYYRYRYRYYYRRYRYRYYYYYYRYRRYYYRRYYYYYRYYYYRRYYYRYRYRRYYYRRRRRYRYYRRYYRRRRRRRYYYRYYRYYYRYYYYYYYYRYRYRYYYRYRY
PrPN124  RRYYRRYYYRYRYYYYYYYYYYYRYYYRRRRYYYYYRRRYYRYRYYRYRYRRRYYRYYYRRRYRRYYYYYRYRYYYRRYRYRYYYRYYRYYYYRYYYRRRRRYYRYYYYRRRRYYRYYRRYRYRRYRYRYYRYRRRRRYYRYYRRYRYYRRYYYYYRYYRYRRYRRYYRRYRRYRYYYYYYYYYYRYYYYYYRYRYYYYRYRRRRYYRRRRYYYRYRYRYYRYYYRYYRYYRYYYRYYRYYYRRYYRRRRRRYRYRYYRYRYRRRRRYRYRYYYRYYYYYYRYYRYRRYYYRRRRRRYRYYRYRYRRRRYRYYYRRYRRRYYRYYRRYYRRYRYYRRYYRRRYRRRRRRRRYYYRYRYRYYYRRYRYRYYYYYYRYRRYYYRRYYYYYRYYYYRRYYYRYRYRRYYYRRRRRYRYYRRYYRRRRRRRYYYRYYRYYYRYYYYYYYYRYRYRYYYRYRY
PrPN125  RRYYRRYYYRYRYYYYYYYYYYYRYYYRRRRYYYYYRRRYYRYRYYRYRYRRRYYRYYYRRRYRRYYYYYRYRYYYRRYRYRYYYRYYRYYYYRYYYRRRRRYYRYYYYRRRRYYRYYRRYRYRRYRYRYYRYRRRRRYYRYYRRYRYYRRYYYYYRYYRYRRYRRYYRRYRRYRYYYYYYYYYYRYYYYYYRYRYYYYRYRRRRYYYRRRYYYRYRYRYYRYYYRYYRYYRYYYRYYRYYYRRYYRRRRRRYRYRYYRYRYRRRRRYRYRYYYRYYYYYYRYYRYRRYYYRRRRRRYRYYRYRYRRRRYRYYYRRYRRRYYRYYRRYYRRYRYYRRYYRRRYRRRRRRRRYYYRYRYRYYYRRYRYRYYYYYYRYRRYYYRRYYYYYRYYYYRRYYYRYRYRRYYYRRRRRYRYYRRYYRRRRRRRYYYRYYRYYYRYYYYYYYYRYRYRYYYRYRY
RaHu006  RRYYRRRYYRYRYYYYYYYYYYYRYYYRRRRYYYYYRRRYYRYRYYRRRYRRRYYRYYYRRRYRRYYYYYRYRYYYRRYRYRYYYRYRRYYYYRYYYRYRRRYYRYYYYRRRRYYRYYRRYRYRRYRYRYYRYRRRRRRYRRYRRYRYRRRYYYYYYYYRYRRYRRYYRRYRRYRRYYYRYYYYYRYYYYYYRYRYYYYYYRRRRYYYRRRYYYRYRYRYYRYYYRYYRYYRYYYRYYRYYYRRYYYRRRRRRRYRYYYYRYRRRRRRRYRYYYRYYYYYYRYYRYRRYYYRYRYRRYRYYRYRYRRRRYRYYYRRYRRRYYRYYRRYYRRYRYYRRRYRRRYRYRRRRRRYRYRYYYRYYYRYYYYRYYYYYYRYYRYYYRRYYYYYYYYYYRRYYYRYRYRRYRYRRYRRYRYRYRYYRRRRRRRYYYRYYRYRYRYYYYYYYYRYRYRYYYRYRY
RaNZ004  RRYYRRRYYRYRYYYYYYYYYYYRYYYRRRRYYYYYRRRYYRYRYYRRRYRRRYYRYYYRRRYRRYYYYYRYRYYYRRYRYRYYYRYRRYYYYRYYYRYRRRYYRYYYYRRRRYYRYYRRYRYRRYRYRYYRYRRRRRRYRRYRRYRYRRRYYYYYYYYRYRRYRRYYRRYRRYRRYYYRYYYYYRYYYYYYRYRYYYYYYRRRRYYYRRRYYYRYRYRYYRYYYRYYRYYRYYYRYYRYYYRRYYYRRRRRRRYRYYYYRYRRRRRRRYRYYYRYYYYYYRYYRYRRYYYRYRYRRYRYYRYRYRRRRYRYYYRRYRRRYYRYYRRYYRRYRYYRRRYRRRYRYRRRRRRYRYRYYYRYYYRYYYYRYYYYYYRYYRYYYRRYYYYYYYYYYRRYYYRYRYRRYRYRRYRRYRYRYRYYRRRRRRRYYYRYYRYRYRYYYYYYYYRYRYRYYYRYRY
RaPN009  RRYYRRYYYRYRYYYYYYYYYYYRYYYRRRRYYYYYRRRYYRYRYYRYRYRRRYYRRYYRRRYRRYYYYYRYRYYYRRYRYRYYYRYYRYYYYRYYYRRRYRYYRYYYYRRRRYYRYYRRYRYRRYRYRRYRYRRRRRYYRYYRRYRYRRRYYYYYRYYRYRRYRRYYRRYRRYRYYYYYYYYYYRYYYYYYRYRYYYYYYRRRRYYYRRRYYYRYRYRYYRYYYRYYRRYRYYYRYYRYYYRRYYYRRRRRRRYRYYRYRYRRRRRYRYRYYYRYYYYYYRYYRYRRYYYRYRYRRYRYYRYRRRRRRYRYYYRRYRRRYYRYYRRYYRRYRYYRRYYRRRYRRRRRRRRYYYRYRYRYYYRRYRYRYYYYYYRYRRYYYRRYYYYYRYYYYRRYYYRYRYRRYYYRRRRRYRYYRRYYRRRRRRRYYYRYYRYRYRYYYYYYYYRRRYYYRYRYRY
RaPN010  RRYYRRRYYRYRYYYYYYYYYYYRYYYRRRRYYYYYRRRYYRYRYYRRRYRRRYYRYYYRRRYRRYYYYYRYRYYYRRYRYRYYYRYRRYYYYRYYYRYRRRYYRYYYYRRRRYYRYYRRYRYRRYRYRYYRYRRRRRRYRRYRRYRYRRRYYYYYYYYRYRRYRRYYRRYRRYRRYYYRYYYYYRYYYYYYRYRYYYYYYRRRRYYYRRRYYYRYRYRYYRYYYRYYRYYRYYYRYYRYYYRRYYYRRRRRRRYRYYYYRYRRRRRRRYRYYYRYYYYYYRYYRYRRYYYRYRYRRYRYYRYRYRRRRYRYYYRRYRRRYYRYYRRYYRRYRYYRRRYRRRYRYRRRRRRYRYRYYYRYYYRYYYYRYYYYYYRYYRYYYRRYYYYYYYYYYRRYYYRYRYRRYRYRRYRRYRYRYRYYRRRRRRRYYYRYYRYRYRYYYYYYYYRYRYRYYYRYRY
RaPN079  RRYYRRYYYRYRYYYYYYYYYYYRYYYRRRRYYYYYRRRYYRYRYYRYRYRRRYYRRYYRRRYRRYYYYYRYRYYYRRYRYRYYYRYYRYYYYRYYYRRRYRYYRYYYYRRRRYYRYYRRYRYRRYRYRRYRYRRRRRYYRYYRRYRYRRRYYYYYRYYRYRRYRRYYRRYRRYRYYYYYYYYYYRYYYYYYRYRYYYYYYRRRRYYYRRRYYYRYRYRYYRYYYRYYRRYRYYYRYYRYYYRRYYYRRRRRRRYRYYRYRYRRRRRYRYRYYYRYYYYYYRYYRYRRYYYRYRYRRYRYYRYRRRRRRYRYYYRRYRRRYYRYYRRYYRRYRYYRRYYRRRYRRRRRRRRYYYRYRYRYYYRRYRYRYYYYYYRYRRYYYRRYYYYYRYYYYRRYYYRYRYRRYYYRRRRRYRYYRRYYRRRRRRRYYYRYYRYRYRYYYYYYYYRRRYYYRYRYRY
RaRa008  RRYYRRRYYRYRYYYYYYYYYYYRYYYRRRRYYYYYRRRYYRYRYYRRRYRRRYYRYYYRRRYRRYYYYYRYRYYYRRYRYRYYYRYRRYYYYRYYYRYRRRYYRYYYYRRRRYYRYYRRYRYRRYRYRYYRYRRRRRRYRRYRRYRYRRRYYYYYYYYRYRRYRRYYRRYRRYRRYYYRYYYYYRYYYYYYRYRYYYYYYRRRRYYYRRRYYYRYRYRYYRYYYRYYRYYRYYYRYYRYYYRRYYYRRRRRRRYRYYYYRYRRRRRRRYRYYYRYYYYYYRYYRYRRYYYRYRYRRYRYYRYRYRRRRYRYYYRRYRRRYYRYYRRYYRRYRYYRRRYRRRYRYRRRRRRYRYRYYYRYYYRYYYYRYYYYYYRYYRYYYRRYYYYYYYYYYRRYYYRYRYRRYRYRRYRRYRYRYRYYRRRRRRRYYYRYYRYRYRYYYYYYYYRYRYRYYYRYRY
RaSa007  RRYYRRRYYRYRYYYYYYYYYYYRYYYRRRRYYYYYRRRYYRYRYYRRRYRRRYYRYYYRRRYRRYYYYYRYRYYYRRYRYRYYYRYRRYYYYRYYYRYRRRYYRYYYYRRRRYYRYYRRYRYRRYRYRYYRYRRRRRRYRRYRRYRYRRRYYYYYYYYRYRRYRRYYRRYRRYRRYYYRYYYYYRYYYYYYRYRYYYYYYRRRRYYYRRRYYYRYRYRYYRYYYRYYRYYRYYYRYYRYYYRRYYYRRRRRRRYRYYYYRYRRRRRRRYRYYYRYYYYYYRYYRYRRYYYRYRYRRYRYYRYRYRRRRYRYYYRRYRRRYYRYYRRYYRRYRYYRRRYRRRYRYRRRRRRYRYRYYYRYYYRYYYYRYYYYYYRYYRYYYRRYYYYYYYYYYRRYYYRYRYRRYRYRRYRRYRYRYRYYRRRRRRRYYYRYYRYRYRYYYYYYYYRYRYRYYYRYRY
RuPN055  RRYYRRYYYRYRYYYYYYYYYYYRYYYRRRRYYYYYRRRYYRYRYYRYRYRRRYYRYYYRRRYRRYYYYYRYRYYYRRYRYRYYYRYYRYYYYRYYYRRRRRYYRYYYYRRRRYYRYYRRYRYRRYRYRYYRYRRRRRYYRYYRRYRYYRRYYYYYRYYRYRRYRRYYRRYRRYRYYYYYYYYYYRYYYYYYRYRYYYYRYRRRRYYYRRRYYYRYRYRYYRYYYRYYRYYRYYYRYYRYYYRRYYRRRRRRYRYRYYRYRYRRRRRYRYRYYYRYYYYYYRYYRYRRYYYRRRRRRYRYYRYRYRRRRYRYYYRRYRRRYYRYYRRYYRRYRYYRRYYRRRYRRRRRRRRYYYRYRYRYRYRRYRYRYYYYYYRYRRYYYRRYYYYYRYYYYRRYYYRYRYRRYYYRRRRRYRYYRRYYRRRRRRRYYYRYYRYYYRYYYYYYYYRYRYRYYYRYRY
SoAU087  RRYYRRYYYRYRYYYYYYYYYYYRYYYRRRRYYYYRRRRYYRYRYYRYRYRRRYYRRYYRRRYRRYYYYYRYRYYYRRYRYRYYYRYYRYYYYRYYYRRRYRYYRYYYYRRRRYYRYYRRYRYRRYRYRYYRYRRRRRYYRRYRRYRYRRRYYYYYRYYRYRRYRRYYRRYRRYRYYYYYYYYYYRYYYYYYRYYYYYYYYRRRRYYYRRRYYYRYRYRYYRYYYRYYRRYRYYYRYYRYYYRRYYYRRRRRRRYRYYRYRYRRRRRYRYRYYYRYYYYYYRYYRYRRYYYRYRRRRYRYYRYRRRRRRYRYYYRRYRRRYYRYYRRYYRRYRYYRRRYRRRYRRRRRRRRYYYRYRYRYYYRRYRYRYYYYYYRYRRYYYRRYYYYYRYYYYRRYYYRYRYRRYYYRRRRRYRYYRRYYRRRRRRRYYYRYYRYRYRYYYYYYYYRRRYYYRYRYRY
SoAu086  RRYYRRYYYRYRYYYYYYYYYYYRYYYRRRRYYYYRRRRYYRYRYYRYRYRRRYYRRYYRRRYRRYYYYYRYRYYYRRYRYRYYYRYYRYYYYRYYYRRRYRYYRYYYYRRRRYYRYYRRYRYRRYRYRYYRYRRRRRYYRRYRRYRYRRRYYYYYRYYRRRRYRRYYRRYRRYRYYYYYYYYYYRYYYYYYRYYYYYYYYRRRRYYYRRRYYYRYRYRYYRYYYRYYRRYRYYYRYYRYYYRRYYYRRRRRRRYRYYRYRYRRRRRYRYRYYYRYYYYYYRYYRYRRYYYRYRRRRYRYYRYRRRRRRYRYYYRRYRRRYYRYYRRYYRRYRYYRRRYRRRYRRRRRRRRYYYRYRYRYYYRRYRYRYYYYYYRYRRYYYRRYYYYYRYYYYRRYYYRYRYRRYYYRRRRRYRYYRRYYRRRRRRRYYYRYYRYRYRYYYYYYYYRRRYYYRYRYRY
SoAu088  RRYYRRYYYRYRYYYYYYYYYYYRYYYRRRRYYYYRRRRYYRYRYYRYRYRRRYYRRYYRRRYRRYYYYYRYRYYYRRYRYRYYYRYYRYYYYRYYYRRRYRYYRYYYYRRRRYYRYYRRYRYRRYRYRYYRYRRRRRYYRRYRRYRYRRRYYYYYRYYRYRRYRRYYRRYRRYRYYYYYYYYYYRYYYYYYRYYYYYYYYRRRRYYYRRRYYYRYRYRYYRYYYRYYRRYRYYYRYYRYYYRRYYYRRRRRRRYRYYRYRYRRRRRYRYRYYYRYYYYYYRYYRYRRYYYRYRRRRYRYYRYRRRRRRYRYYYRRYRRRYYRYYRRYYRRYRYYRRRYRRRYRRRRRRRRYYYRYRYRYYYRRYRYRYYYYYYRYRRYYYRRYYYYYRYYYYRRYYYRYRYRRYRYRRRRRYRYYRRYYRRRRRRRYYYRYYRYRYRYYYYYYYYRRRYYYRYRYRY
SoAu089  RRYYRRYYYRYRYYYYYYYYYYYRYYYRRRRYYYYRRRRYYRYRYYRYRYRRRYYRRYYRRRYRRYYYYYRYRYYYRRYRYRYYYRYYRYYYYRYYYRRRYRYYRYYYYRRRRYYRYYRRYRYRRYRYRYYRYRRRRRYYRRYRRYRYRRRYYYYYRYYRYRRYRRYYRRYRRYRYYYYYYYYYYRYYYYYYRYYYYYYYYRRRRYYYRRRYYYRYRYRYYRYYYRYYRRYRYYYRYYRYYYRRYYYRRRRRRRYRYYRYRYRRRRRYRYRYYYRYYYYYYRYYRYRRYYYRYRRRRYRYYRYRRRRRRYRYYYRRYRRRYYRYYRRYYRRYRYYRRRYRRRYRRRRRRRRYYYRYRYRYYYRRYRYRYYYYYYRYRRYYYRRYYYYYRYYYYRRYYYRYRYRRYRYRRRRRYRYYRRYYRRRRRRRYYYRYYRYRYRYYYYYYYYRRRYYYRYRYRY
StIN091  RRYYRRYYYRYRYYYYYYYYYYYRYYYRRRRYYYYYRRRYYRYRYYRYRYRRRYYRYYYRRRYRRYYYYYRYRYYYRRYRYRYYYRYYRYYYYRYYYRRRRRYYRYYYYRRRRYYRYYRRYRYRRYRYRYYRYRRRRRYYRYYRRYRYYRRYYYYYRYYRYRRYRRYYRRYRRYRYYYYYYYYYYRYYYYYYRYRYYYYRYRRRRYYYRRRYYYRYRYRYYRYYYRYYRYYRYYYRYYRYYYRRYYRRRRRRYRYRYYRYRYRRRRRYRYRYYYRYYYYYYRYYRYRRYYYRRRRRRYRYYRYRYRRRRYRYYYRRYRRRYYRYYRRYYRRYRYYRRYYRRRYRRRRRRRRYYYRYRYRYYYRRYRYRYYYYYYRYRRYYYRRYYYYYRYYYYRRYYYRYRYRRYYYRRRRRYRYYRRYYRRRRRRRYYYRYYRYYYRYYYYYYYYRYRYRYYYRYRY
StIn090  RRYYRRYYYRYRYYYYYYYYYYYRYYYRRRRYYYYYRRRYYRYRYYRYRYRRRYYRYYYRRRYRRYYYYYRYRYYYRRYRYRYYYRYYRYYYYRYYYRRRRRYYRYYYYRRRRYYRYYRRYRYRRYRYRYYRYRRRRRYYRYYRRYRYYRRYYYYYRYYRYRRYRRYYRRYRRYRYYYYYYYYYYRYYYYYYRYRYYYYRYRRRRYYYRRRYYYRYRYRYYRYYYRYYRYYRYYYRYYRYYYRRYYRRRRRRYRYRYYRYRYRRRRRYRYRYYYRYYYYYYRYYRYRRYYYRRRRRRYRYYRYRYRRRRYRYYYRRYRRRYYRYYRRYYRRYRYYRRYYRRRYRRRRRRRRYYYRYRYRYYYRRYRYRYYYYYYRYRRYYYRRYYYYYRYYYYRRYYYRYRYRRYYYRRRRRYRYYRRYYRRRRRRRYYYRYYRYYYRYYYYYYYYRYRYRYYYRYRY
StPN047  RRYYRRYYYRYRYYYYYYYYYYYRYYYRRRRYYYYYRRRYYRYRYYRYRYRRRYYRYYYRRRYRRYYYYYRYRYYYRRYRYRYYYRYYRYYYYRYYYRRRRRYYRYYYYRRRRYYRYYRRYRYRRYRYRYYRYRRRRRYYRYYRRYRYYRRYYYYYRYYRYRRYRRYYRRYRRYRYYYYYYYYYYRYYYYYYRYRYYYYRYRRRRYYYRRRYYYRYRYRYYRYYYRYYRYYRYYYRYYRYYYRRYYRRRRRRYRYRYYRYRYRRRRRYRYRYYYRYYYYYYRYYRYRRYYYRRRRRRYRYYRYRYRRRRYRYYYRRYRRRYYRYYRRYYRRYRYYRRYYRRRYRRRRRRRRYYYRYRYRYYYRRYRYRYYYYYYRYRRYYYRRYYYYYRYYYYRRYYYRYRYRRYYYRRRRRYRYYRRYYRRRRRRRYYYRYYRYYYRYYYYYYYYRYRYRYYYRYRY
StPN092  RRYYRRYYYRYRYYYYYYYYYYYRYYYRRRRYYYYRRRRYRRYRYYRYRYRRRYYRYYYRRRYRRYYYYYRYRYYYRRYRYRYYYRYRRYYYYRYYYRRRRRYYRYYYYRRRRYYRYYRRYRRRYYRYRYYRYRRRRRRYRRYRRYRYRRRYYYYYYYYRYRRYRRRYRRYRRYRYYYYRYYYYYRYYYYYYRYRYYYYYYRRRRYYYRYRYYYRYRYRYYRYYYRYYRYYRYYYRYYRYYYRRYYRRRRRRYRYRYYRYRYRRRRRYRYRYYYRYYYYYYRYYRYRRYYYRYRYRRYRRYRYRYRRRRYRYYYRRYRRRYYRYYRRYYRRYRRYRRRYRRRYRYRYRRRRYYYRYRYRYYYRRYRYRYYYYYYRYYRYYYRRYYYYYYYYYYRRRYYRYRYRRYYYRRYRRYRYRYRYYRRRRRRRYYYRYRRYRYRYYYYYYYYRYRYRYYYRYRY
StPN093  RRYYRRYYYRYRYYYYYYYYYYYRYYYRRRRYYYYYRRRYYRYRYYRYRYRRRYYRYYYRRRYRRYYYYYRYRYYYRRYRYRYYYRYYRYYYYRYYYRRRRRYYRYYYYRRRRYYRYYRRYRYRRYRYRYYRYRRRRRYYRYYRRYRYYRRYYYYYRYYRYRRYRRYYRRYRRYRYYYYYYYYYYRYYYYYYRYRYYYYRYRRRRYYYRRRYYYRYRYRYYRYYRRYYRYYRYYYRYYRYYYRRYYRRRRRRYRYRYYRYRYRRRRRYRYRYYYRYYYYYYRYYRYRRYYYRRRRRRYRYYRYRYRRRRYRYYYRRYRRRYYRYYRRYYRRYRYYRRYYRRRYRRRRRRRRYYYRYRYRYYYRRYRYRYYYYYYRYRRYYYRRYYYYYRYYYYRRYYYRYRYRRYYYRRRRRYRYYRRYYRRRRRRRYYYRYYRYYYRYYYYYYYYRYRYRYYYRYRY
StPN094  RRYYRRYYYRYRYYYYYYYYYYYRYYYRRRRYYYYYRRRYYRYRYYRYRYRRRYYRYYYRRRYRRYYYYYRYRYYYRRYRYRYYYRYYRYYYYRYYYRRRRRYYRYYYYRRRRYYRYYRRYRYRRYRYRYYRYRRRRRYYRYYRRYRYYRRYYYYYRYYRYRRYRRYYRRYRRYRYYYYYYYYYYRYYYYYYRYRYYYYRYRRRRYYRRRRYYYRYRYRYYRYYYRYYRYYRYYYRYYRYYYRRYYRRRRRRYRYRYYRYRYRRRRRYRYRYYYRYYYYYYRYYRYRRYYYRRRRRRYRYYRYRYRRRRYRYYYRRYRRRYYRYYRRYYRRYRYYRRYYRRRYRRRRRRRRYYYRYRYRYYYRRYRYRYYYYYYRYRRYYYRRYYYYYRYYYYRRYYYRYRYRRYYYRRRRRYRYYRRYYRRRRRRRYYYRYYRYYYRYYYYYYYYRYRYRYYYRYRY
StPN095  RRYYRRYYYRYRYYYYYYYYYYYRYYYRRRRYYYYYRRRYYRYRYYRYRYRRRYYRYYYRRRYRRYYYYYRYRYYYRRYRYRYYYRYYRYYYYRYYYRRRRRYYRYYYYRRRRYYRYYRRYRYRRYRYRYYRYRRRRRYYRYYRRYRYYRRYYYYYRYYRYRRYRRYYRRYRRYRYYYYYYYYYYRYYYYYYRYRYYYYRYRRRRYYYRRRYYYRYRYRYYRYYYRYYRYYRYYYRYYRYYYRRYYRRRRRRYRYRYYRYRYRRRRRYRYRYYYRYYYYYYRYYRYRRYYYRRRRRRYRYYRYRYRRRRYRYYYRRYRRRYYRYYRRYYRRYRYYRRYYRRRYRRRRRRRRYYYRYRYRYYYRRYRYRYYYYYYRYRRYYYRRYYYYYRYYYYRRYYYRYRYRRYYYRRRRRYRYYRRYYRRRRRRRYYYRYYRYYYRYYYYYYYYRYRYRYYYRYRY
StPN096  RRYYRRYYYRYRYYYYYYYYYYYRYYYRRRRYYYYYRRRYYRYRYYRYRYRRRYYRYYYRRRYRRYYYYYRYRYYYRRYRYRYYYRYYRYYYYRYYYRRRRRYYRYYYYRRRRYYRYYRRYRYRRYRYRYYRYRRRRRYYRYYRRYRYYRRYYYYYRYYRYRRYRRYYRRYRRYRYYYYYYYYYYRYYYYYYRYRYYYYRYRRRRYYYRRRYYYRYRYRYYRYYYRYYRYYRYYYRYYRYYYRRYYRRRRRRYRYRYYRYRYRRRRRYRYRYYYRYYYYYYRYYRYRRYYYRRRRRRYRYYRYRYRRRRYRYYYRRYRRRYYRYYRRYYRRYRYYRRYYRRRYRRRRRRRRYYYRYRYRYYYRRYRYRYYYYYYRYRRYYYRRYYYYYRYYYYRRYYYRYRYRRYYYRRRRRYRYYRRYYRRRRRRRYYYRYYRYYYRYYYYYYYYRYRYRYYYRYRY
StPN097  RRYYRRYYYRYRYYYYYYYYYYYRYYYRRRRYYYYYRRRYYRYRYYRYRYRRRYYRYYYRRRYRRYYYYYRYRYYYRRYRYRYYYRYYRYYYYRYYYRRRRRYYRYYYYRRRRYYRYYRRYRYRRYRYRYYRYRRRRRYYRYYRRYRYYRRYYYYYRYYRYRRYRRYYRRYRRYRYYYYYYYYYYRYYYYYYRYRYYYYRYRRRRYYRRRRYYYRYRYRYYRYYYRYYRYYRYYYRYYRYYYRRYYRRRRRRYRYRYYRYRYRRRRRYRYRYYYRYYYYYYRYYRYRRYYYRRRRRRYRYYRYRYRRRRYRYYYRRYRRRYYRYYRRYYRRYRYYRRYYRRRYRRRRRRRRYYYRYRYRYYYRRYRYRYYYYYYRYRRYYYRRYYYYYRYYYYRRYYYRYRYRRYYYRRRRRYRYYRRYYRRRRRRRYYYRYYRYYYRYYYYYYYYRYRYRYYYRYRY
TaIN098  RRYYRRRYYRYRYYYYYYYYYYYRYYYRRRRYYYYRRRRYYRYRYYRYRYRRRYYRYYYRRRYRRYYYYYRYRYYYRRYRYRYYYRYRRYYYYRYYYRRRRRYYRYYYYRRRRYYRRYRRYRYRRYRYRYYRYRRRRRRYRRYRRYRYRRRYYYYYYYYRYRRYRRYYRRYRRYRRYYYRYYYYYRYYYYYYRYRYYYYYYRRRRYYYRRRYYYRYRYRYYRYYYRYYRYYRYYYRYYRYYYRRYYYRRRRRRRYRYYRYRYRRRRRRRYRYYYRYYYYYYRYYRYRRYYYRYRRRRYRYYRYRYRRRRYRYYYRRYRRRYYRYYRRYYRRYRYYRRRYRRRYRYRRRRRRYRYRYYYRYYYRRYYYRYYYYYYRYYRYYYRRYYYYYYYYYYRRYYYRYRYRRYRYRRYRRYRYRYRYYRRRRRRRYYYRYYRYRYRYYYYYYYYRYRYRYYYRYRY
TaIN099  RRYYRRRYYRYRYYYYYYYYYYYRYYYRRRRYYYYRRRRYYRYRYYRYRYRRRYYRYYYRRRYRRYYYYYRYRYYYRRYRYRYYYRYRRYYYYRYYYRRRRRYYRYYYYRRRRYYRRYRRYRYRRYRYRYYRYRRRRRRYRRYRRYRYRRRYYYYYYYYRYRRYRRYYRRYRRYRRYYYRYYYYYRYYYYYYRYRYYYYYYRRRRYYYRRRYYYRYRYRYYRYYYRYYRYYRYYYRYYRYYYRRYYYRRRRRRRYRYYRYRYRRRRRRRYRYYYRYYYYYYRYYRYRRYYYRYRRRRYRYYRYRYRRRRYRYYYRRYRRRYYRYYRRYYRRYRYYRRRYRRRYRYRRRRRRYRYRYYYRYYYRRYYYRYYYYYYRYYRYYYRRYYYYYYYYYYRRYYYRYRYRRYRYRRYRRYRYRYRYYRRRRRRRYYYRYYRYRYRYYYYYYYYRYRYRYYYRYRY
TaIn017  RRYYRRRYYRYRYYYYYYYYYYYRYYYRRRRYYYYRRRRYYRYRYYRYRYRRRYYRYYYRRRYRRYYYYYRYRYYYRRYRYRYYYRYRRYYYYRYYYRRRRRYYRYYYYRRRRYYRRYRRYRYRRYRYRYYRYRRRRRRYRRYRRYRYRRRYYYYYYYYRYRRYRRYYRRYRRYRRYYYRYYYYYRYYYYYYRYRYYYYYYRRRRYYYRRRYYYRYRYRYYRYYYRYYRYYRYYYRYYRYYYRRYYYRRRRRRRYRYYRYRYRRRRRRRYRYYYRYYYYYYRYYRYRRYYYRYRRRRYRYYRYRYRRRRYRYYYRRYRRRYYRYYRRYYRRYRYYRRRYRRRYRYRRRRRRYRYRYYYRYYYRRYYYRYYYYYYRYYRYYYRRYYYYYYYYYYRRYYYRYRYRRYRYRRYRRYRYRYRYYRRRRRRRYYYRYYRYRYRYYYYYYYYRYRYRYYYRYRY
TaIn018  RRYYRRRYYRRRYYYYYYYYYRYRYYYRRRRYYYYYRRRYYRYRYYRYRYRRRYYRYYYRRRYRRYYYYYRYRYYRRRYRYRYYYRYRRYYYYRYYYRYRRRYYRYYYYRRRRYYRYYRRYRYRRYRYRYYRYRRRRRRYRRYRRYRYRRRYYYYYYYYRYRRYRRYYRRYRRYRRYYYRYYYYYRYYYYYYRYRYYYYYYRRRRYYYRRRYYYRYRYRYYRYYYRYYRYYRYYYRYYRYYYRRYYYRRRRRRRYRYYRYRYRRRRRRRYRYYYRYYYYYYRYYRYRRYYYRYRYRRYRYYRYRYRRRRYRYYYRRYRRRYYRYYRRYYRRYRYYRRRYRRRYRYRRRRRRYRYRYYYRYYYRRYYYRYYYYYYRYYRYYYRRYYYYYYYYYYRRYYYRYRYRYYRYRRYRRYRYRYRYYRRRYRRRYYYRYYRYRYRYYYYYYYYRYRYRYYYRYRY
TaIn019  RRYYRRRYYRYRYYYYYYYYYYYRYYYRRRRYYYYRRRRYYRYRYYRYRYRRRYYRYYYRRRYRRYYYYYRYRYYYRRYRYRYYYRYRRYYYYRYYYRYRRRYYRYYYYRRRRYYRYYRRYRYRRYRYRYYRYRRRRRRYRRYRRYRYRRRYYYYYYYYRYRRYRRYYRRYRRYRRYYYRYYYYYRYYYYYYRYRYYYYYYRRRRYYYRRRYYYRYRYRYYRYYYRYYRYYRYYYRYYRYYYRRYYYRRRRRRRYRYYRYRYRRRRRRRYRYYYRYYYYYYRYYRYRRYYYRYRRRRYRYYRYRYRRRRYRYYYRRYRRRYYRYYRRYYRRYRYYRRRYRRRYRYRRRRRRYRYRYYYRYYYRRYYYRYYYYYYRYYRYYYRRYYYYYYYYYYRRYYYRYRYRRYRYRRYRRYRYRYRYYRRRRRRRYYYRYYRYRYRYYYYYYYYRYRYRYYYRYRY
TaIn020  RRYYRRRYYRRRYYYYYYYYYRYRYYYRRRRYYYYYRRRYYRYRYYRYRYRRRYYRYYYRRRYRRYYYYYRYRYYYRRYRYRYYYRYRRYYYYRYYYRYRRRYYRYYYYRRRRYYRYYRRYRYRRYRYRYYRYRRRRRRYRRYRRYRYRRRYYYYYYYYRYRRYRRYYRRYRRYRRYYYRYYYYYRYYYYYYRYRYYYYYYRRRRYYYRRRYYYRYRYRYYRYYYRYYRYYRYYYRYYRYYYRRYYYRRRRRRRYRYYRYRYRRRRRRRYRYYYRYYYYYYRYYRYRRYYYRYRYRRYRYYRYRYRRRRYRYYYRRYRRRYYRYYRRYYRRYRYYRRRYRRRYRYRRRRRRYRYRYYYRYYYRRYYYRYYYYYYRYYRYYYRRYYYYYYYYYYRRYYYRYRYRYYRYRRYRRYRYRYRYYRRRYRRRYYYRYYRYRYRYYYYYYYYRYRYRYYYRYRY
TaIn021  RRYYRRRYYRRRYYYYYYYYYRYRYYYRRRRYYYYYRRRYYRYRYYRYRYRRRYYRYYYRRRYRRYYYYYRYRYYYRRYRYRYYYRYRRYYYYRYYYRYRRRYYRYYYYRRRRYYRYYRRYRYRRYRYRYYRYRRRRRRYRRYRRYRYRRRYYYYYYYYRYRRYRRYYRRYRRYRRYYYRYYYYYRYYYYYYRYRYYYYYYRRRRYYYRRRYYYRYRYRYYRYYYRYYRYYRYYYRYYRYYYRRYYYRRRRRRRYRYYRYRYRRRRRRRYRYYYRYYYYYYRYYRYRRYYYRYRYRRYRYYRYRYRRRRYRYYYRRYRRRYYRYYRRYYRRYRYYRRRYRRRYRYRRRRRRYRYRYYYRYYYRRYYYRYYYYYYRYYRYYYRRYYYYYYYYYYRRYYYRYRYRYYRYRRYRRYRYRYRYYRRRYRRRYYYRYYRYRYRYYYYYYYYRYRYRYYYRYRY
TaIn022  RRYYRRRYYRRRYYYYYYYYYRYRYYYRRRRYYYYYRRRYYRYRYYRYRYRRRYYRYYYRRRYRRYYYYYRYRYYYRRYRYRYYYRYRRYYYYRYYYRYRRRYYRYYYYRRRRYYRYYRRYRYRRYRYRYYRYRRRRRRYRRYRRYRYRRRYYYYYYYYRYRRYRRYYRRYRRYRRYYYRYYYYYRYYYYYYRYRYYYYYYRRRRYYYRRRYYYRYRYRYYRYYYRYYRYYRYYYRYYRYYYRRYYYRRRRRRRYRYYRYRYRRRRRRRYRYYYRYYYYYYRYYRYRRYYYRYRYRRYRYYRYRYRRRRYRYYYRRYRRRYYRYYRRYYRRYRYYRRRYRRRYRYRRRRRRYRYRYYYRYYYRRYYYRYYYYYYRYYRYYYRRYYYYYYYYYYRRYYYRYRYRYYRYRRYRRYRYRYRYYRRRYRRRYYYRYYRYRYRYYYYYYYYRYRYRYYYRYRY
TaIn100  RRYYRRRYYRYRYYYYYYYYYYYRYYYRRRRYYYYRRRRYYRYRYYRYRYRRRYYRYYYRRRYRRYYYYYRYRYYYRRYRYRYYYRYRRYYYYRYYYRRRRRYYRYYYYRRRRYYRRYRRYRYRRYRYRYYRYRRRRRRYRRYRRYRYRRRYYYYYYYYRYRRYRRYYRRYRRYRRYYYRYYYYYRYYYYYYRYRYYYYYYRRRRYYYRRRYYYRYRYRYYRYYYRYYRYYRYYYRYYRYYYRRYYYRRRRRRRYRYYRYRYRRRRRRRYRYYYRYYYYYYRYYRYRRYYYRYRRRRYRYYRYRYRRRRYRYYYRRYRRRYYRYYRRYYRRYRYYRRRYRRRYRYRRRRRRYRYRYYYRYYYRRYYYRYYYYYYRYYRYYYRRYYYYYYYYYYRRYYYRYRYRRYRYRRYRRYRYRYRYYRRRRRRRYYYRYYRYRYRYYYYYYYYRYRYRYYYRYRY
TaIn101  RRYYRRRYYRYRYYYYYYYYYYYRYYYRRRRYYYYRRRRYYRYRYYRYRYRRRYYRYYYRRRYRRYYYYYRYRYYYRRYRYRYYYRYRRYYYYRYYYRRRRRYYRYYYYRRRRYYRRYRRYRYRRYRYRYYRYRRRRRRYRRYRRYRYRRRYYYYYYYYRYRRYRRYYRRYRRYRRYYYRYYYYYRYYYYYYRYRYYYYYYRRRRYYYRRRYYYRYRYRYYRYYYRYYRYYRYYYRYYRYYYRRYYYRRRRRRRYRYYRYRYRRRRRRRYRYYYRYYYYYYRYYRYRRYYYRYRRRRYRYYRYRYRRRRYRYYYRRYRRRYYRYYRRYYRRYRYYRRRYRRRYRYRRRRRRYRYRYYYRYYYRRYYYRYYYYYYRYYRYYYRRYYYYYYYYYYRRYYYRYRYRRYRYRRYRRYRYRYRYYRRRRRRRYYYRYYRYRYRYYYYYYYYRYRYRYYYYYRY
TaIn102  RRYYRRRYYRYRYYYYYYYYYYYRYYYRRRRYYYYRRRRYYRYRYYRYRYRRRYYRYYYRRRYRRYYYYYRYRYYYRRYRYRYYYRYRRYYYYRYYYRRRRRYYRYYYYRRRRYYRRYRRYRYRRYRYRYYRYRRRRRRYRRYRRYRYRRRYYYYYYYYRYRRYRRYYRRYRRYRRYYYRYYYYYRYYYYYYRYRYYYYYYRRRRYYYRRRYYYRYRYRYYRYYYRYYRYYRYYYRYYRYYYRRYYYRRRRRRRYRYYRYRYRRRRRRRYRYYYRYYYYYYRYYRYRRYYYRYRRRRYRYYRYRYRRRRYRYYYRRYRRRYYRYYRRYYRRYRYYRRRYRRRYRYRRRRRRYRYRYYYRYYYRRYYYRYYYYYYRYYRYYYRRYYYYYYYYYYRRYYYRYRYRRYRYRRYRRYRYRYRYYRRRRRRRYYYRYYRYRYRYYYYYYYYRYRYRYYYRYRY
TaIn103  RRYYRRRYYRYRYYYYYYYYYYYRYYYRRRRYYYYRRRRYYRYRYYRYRYRRRYYRYYYRRRYRRYYYYYRYRYYYRRYRYRYYYRYRRYYYYRYYYRRRRRYYRYYYYRRRRYYRRYRRYRYRRYRYRYYRYRRRRRRYRRYRRYRYRRRYYYYYYYYRYRRYRRYYRRYRRYRRYYYRYYYYYRYYYYYYRYRYYYYYYRRRRYYYRRRYYYRYRYRYYRYYYRYYRYYRYYYRYYRYYYRRYYYRRRRRRRYRYYRYRYRRRRRRRYRYYYRYYYYYYRYYRYRRYYYRYRRRRYRYYRYRYRRRRYRYYYRRYRRRYYRYYRRYYRRYRYYRRRYRRRYRYRRRRRRYRYRYYYRYYYRRYYYRYYYYYYRYYRYYYRRYYYYYYYYYYRRYYYRYRYRRYRYRRYRRYRYRYRYYRRRRRRRYYYRYYRYRYRYYYYYYYYRYRYRYYYRYRY
TaIn107  RRYYRRRYYRRRYYYYYYYYYRYRYYYRRRRYYYYYRRRYYRYRYYRYRYRRRYYRYYYRRRYRRYYYYYRYRYYYRRYRYRYYYRYRRYYYYRYYYRYRRRYYRYYYYRRRRYYRYYRRYRYRRYRYRYYRYRRRRRRYRRYRRYRYRRRYYYYYYYYRYRRYRRYYRRYRRYRRYYYRYYYYYRYYYYYYRYRYYYYYYRRRRYYYRRRYYYRYRYRYYRYYYRYYRYYRYYYRYYRYYYRRYYYRRRRRRRYRYYRYRYRRRRRRRYRYYYRYYYYYYRYYRYRRYYYRYRYRRYRYYRYRYRRRRYRYYYRRYRRRYYRYYRRYYRRYRYYRRRYRRRYRYRRRRRRYRYRYYYRYYYRRYYYRYYYYYYRYYRYYYRRYYYYYYYYYYRRYYYRYRYRYYRYRRYRRYRYRYRYYRRRYRRRYYYRYYRYRYRYYYYYYYYRYRYRYYYRYRY
TaIn108  RRYYRRRYYRRRYYYYYYYYYRYRYYYRRRRYYYYYRRRYYRYRYYRYRYRRRYYRYYYRRRYRRYYYYYRYRYYYRRYRYRYYYRYRRYYYYRYYYRYRRRYYRYYYYRRRRYYRYYRRYRYRRYRYRYYRYRRRRRRYRRYRRYRYRRRYYYYYYYYRYRRYRRYYRRYRRYRRYYYRYYYYYRYYYYYYRYRYYYYYYRRRRYYYRRRYYYRYRYRYYRYYYRYYRYYRYYYRYYRYYYRRYYYRRRRRRRYRYYRYRYRRRRRRRYRYYYRYYYYYYRYYRYRRYYYRYRYRRYRYYRYRYRRRRYRYYYRRYRRRYYRYYRRYYRRYRYYRRRYRRRYRYRRRRRRYRYRYYYRYYYRRYYYRYYYYYYRYYRYYYRRYYYYYYYYYYRRYYYRYRYRYYRYRRYRRYRYRYRYYRRRYRRRYYYRYYRYRYRYYYYYYYYRYRYRYYYRYRY
TaIn109  RRYYRRRYYRRRYYYYYYYYYRYRYYYRRRRYYYYYRRRYYRYRYYRYRYRRRYYRYYYRRRYRRYYYYYRYRYYYRRYRYRYYYRYRRYYYYRYYYRYRRRYYRYYYYRRRRYYRYYRRYRYRRYRYRYYRYRRRRRRYRRYRRYRYRRRYYYYYYYYRYRRYRRYYRRYRRYRRYYYRYYYYYRYYYYYYRYRYYYYYYRRRRYYYRRRYYYRYRYRYYRYYYRYYRYYRYYYRYYRYYYRRYYYRRRRRRRYRYYRYRYRRRRRRRYRYYYRYYYYYYRYYRYRRYYYRYRYRRYRYYRYRYRRRRYRYYYRRYRRRYYRYYRRYYRRYRYYRRRYRRRYRYRRRRRRYRYRYYYRYYYRRYYYRYYYYYYRYYRYYYRRYYYYYYYYYYRRYYYRYRYRYYRYRRYRRYRYRYRYYRRRYRRRYYYRYYRYRYRYYYYYYYYRYRYRYYYRYRY
TaIn110  RRYYRRRYYRRRYYYYYYYYYRYRYYYRRRRYYYYYRRRYYRYRYYRYRYRRRYYRYYYRRRYRRYYYYYRYRYYYRRYRYRYYYRYRRYYYYRYYYRYRRRYYRYYYYRRRRYYRYYRRYRYRRYRYRYYRYRRRRRRYRRYRRYRYRRRYYYYYYYYRYRRYRRYYRRYRRYRRYYYRYYYYYRYYYYYYRYRYYYYYYRRRRYYYRRRYYYRYRYRYYRYYYRYYRYYRYYYRYYRYYYRRYYYRRRRRRRYRYYRYRYRRRRRRRYRYYYRYYYYYYRYYRYRRYYYRYRYRRYRYYRYRYRRRRYRYYYRRYRRRYYRYYRRYYRRYRYYRRRYRRRYRYRRRRRRYRYRYYYRYYYRRYYYRYYYYYYRYYRYYYRRYYYYYYYYYYRRYYYRYRYRYYRYRRYRRYRYRYRYYRRRYRRRYYYRYYRYRYRYYYYYYYYRYRYRYYYRYRY
TaIn111  RRYYRRRYYRYRYYYYYYYYYYYRYYYRRRRYYYYRRRRYYRYRYYRYRYRRRYYRYYYRRRYRRYYYYYRYRYYYRRYRYRYYYRYRRYYYYRYYYRRRRRYYRYYYYRRRRYYRRYRRYRYRRYRYRYYRYRRRRRRYRRYRRYRYRRRYYYYYYYYRYRRYRRYYRRYRRYRRYYYRYYYYYRYYYYYYRYRYYYYYYRRRRYYYRRRYYYRYRYRYYRYYYRYYRYYRYYYRYYRYYYRRYYYRRRRRRRYRYYRYRYRRRRRRRYRYYYRYYYYYYRYYRYRRYYYRYRRRRYRYYRYRYRRRRYRYYYRRYRRRYYRYYRRYYRRYRYYRRRYRRRYRYRRRRRRYRYRYYYRYYYRRYYYRYYYYYYRYYRYYYRRYYYYYYYYYYRRYYYRYRYRRYRYRRYRRYRYRYRYYRRRRRRRYYYRYYRYRYRYYYYYYYYRYRYRYYYRYRY
TaIn112  RRYYRRRYYRRRYYYYYYYYYRYRYYYRRRRYYYYYRRRYYRYRYYRYRYRRRYYRYYYRRRYRRYYYYYRYRYYYRRYRYRYYYRYRRYYYYRYYYRYRRRYYRYYYYRRRRYYRYYRRYRYRRYRYRYYRYRRRRRRYRRYRRYRYRRRYYYYYYYYRYRRYRRYYRRYRRYRRYYYRYYYYYRYYYYYYRYRYYYYYYRRRRYYYRRRYYYRYRYRYYRYYYRYYRYYRYYYRYYRYYYRRYYYRRRRRRRYRYYRYRYRRRRRRRYRYYYRYYYYYYRYYRYRRYYYRYRYRRYRYYRYRYRRRRYRYYYRRYRRRYYRYYRRYYRRYRYYRRRYRRRYRYRRRRRRYRYRYYYRYYYRRYYYRYYYYYYRYYRYYYRRYYYYYYYYYYRRYYYRYRYRYYRYRRYRRYRYRYRYYRRRYRRRYYYRYYRYRYRYYYYYYYYRYRYRYYYRYRY
TaJp014  RRYYRRRYYRRRYYYYYYYYYRYRYYYRRRRYYYYYRRRYYRYRYYRYRYRRRYYRYYYRRRYRRYYYYYRYRYYYRRYRYRYYYRYRRYYYYRYYYRYRYRYYRYYYYRRRRYYRYYRRYRYRRYRYRYYRYRRRRRRYRRYRRYRYRRRYYYYYYYYRYRRYRRYYRRYRRYRRYYYRYYYYYRYYYYYYRYRYYYYYYRRRRYYYRRRYYYRYRYRYYRYYYYYYRYYRYYYRYYRYYYRRYYYRRRRRRRYRYYRYRYRRRRRRRYRYYYRYYYYYYRYYRYRRYYYRYRYRRYRYYRYRYRRRRYRYYYRRYRRRYYRYYRRYYRRYRYYRRRYRRRYRYRRRRRRYRYRYYYRYYYRRYYYRYYYYYYRYYRYYYRRYYYYYYYYYYRRYYYRYRYRYYRYRRYRRYRYRYRYYRRRYRRRYYYRYYRYRYRYYYYYYYYRYRYRYYYRYRY
TaJp015  RRYYRRRYYRRRYYYYYYYYYRYRYYYRRRRYYYYYRRRYYRYRYYRYRYRRRYYRYYYRRRYRRYYYYYRYRYYYRRYRYRYYYRYRRYYYYRYYYRYRYRYYRYYYYRRRRYYRYYRRYRYRRYRYRYYRYRRRRRRYRRYRRYRYRRRYYYYYYYYRYRRYRRYYRRYRRYRRYYYRYYYYYRYYYYYYRYRYYYYYYRRRRYYYRRRYYYRYRYRYYRYYYYYYRYYRYYYRYYRYYYRRYYYRRRRRRRYRYYRYRYRRRRRRRYRYYYRYYYYYYRYYRYRRYYYRYRYRRYRYYRYRYRRRRYRYYYRRYRRRYYRYYRRYYRRYRYYRRRYRRRYRYRRRRRRYRYRYYYRYYYRRYYYRYYYYYYRYYRYYYRRYYYYYYYYYYRRYYYRYRYRYYRYRRYRRYRYRYRYYRRRYRRRYYYRYYRYRYRYYYYYYYYRYRYRYYYRYRY
TaJp016  RRYYRRRYYRRRYYYYYYYYYRYRYYYRRRRYYYYYRRRYYRYRYYRYRYRRRYYRYYYRRRYRRYYYYYRYRYYYRRYRYRYYYRYRRYYYYRYYYRYRYRYYRYYYYRRRRYYRYYRRYRYRRYRYRYYRYRRRRRRYRRYRRYRYRRRYYYYYYYYRYRRYRRYYRRYRRYRRYYYRYYYYYRYYYYYYRYRYYYYYYRRRRYYYRRRYYYRYRYRYYRYYYYYYRYYRYYYRYYRYYYRRYYYRRRRRRRYRYYRYRYRRRRRRRYRYYYRYYYYYYRYYRYRRYYYRYRYRRYRYYRYRYRRRRYRYYYRRYRRRYYRYYRRYYRRYRYYRRRYRRRYRYRRRRRRYRYRYYYRYYYRRYYYRYYYYYYRYYRYYYRRYYYYYYYYYYRRYYYRYRYRYYRYRRYRRYRYRYRYYRRRYRRRYYYRYYRYRYRYYYYYYYYRYRYRYYYRYRY
TaSu104  RRYYRRRYYRYRYYYYYYYYYYYRYYYRRRRYYYYRRRRYYRYRYYRYRYRRRYYRYYYRRRYRRYYYYYRYRYYYRRYRYRYYYRYRRYYYYRYYYRRRRRYYRYYYYRRRRYYRRYRRYRYRRYRYRYYRYRRRRRRYRRYRRYRYRRRYYYYYYYYRYRRYRRYYRRYRRYRRYYYRYYYYYRYYYYYYRYRYYYYYYRRRRYYYRRRYYYRYRYRYYRYYYRYYRYYRYYYRYYRYYYRRYYYRRRRRRRYRYYRYRYRRRRRRRYRYYYRYYYYYYRYYRYRRYYYRYRRRRYRYYRYRYRRRRYRYYYRRYRRRYYRYYRRYYRRYRYYRRRYRRRYRYRRRRRRYRYRYYYRYYYRRYYYRYYYYYYRYYRYYYRRYYYYYYYYYYRRYYYRYRYRRYRYRRYRRYRYRYRYYRRRRRRRYYYRYYRYRYRYYYYYYYYRYRYRYYYRYRY
TaSu105  RRYYRRRYYRYRYYYYYYYYYYYRYYYRRRRYYYYRRRRYYRYRYYRYRYRRRYYRYYYRRRYRRYYYYYRYRYYYRRYRYRYYYRYRRYYYYRYYYRRRRRYYRYYYYRRRRYYRRYRRYRYRRYRYRYYRYRRRRRRYRRYRRYRYRRRYYYYYYYYRYRRYRRYYRRYRRYRRYYYRYYYYYRYYYYYYRYRYYYYYYRRRRYYYRRRYYYRYRYRYYRYYYRYYRYYRYYYRYYRYYYRRYYYRRRRRRRYRYYRYRYRRRRRRRYRYYYRYYYYYYRYYRYRRYYYRYRRRRYRYYRYRYRRRRYRYYYRRYRRRYYRYYRRYYRRYRYYRRRYRRRYRYRRRRRRYRYRYYYRYYYRRYYYRYYYYYYRYYRYYYRRYYYYYYYYYYRRYYYRYRYRRYRYRRYRRYRYRYRYYRRRRRRRYYYRYYRYRYRYYYYYYYYRYRYRYYYRYRY
TiIn050  RRYYRRRYYRYRYYYYYYYYYYYRYYYRRRRYYYYRRRRYYRYRYYRYRYRRRYYRYYYRRRYRRYYYYYRYRYYYRRYRYRYYYRYRRYYYYRYYYRYRRRYYRYYYYRRRRYYRYYRRYRYRRYRYRYYRYRRRRRRYRRYRRYRYRRRYYYYYYYYRYRRYRRYYRRYRRYRRYYYRYYYYYRYYYYYYRYRYYYYYYRRRRYYYRRRYYYRYRYRYYRYYYRYYRYYRYYYRYYRYYYRRYYYRRRRRRRYRYYRYRYRRRRRRRYRYYYRYYYYYYRYYRYRRYYYRYRRRRYRYYRYRYRRRRYRYYYRRYRRRYYRYYRRYYRRYRYYRRRYRRRYRYRRRRRRYRYRYYYRYYYRRYYYRYYYYYYRYYRYYYRRYYYYYYYYYYRRYYYRYRYRRYRYRRYRRYRYRYRYYRRRRRRRYYYRYYRYRYRYYYYYYYYRYRYRYYYRYRY
TiIn113  RRYYRRRYYRYRYYYYYYYYYYYRYYYRRRRYYYYRRRRYYRYRYYRYRYRRRYYRYYYRRRYRRYYYYYRYRYYYRRYRYRYYYRYRRYYYYRYYYRYRRRYYRYYYYRRRRYYRYYRRYRYRRYRYRYYRYRRRRRRYRRYRRYRYRRRYYYYYYYYRYRRYRRYYRRYRRYRRYYYRYYYYYRYYYYYYRYRYYYYYYRRRRYYYRRRYYYRYRYRYYRYYYRYYRYYRYYYRYYRYYYRRYYYRRRRRRRYRYYRYRYRRRRRRRYRYYYRYYYYYYRYYRYRRYYYRYRRRRYRYYRYRYRRRRYRYYYRRYRRRYYRYYRRYYRRYRYYRRRYRRRYRYRRRRRRYRYRYYYRYYYRRYYYRYYYYYYRYYRYYYRRYYYYYYYYYYRRYYYRYRYRRYRYRRYRRYRYRYRYYRRRRRRRYYYRYYRYRYRYYYYYYYYRYRYRYYYRYRY
TuAu114  RRYYRRYYYRYRYYYYYYYYYYYRYYYRRRRYYYYYRRRYYRYRYYRYRYRRRYYRYYYRRRYRRYYYYYRYYYYYRRYRYRYYYRYYRYYYYRYYYRRRRRYYRYYYYRRRRYYRYYRRYRYRRYRYRYYRYRRRRRYYRRYRRYRYRRRYYYYYRYYRYRRYRRYYRRYRRYRYYYYYYYYYYRYYYYYYRYRYYYYYYRRRRYYYRRRYYYRYRYRYYRYYYRYYRYYRYYYRYYRYYYRRYYYRRRRRRRYRYYRYRYRRRRRYRYRYYYRYYYYYYRYYRYRRYYYRYRRRRYRYYRYRYRYRRYRYYYRRYRRRYYRYYRRYYRRYRYYRRYYRRRYRRRRRRRYYYYRYRYRYYYRRYRYRYYYYYYRYRRYYYRRYYYYYRYYYYRRYYYRYRYRYYYYRRRRRYRYYRRYYRRRRRRRRYRRYYRYRYYYYYYYYYYRRRYYYYYRYRY
TuAu115  RRYYRRYYYRYRYYYYYYYYYYYRYYYRRRRYYYYYRRRYYRYRYYRYRYRRRYYRYYYRRRYRRYYYYYRYYYYYRRYRYRYYYRYYRYYYYRYYYRRRRRYYRYYYYRRRRYYRYYRRYRYRRYRYRYYRYRRRRRYYRRYRRYRYRRRYYYYYRYYRYRRYRRYYRRYRRYRYYYYYYYYYYRYYYYYYRYRYYYYYYRRRRYYYRRRYYYRYRYRYYRYYYRYYRYYRYYYRYYRYYYRRYYYRRRRRRRYRYYRYRYRRRRRYRYRYYYRYYYYYYRYYRYRRYYYRYRRRRYRYYRYRYRRRRYRYYYRRYRRRYYRYYRRYYRRYRYYRRYYRRRYRRRRRRRYYYYRYRYRYYYRRYRYRYYYYYYRYRRYYYRRYYYYYRYYYYRRYYYRYRYRRYYYRRRRRYRYYRRYYRRRRRRRRYRRYYRYRYYYYYYYYYYRRRYYYYYRYRY
TuAu116  RRYYRRYYYRYRYYYYYYYYYYYRYYYRRRRYYYYYRRRYYRYRYYRYRYRRRYYRYYYRRRYRRYYYYYRYYYYYRRYRYRYYYRYYRYYYYRYYYRRRRRYYRYYYYRRRRYYRYYRRYRYRRYRYRYYRYRRRRRYYRRYRRYRYRRRYYYYYRYYRYRRYRRYYRRYRRYRYYYYYYYYYYRYYYYYYRYRYYYYYYRRRRYYYRRRYYYRYRYRYYRYYYRYYRYYRYYYRYYRYYYRRYYYRRRRRRRYRYYRYRYRRRRRYRYRYYYRYYYYYYRYYRYRRYYYRYRRRRYRYYRYRYRYRRYRYYYRRYRRRYYRYYRRYYRRYRYYRRYYRRRYRRRRRRRYYYYRYRYRYYYRRYRYRYYYYYYRYRRYYYRRYYYYYRYYYYRRYYYRYRYRRYYYRRRRRYRYYRRYYRRRRRRRRYRRYYRYRYYYYYYYYYYRRRYYYYYRYRY
TuAu118  RRYYRRYYYRYRYYYYYYYYYYYRYYYRRRRYYYYYRRRYYRYRYYRYRYRRRYYRYYYRRRYRRYYYYYRYRYYYRRYRYRYYYRYYRYYYYRYYYRRRRRYYRYYYYRRRRYYRYYRRYRYRRYRYRYYRYRRRRRYYRRYRRYRYRRRYYYYYRYYRYRRYRRYYRRYRRYRYYYYYYYYYYRYYYYYYRYRYYYYYYRRRRYYYRRRYYYRYRYRYYRYYYRYYRYYRYYYRYYRYYYRRYYYRRRRRRRYRYYRYRYRRRRRYRYRYYYRYYYYYYRYYRYRRYYYRYRRRRYRYYRYRRRRRRYRYYYRRYRRRYYRYYRRYYRRYRYYRRYYRRRYRRRRRRRYYYYRYRYRYYYRRYRYRYYYYYYRYRRYYYRRYYYYYRYYYYRRYYYRYRYRRYYYRRRRRYRYYRRYYRRRRRRRRYYRYYRYRYYYYYYYYYYRRRYYYYYRYRY
VePN053  RRYYRRYYYRYRYYYYYYYYYYYRYYYRRRRYYYYYRRRYYRYRYYRRRYRRRYYRYYYRRRYRRYYYYYRYRYYYRYYRYRYYYRYYRYYYYRYYYRRRRRYYRYYYYRRRRYYYYYRRYRYRRYRYRYYRYRRRRRYYRRYRRYRYRRRYYYYYRYYRYRRYRRYYRRYRRYRYYYYYYYYYYRYYYYYYRYYYYYYRYRRRRYYYRRRYYYRYRYRYYRYYYRYYRYYRYYYRYYRYRYRRYYYRRRRRRRYRYYRYRYRRRRRYRYRYYYRYYYYYYRYYRYRRYYYRRRRRRYRYYRYRYRRRRYRYYYRRYRRRYYRYYRRYYRRYRYYRRYYRRRYRRRRRRRRYYYRYRYRYYYRRYRYRYYYYYYRYRRYYYRRYYYYYRYYYYRRYYYRYRYRRYYYRRRRRYRYYYRYYRRRRRRRYYYRYYRYRYRYYYYYYYYRYRYRYYYRYRY
VePN119  RRYYRRYYRRYRYYYYYYYYYYYRYYYRRRRYYYYYRRRYYRYRYYRYRYRRRYYRYYYRRRYRRYYYYYRYYYYYRRYRYRYYYRYYRYYYYRYYYRRRRRYYRYYYYRRRRYYRYYRRYRYRRYRYRYYRYRRRRRYYRRYRRYRYRRRYYYYYRYYRYRRYRRYYYRYRRYRYRYYYYYYYYRYYYRYYRYRYYYYRYRRRRYYYRRRYYYRYRYRYYRYYYRYYRYYRYYYRYYRYYYRRYYYRRRRRRRYRYYRYRYRRRRRYRYRYYYRYYYYYYRYYRYRRYYYRRRRRRYRYYRYRYRRRRYRYYYRRYRRRYYRYYRRYYRRYRYRRRYYRRRYRRRRRRRRYYYRYRYRYYRRRYRYRYYYYYYRYRRYYYRRYYYYYRRYYYRRYYYRYRYRRYYYRRRRRYRYYRRYYRRRRRRRYYYRYYRYYYRYYYYYYYYRYRYYYYYRYRY
VePN120  RRYYRRYYYRYRYYYYYYYYYYYRYYYRRRRYYYYYRRRYYRYRYYRRRYRRRYYRYYYRRRYRRYYYYYRYRYYYRYYRYRYYYRYYRYYYYRYYYRRRRRYYRYYYYRRRRYYYYYRRYRYRRYRYRYYRYRRRRRYYRRYRRYRYRRRYYYYYRYYRYRRYRRYYRRYRRYRYYYYYYYYYYRYYYYYYRYYYYYYRYRRRRYYYRRRYYYRYRYRYYRYYYRYYRYYRYYYRYYRYRYRRYYYRRRRRRRYRYYRYRYRRRRRYRYRYYYRYYYYYYRYYRYRRYYYRRRRRRYRYYRYRYRRRRYRYYYRRYRRRYYRYYRRYYRRYRYYRRYYRRRYRRRRRRRRYYYRYRYRYYYRRYRYRYYYYYYRYRRYYYRRYYYYYRYYYYRRYYYRYRYRRYYYRRRRRYRYYYRYYRRRRRRRYYYRYYRYRYRYYYYYYYYRYRYRYYYRYRY
VePN121  RRYYRRYYYRYRYYYYYYYYYYYRYYYRRRRYYYYYRRRYYRYRYYRRRYRRRYYRYYYRRRYRRYYYYYRYRYYYRYYRYRYYYRYYRYYYYRYYYRRRRRYYRYYYYRRRRYYYYYRRYRYRRYRYRYYRYRRRRRYYRRYRRYRYRRRYYYYYRYYRYRRYRRYYRRYRRYRYYYYYYYYYYRYYYYYYRYYYYYYRYRRRRYYYRRRYYYRYRYRYYRYYYRYYRYYRYYYRYYRYRYRRYYYRRRRRRRYRYYRYRYRRRRRYRYRYYYRYYYYYYRYYRYRRYYYRRRRRRYRYYRYRYRRRRYRYYYRRYRRRYYRYYRRYYRRYRYYRRYYRRRYRRRRRRRRYYYRYRYRYYYRRYRYRYYYYYYRYRRYYYRRYYYYYRYYYYRRYYYRYRYRRYYYRRRRRYRYYYRYYRRRRRRRYYYRYYRYRYRYYYYYYYYRYRYRYYYRYRY
VePN122  RRYYRRYYYRYRYYYYYYYYYYYRYYYRRRRYYYYRRRRYRRYRYYRYRYRRRYYRYYYRRRYRRYYYYYRYRYYYRRYRYRYYYRYRRYYYYRYYYRRRRRYYRYYYYRRRRYYRYYRRYRRRYYRYRYYRYRRRRRRYRRYRRYRYRRRYYYYYYYYRYRRYRRRYRRYRRYRYYYYRYYYYYRYYYYYYRYRYYYYYYRRRRYYYRYRYYYRYRYRYYRYYYRYYRYYRYYYRYYRYYYRRYYRRRRRRYRYRYYRYRYRRRRRYRYRYYYRYYYYYYRYYRYRRYYYRYRYRRYRRYRYRYRRRRYRYYYRRYRRRYYRYYRRYYRRYRRYRRRYRRRYRYRYRRRRYYYRYRYRYYYRRYRYRYYYYYYRYYRYYYRRYYYYYYYYYYRRRYYRYRYRRYYYRRYRRYRYRYRYYRRRRRRRYYYRYRRYRYRYYYYYYYYRYRYRYYYRYRY
ViAu123  RRYYRRYYYRYRYYYYYYYYYYYRYYYRRRRYYYYYRRRYYRYRYYRYRYRRRYYRRYYRRRYRRYYYYYRYRYYYRRYRYRYYYRYYRYYYYRYYYRRRYRYYRYYYYRRRRYYRYYRRYRYRRYRYRYYRYRRRRRYYRYYRRYRYRRRYYYYYRYYRYRRYRRYYRRYRRYRYYYYYYYYYYRYYYYYYRRRYYYYYYRRRRYYYRRRYYYRYRYRYYRYYYRYYRRYRYYYRYYRYYYRRYYYRRRRRRRYRYYRYRYRRRRRYRYRYYYRYYYYYYRYYRYRRYYYRYRYRRYRYYRYRRRYRRYRYYYRRYRRRYYRYYRRYYRRYRYYRRYYRRRYRRRRRRRRYYYRYRYRYYYRRYRYRYYYYYYRYRRYYYRRYYYYYRYYYYRRYYYRYRYRRYYYRRRRRYRYYRRYYRRRRRRRYYYRYYRYRYRYYYYYYYYRRRYYYRYRYRR
ViAu124  RRYYRRYYYRYRYYYYYYYYYYYRYYYRRRRYYYYYRRRYYRYRYYRYRYRRRYYRRYYRRRYRRYYYYYRYRYYYRRYRYRYYYRYYRYYYYRYYYRRRYRYYRYYYYRRRRYYRYYRRYRYRRYRYRYYRYRRRRRYYRYYRRYRYRRRYYYYYRYYRYRRYRRYYRRYRRYRYYYYYYYYYYRYYYYYYRYRYYYYYYRRRRYYYRRRYYYRYRYRYYRYYYRYYRRYRYYYRYYRYYYRRYYYRRRRRRRYRYYRYRYRRRRRYRYRYYYRYYYYYYRYYRYRRYYYRYRYRRYRYYRYRRRYRRYRYYYRRYRRRYYRYYRRYYRRYRYYRRYYRRRYRRRRRRRRYYYRYRYRYYYRRYRYRYYYYYYRYRRYYYRRYYYYYRYYYYRRYYYRYRYRRYYYRRRRRYRYYRRYYRRRRRRRYYYRYYRYRYRYYYYYYYYRRRYYYRYRYRR
ViAu125  RRYYRRYYYRYRYYYYYYYYYYYRYYYRRRRYYYYYRRRYYRYRYYRYRYRRRYYRRYYRRRYRRYYYYYRYRYYYRRYRYRYYYRYYRYYYYRYYYRRRYRYYRYYYYRRRRYYRYYRRYRYRRYRYRYYRYRRRRRYYRYYRRYRYRRRYYYYYRYYRYRRYRRYYRRYRRYRYYYYYYYYYYRYYYYYYRRRYYYYYYRRRRYYYRRRYYYRYRYRYYRYYYRYYRRYRYYYRYYRYYYRRYYYRRRRRRRYRYYRYRYRRRRRYRYRYYYRYYYYYYRYYRYRRYYYRYRYRRYRYYRYRRRYRRYRYYYRRYRRRYYRYYRRYYRRYRYYRRYYRRRYRRRRRRRRYYYRYRYRYYYRRYRYRYYYYYYRYRRYYYRRYYYYYRYYYYRRYYYRYRYRRYYYRRRRRYRYYRRYYRRRRRRRYYYRYYRYRYRYYYYYYYYRRRYYYRYRYRR
ViAu129  RRYYRRYYYRYRYYYYYYYYYYYRYYYRRRRYYYYYRRRYYRYRYYRYRYRRRYYRRYYRRRYRRYYYYYRYRYYYRRYRYRYYYRYYRYYYYRYYYRRRYRYYRYYYYRRRRYYRYYRRYRYRRYRYRYYRYRRRRRYYRYYRRYRYRRRYYYYYRYYRYRRYRRYYRRYRRYRYYYYYYYYYYRYYYYYYRRRYYYYYYRRRRYYYRRRYYYRYRYRYYRYYYRYYRRYRYYYRYYRYYYRRYYYRRRRRRRYRYYRYRYRRRRRYRYRYYYRYYYYYYRYYRYRRYYYRYRYRRYRYYRYRRRYRRYRYYYRRYRRRYYRYYRRYYRRYRYYRRYYRRRYRRRRRRRRYYYRYRYRYYYRRYRYRYYYYYYRYRRYYYRRYYYYYRYYYYRRYYYRYRYRRYYYRRRRRYRYYRRYYRRRRRRRYYYRYYRYRYRYYYYYYYYRRRYYYRYRYRR
[other]
MusR052  ATGAAAAATCATCGTTGTAATTCAACTACAGAAACACCTAA--AGTACATAAATTTACATAGTACAACAGTACATTTATGTATATCGTACATTAAACTATTTTCCCCAAGCATATAAGCTA-GTACATTA-AATCAATGGTTCAGGTCATAAAATAATCA---TCAACATAA-AT--CAATATATATACCATGAATATTATCTT-AAACACATTAAACTAATG-TT-ATAAGGACATATCTGTGTTATCTGACATACACCAT-ACAGTCATAAACTC-TTCTCTTCCATATGACTATCCCCTTC-CCCATTTGGTCTATTAATCTACCATCCTCCGTGAAACCAACAACCCGCCCACCAATGCCCCTCTTCTCGCTCCGGGCCCATTAAACTTGGGGGTAGCTAAACTGAAACTTTATCAGACATCTGGTTCTTACTTCAGGGCCATCAAATGCGTTATCGCCCATACGTTCCCCTTAAATAAGACATCTCGATGGTATC-GGGTCTAATCAGCCCATGACCAACATAACTGT-GGTGTCATGCATTTGGTATCTT-TTTATTTTGGCCTACTTTCAT-
DiMa080  ATGAAAAATCATCGTTGTAATTCAACTATAGAAACCCCTAAACAGTACATAAAATTATCTAGAACATTAAAACATTTATGTATATCGTACATTAATTTATTTTCCCCAAGCATATAAGC-ATGTAATATA-AATTAATGTATTAAGACATCAAATTC-AAATCT-AACTAAA-AA-CTCATA---TCAACATGAATATT--CTA-CAATACATTAAAATAATG-CT-TTATAGACATATCTGTGTTATTAGACATACACCATTAAAGTCATAAACTCCCTCTCTTCCATACGACTATCCTCGAC-CCAAGTTGGTCTCTATTTCTACCATCCTCCGTGAAATCAACAACCCGCCCACCAGTCCCTCTCTTCTCGCTCCGGGCCCATACAACTTGGGGGTGACTAGCGTGAAACTTTATCAGGCATCTGGTTCTTACTTCAGGGCCATTAACTGGTTCATCGTCCATACGTTCCCCTTAAATAAGACATCTCGATGGTAAC-AGGTCTAATCAGCCCATGATCAACATAACTGT-GATGTCATACATTTGGTATTTT-TTAATTTTCGGATGCCTTCAGT
DiMa081  ATGAAAAATCATCGTTGTAATTCAACTATAGAAACCCCTAAACAGTACATAAAATTATCTAGAACATTAAAACATTTATGTATATCGTACATTAATTTATTTTCCCCAAGCATATAAGC-ATGTAATATA-AATTAATGTATTAAGACATCAAATTC-AAATCT-AACTAAA-AA-CTCATA---TCAACATGAATATT--CTA-CAATACATTAAAATAATG-CT-TTATAGACATATCTGTGTTATTAGACATACACCATTAAAGTCATAAACTCCCTCTCTTCCATACGACTATCCTCGAC-CCAAGTTGGTCTCTATTTCTACCATCCTCCGTGAAATCAACAACCCGCCCACCAGTCCCTCTCTTCTCGCTCCGGGCCCATACAACTTGGGGGTGACTAGCGTGAAACTTTATCAGGCATCTGGTTCTTACTTCAGGGCCATTAACTGGTTCATCGTCCATACGTTCCCCTTAAATAAGACATCTCGATGGTAAC-AGGTCTAATCAGCCCATGATCAACATAACTGT-GATGTCATACATTTGGTATTTT-TTAATTTTCGGATGCCTTCAGT
DiMa082  ATGAAAAATCATCGTTGTAATTCAACTATAGAAACCCCTAAACAGTACATAAAATTATCTAGAACATTAAAACATTTATGTATATCGTACATTAATTTATTTTCCCCAAGCATATAAGC-ATGTAATATA-AATTAATGTATTAAGACATCAAATTC-AAATCT-AACTAAA-AA-CTCATA---TCAACATGAATATT--CTA-CAATACATTAAAATAATG-CT-TTATAGACATATCTGTGTTATTAGACATACACCATTAAAGTCATAAACTCCCTCTCTTCCATACGACTATCCTCGAC-CCAAGTTGGTCTCTATTTCTACCATCCTCCGTGAAATCAACAACCCGCCCACCAGTCCCTCTCTTCTCGCTCCGGGCCCATACAACTTGGGGGTGACTAGCGTGAAACTTTATCAGGCATCTGGTTCTTACTTCAGGGCCATTAACTGGTTCATCGTCCATACGTTCCCCTTAAATAAGACATCTCGATGGTAAC-AGGTCTAATCAGCCCATGATCAACATAACTGT-GATGTCATACATTTGGTATTTT-TTAATTTTCGGATGCCTTCAGT
DiMa083  ATGAAAAATCATCGTTGTAATTCAACTATAGAAACCCCTAAACAGTACATAAAATTATCTAGAACATTAAAACATTTATGTATATCGTACATTAATTTATTTTCCCCAAGCATATAAGC-ATGTAATATA-AATTAATGTATTAAGACATCAAATTC-AAATCT-AACTAAA-AA-CTCATA---TCAACATGAATATT--CTA-CAATACATTAAAATAATG-CT-TTATAGACATATCTGTGTTATTAGACATACACCATTAAAGTCATAAACTCCCTCTCTTCCATACGACTATCCTCGAC-CCAAGTTGGTCTCTATTTCTACCATCCTCCGTGAAATCAACAACCCGCCCACCAGTCCCTCTCTTCTCGCTCCGGGCCCATACAACTTGGGGGTGACTAGCGTGAAACTTTATCAGGCATCTGGTTCTTACTTCAGGGCCATTAACTGGTTCATCGTCCATACGTTCCCCTTAAATAAGACATCTCGATGGTAAC-AGGTCTAATCAGCCCATGATCAACATAACTGT-GATGTCATACATTTGGTATTTT-TTAATTTTCGGATGCCTTCAGT
DiMa126  ATGAAAAATCATCGTTGTAATTCAACTATAGAAACCCCTAAACAGTACATAAAATTATCTAGAACATTAAAACATTTATGTATATCGTACATTAATTTATTTTCCCCAAGCATATAAGC-ATGTAATATA-AATTAATGTATTAAGACATCAAATTC-AAATCT-AACTAAA-AACTC-ATA---TCAACATGAATATT--CTA-CAATACATTAAAATAATG-CT-TTATAGACATATCTGTGTTATTAGACATACACCATTAAAGTCATAAACTCCCTCTCTTCCATACGACTATCCTCGAC-CCAAGTTGGTCTCTATTTCTACCATCCTCCGTGAAATCAACAACCCGCCCACCAGTCCCTCTCTTCTCGCTCCGGGCCCATACAACTTGGGGGTGACTAGCGTGAAACTTTATCAGGCATCTGGTTCTTACTTCAGGGCCATTAACTGGTTCATCGTCCATACGTTCCCCTTAAATAAGACATCTCGATGGTAAC-AGGTCTAATCAGCCCATGATCAACATAACTGT-GATGTCATACATTTGGTATTTT-TTAATTTTCGGATGCCTTCAGT
ExCI031  ATGAAAAATCATCGTTGTAATTCAACTATAGAAACCCCTAAACAGTACATAAAATGACATAGGACATTAAAACATTTATGTATATCGTACATTAATTTATCTACCCCAAGCATATAAGC-ATGTAATATA-AGTCAATGTATTAAGACATAATATTT-AAA-CTCAACTAGA-AA-TCCACG---ATAACATGAATATT--CTC-ACATACATTAATCCAATG-TT-TTACGGACATACCTGTGTTATCAGACATACACCAT-AAAGTCATAAAC-CTTTCTCTTCCATATGACTATCCCTGAC-CCCAGTTGGTCTCAATTTCTACCATCCTCCGTGAAATCAACAACCCGCCCACTCGTCCCCCTCTTCTCGCTCCGGGCCCATACAACTTGGGGGTGACTATCCTGAAACTTTACCAGGCATCTGGTTCTTACTTCAGGGCCATCAGTTGGTGTATCGCCCATACGTTCCTCTTAAATAAGACATCTCGATGGTAAC-GGGTCTAATCAGCCCATGACCAACATAACTGT-GGTGTCATACATTTGGTATTTT-TTAATTTTCGGATGCCTTCCC-
ExCI032  ATGAAAAATCATCGTTGTAATTCAACTATAGAAACCCCTAAACAGTACATAAAATGACATAGGACATTAAAACATTTATGTATATCGTACATTAATTTATCTACCCCAAGCATATAAGC-ATGTAATATA-AGTCAATGTATTAAGACATAATATTT-AAA-CTCAACTAGA-AA-TCCACG---ATAACATGAATATT--CTC-ACATACATTAATCTAATG-TT-TTACGGACATACCTGTGTTATCAGACATACACCAT-AAAGTCATAAAC-CTTTCTCTTCCATATGACTATCCCTGAC-CCCAGTTGGTCTCAATTTCTACCATCCTCCGTGAAATCAACAACCCGCCCACTCGTCCCCCTCTTCTCGCTCCGGGCCCATACAACTTGGGGGTGACTATCCTGAAACTTTACCAGGCATCTGGTTCTTACTTCAGGGCCATCAGTTGGTGTATCGCCCATACGTTCCTCTTAAATAAGACATCTCGATGGTAAC-GGGTCTAATCAGCCCATGACCAACATAACTGT-GGTGTCATACATTTGGTATTTT-TTAATTTTCGGATGCCTTCCC-
ExCI033  ATGAAAAATCATCGTTGTAATTCAACTATAGAAACCCCTAAACAGTACATAAAATGACATAGGACATTAAAACATTTATGTATATCGTACATTAATTTATCTACCCCAAGCATATAAGC-ATGTAATATA-AGTCAATGTATTAAGACATAATATTT-AAA-CTCAACTAGA-AA-TCCACG---ATAACATGAATATT--CTC-ACATACATTAATCTAATG-TT-TTACGGACATACCTGTGTTATCAGACATACACCAT-AAAGTCATAAAC-CTTTCTCTTCCATATGACTATCCCTGAC-CCCAGTTGGTCTCAATTTCTACCATCCTCCGTGAAATCAACAACCCGCCCACTCGTCCCCCTCTTCTCGCTCCGGGCCCATACAACTTGGGGGTGACTATCCTGAAACTTTACCAGGCATCTGGTTCTTACTTCAGGGCCATCAGTTGGTGTATCGCCCATACGTTCCTCTTAAATAAGACATCTCGATGGTAAC-GGGTCTAATCAGCCCATGACCAACATAACTGT-GGTGTCATACATTTGGTATTTT-TTAATTTTCGGATGCCTTCCC-
ExFi043  ATGAAAAATCATCGTTGTAATTCAACTATAGAAACCCCTAAACAGTACATAAAATGACATAGGACATTAAAACATTTATGTATATCGTACATTAATTTATCTACCCCAAGCATATAAGC-ATGTAATATA-AGTCAATGTATTAAGACATAATATTT-AAA-CTCAACTAGA-AA-TCCACG---ATAACATGAATATT--CTC-ACATACATTAACCTAATG-TT-TTACGGACATACCTGTGTTATCAGACATACACCAT-AAAGTCATAAAC-CTTTCTCTTCCATATGACTATCCCTGAC-CCCAGTTGGTCTCAATTTCTACCATCCTCCGTGAAATCAACAACCCGCCCACTCGTCCCCCTCTTCTCGCTCCGGGCCCATACAACTTGGGGGTGACTATCCTGAAACTTTACCAGGCATCTGGTTCTTACTTCAGGGCCATCAGTTGGTGTATCGCCCATACGTTCCTCTTAAATAAGACATCTCGATGGTAAC-GGGTCTAATCAGCCCATGACCAACATAACTGT-GGTGTCATACATTTGGTATTTT-TTAATTTTCGGATGCCTTCCC-
ExHa036  ATGAAAAATCATCGTTGTAATTCAACTATAGAAACCCCTAAACAGTACATAAAATGACATAGGACATTAAAACATTTATGTATATCGTACATTAATTTATCTACCCCAAGCATATAAGC-ATGTAATATA-AGTCAATGTATTAAGACATAATATTT-AAA-CTCAACTAGA-AA-TCCACG---ATAACATGAATATT--CTC-ACATACATTAATCTAATG-TT-TTACGGACATACCTGTGTTATCAGACATACACCAT-AAAGTCATAAAC-CTTTCTCTTCCATATGACTATCCCTGAC-CCCAGTTGGTCTCAATTTCTACCATCCTCCGTGAAATCAACAACCCGCCCACTCGTCCCCCTCTTCTCGCTCCGGGCCCATACAACTTGGGGGTGACTATCCTGAAACTTTACCAGGCATCTGGTTCTTACTTCAGGGCCATCAGTTGGTGTATCGCCCATACGTTCCTCTTAAATAAGACATCTCGATGGTAAC-GGGTCTAATCAGCCCATGACCAACATAACTGT-GGTGTCATACATTTGGTATTTT-TTAATTTTCGGATGCCTTCCC-
ExHa037  ATGAAAAATCATCGTTGTAATTCAACTATAGAAACCCCTAAACAGTACATAAAATGACATAGGACATTAAAACATTTATGTATATCGTACATTAATTTATCTACCCCAAGCATATAAGC-ATGTAATATA-AGTCAATGTATTAAGACATAATATTT-AAA-CTCAACTAGA-AA-TCCACG---ATAACATGAATATT--CTC-ACATACATTAATTTAATG-TT-TTACGGACATACCTGTGTTATCAGACATACACCAT-AAAGTCATAAAC-CTTTCTCTTCCATATGACTATCCCTGAC-CCCAGTTGGTCTCAATTTCTACCATCCTCCGTGAAATCAACAACCCGCCCACTCGTCCCCCTCTTCTCGCTCCGGGCCCATACAACTTGGGGGTGACTATCCTGAAACTTTACCAGGCATCTGGTTCTTACTTCAGGGCCATCAGTTGGTGTATCGCCCATACGTTCCTCTTAAATAAGACATCTCGATGGTAAC-GGGTCTAATCAGCCCATGACCAACATAACTGT-GGTGTCATACATTTGGTATTTT-TTAATTTTCGGATGCCTTCCC-
ExHu034  ATGAAAAATCATCGTTGTAATTCAACTATAGAAACCCCTAAACAGTACATAAAATGACATAGGACATTAAAACATTTATGTATATCGTACATTAATTTATCTACCCCAAGCATATAAGC-ATGTAATATA-AGTCAATGTATTAAGACATAATATTT-AAA-CTCAACTAGA-AA-TCCACG---ATAACATGAATATT--CTC-ACATACATTAATCTAATG-TT-TTACGGACATACCTGTGTTATCAGACATACACCAT-AAAGTCATAAAC-CTTTCTCTTCCATATGACTATCCCTGAC-CCCAGTTGGTCTCAATTTCTACCATCCTCCGTGAAATCAACAACCCGCCCACTCGTCCCCCTCTTCTCGCTCCGGGCCCATACAACTTGGGGGTGACTATCCTGAAACTTTACCAGGCATCTGGTTCTTACTTCAGGGCCATCAGTTGGTGTATCGCCCATACGTTCCTCTTAAATAAGACATCTCGATGGTAAC-GGGTCTAATCAGCCCATGACCAACATAACTGT-GGTGTCATACATTTGGTATTTT-TTAATTTTCGGATGCCTTCCC-
ExIn023  ATGAAAAATCATCGTTGTAATTCAACTATAGAAACCCCTAAACAGTACATAAAATGACATAGGACATTAAAACATTTATGTATATCGTACATTAATTTATCTTCCCCAAGCATATAAGC-ATGTAATATA-AATCAATGTATTAAGACATAACATCT-AAA-CTCAACTAAA-AA-TCCACA---ATAACATGAATATT--CTC-ACATACATTAATATAATG-TT-CTACGGACATATCTGTGTTATTAGACATACACCAT-AAAGTCATAAAC-CTTTCTCTTCCATATGACTATCCCTGAC-CCCAGTTGGTCTCAATTTCTACCATCCTCCGTGAAATCAACAACCCGCCCACTCGTCCCCCTCTTCTCGCTCCGGGCCCATACAACTTGGGGGTGACTATCCTGAAACTTTACCAGGCATCTGGTTCTTACTTCAGGGCCATCAGTTGGTGTATCGCCCATACGTTCCTCTTAAATAAGACATCTCGATGGTAAC-GGGTCTAATCAGCCCATGACCAACATAACTGT-GGTGTCATACATTTGGTATTTT-TTAATTTTCGGATGCCTTCCC-
ExMq038  ATGAAAAATCATCGTTGTAATTCAACTATAGAAACCCCTAAACAGTACATAAAATGACATAGGACATTAAAACATTTATGTATATCGTACATTAATTTATCTACCCCAAGCATATAAGC-ATGTAATATA-AGTCAATGTATTAAGACATAATATTT-AAA-CTCAACTAGA-AA-TCCACG---ATAACATGAATATT--CTC-ACATACATTAATCTAATG-TT-TTACGGACATACCTGTGTTATCAGACATACACCAT-AAAGTCATAAAC-CTTTCTCTTCCATATGACTATCCCTGAC-CCCAGTTGGTCTCAATTTCTACCATCCTCCGTGAAATCAACAACCCGCCCACTCGTCCCCCTCTTCTCGCTCCGGGCCCATACAACTTGGGGGTGACTATCCTGAAACTTTACCAGGCATCTGGTTCTTACTTCAGGGCCATCAGTTGGTGTATCGCCCATACGTTCCTCTTAAATAAGACATCTCGATGGTAAC-GGGTCTAATCAGCCCATGACCAACATAACTGT-GGTGTCATACATTTGGTATTTT-TTAATTTTCGGATGCCTTCCC-
ExMq039  ATGAAAAATCATCGTTGTAATTCAACTATAGAAACCCCTAAACAGTACATAAAATGACATAGGACATTAAAACATTTATGTATATCGTACATTAATTTATCTACCCCAAGCATATAAGC-ATGTAATATA-AGTCAATGTATTAAGACATAATATTT-AAA-CTCAACTAGA-AA-TCCACG---ATAACATGAATATT--CTC-ACATACATTAATCTAATG-TT-TTACGGACATACCTGTGTTATCAGACATACACCAT-AAAGTCATAAAC-CTTTCTCTTCCATATGACTATCCCTGAC-CCCAGTTGGTCTCAATTTCTACCATCCTCCGTGAAATCAACAACCCGCCCACTCGTCCCCCTCTTCTCGCTCCGGGCCCATACAACTTGGGGGTGACTATCCTGAAACTTTACCAGGCATCTGGTTCTTACTTCAGGGCCATCAGTTGGTGTATCGCCCATACGTTCCTCTTAAATAAGACATCTCGATGGTAAC-GGGTCTAATCAGCCCATGACCAACATAACTGT-GGTGTCATACATTTGGTATTTT-TTAATTTTCGGATGCCTTCCC-
ExNZ040  ATGAAAAATCATCGTTGTAATTCAACTATAGAAACCCCTAAACAGTACATAAAATGACATAGGACATTAAAACATTTATGTATATCGTACATTAATTTATCTACCCCAAGCATATAAGC-ATGTAATATA-AGTCAATGTATTAAGACATAATATTT-AAA-CTCAACTAGA-AA-TCCACG---ATAACATGAATATT--CTC-ACATACATTAATCTAATG-TT-TTACGGACATACCTGTGTTATCAGACATACACCAT-AAAGTCATAAAC-CTTTCTCTTCCATATGACTATCCCTGAC-CCCAGTTGGTCTCAATTTCTACCATCCTCCGTGAAATCAACAACCCGCCCACTCGTCCCCCTCTTCTCGCTCCGGGCCCATACAACTTGGGGGTGACTATCCTGAAACTTTACCAGGCATCTGGTTCTTACTTCAGGGCCATCAGTTGGTGTATCGCCCATACGTTCCTCTTAAATAAGACATCTCGATGGTAAC-GGGTCTAATCAGCCCATGACCAACATAACTGT-GGTGTCATACATTTGGTATTTT-TTAATTTTCGGATGCCTTCCC-
ExNZ041  ATGAAAAATCATCGTTGTAATTCAACTATAGAAACCCCTAAACAGTACATAAAATGACATAGGACATTAAAACATTTATGTATATCGTACATTAATTTATCTACCCCAAGCATATAAGC-ATGTAATATA-AGTCAATGTATTAAGACATAATATTT-AAA-CTCAACTAGA-AA-TCCACG---ATAACATGAATATT--CTC-ACATACATTAATCTAATG-TT-TTACGGACATACCTGTGTTATCAGACATACACCAT-AAAGTCATAAAC-CTTTCTCTTCCATATGACTATCCCTGAC-CCCAGTTGGTCTCAATTTCTACCATCCTCCGTGAAATCAACAACCCGCCCACTCGTCCCCCTCTTCTCGCTCCGGGCCCATACAACTTGGGGGTGACTATCCTGAAACTTTACCAGGCATCTGGTTCTTACTTCAGGGCCATCAGTTGGTGTATCGCCCATACGTTCCTCTTAAATAAGACATCTCGATGGTAAC-GGGTCTAATCAGCCCATGACCAACATAACTGT-GGTGTCATACATTTGGTATTTT-TTAATTTTCGGATGCCTTCCC-
ExNZ042  ATGAAAAATCATCGTTGTAATTCAACTATAGAAACCCCTAAACAGTACATAAAATGACATAGGACATTAAAACATTTATGTATATCGTACATTAATTTATCTACCCCAAGCATATAAGC-ATGTAATATA-AGTCAATGTATTAAGACATGATATTT-AAA-CTCAACTAGA-AA-TCCACG---ATAACATGAATATT--CTC-ACATACATTAATCTAATG-TT-TTACGGACATACCTGTGTTATCAGACATACACCAT-AAAGTCATAAAC-CTTTCTCTTCCATATGACTATCCCTGAC-CCCAGTTGGTCTCAATTTCTACCATCCTCCGTGAAATCAACAACCCGCCCACTCGTCCCCCTCTTCTCGCTCCGGGCCCATACAACTTGGGGGTGACTATCCTGAAACTTTACCAGGCATCTGGTTCTTACTTCAGGGCCATCAGTTGGTGTATCGCCCATACGTTCCTCTTAAATAAGACATCTCGATGGTAAC-GGGTCTAATCAGCCCATGACCAACATAACTGT-GGTGTCATACATTTGGTATTTT-TTAATTTTCGGATGCCTTCCC-
ExPN024  ATGAAAAATCATCGTTGTAATTCAACTATAGAAACCCCTAAACAGTACATAAAATGATATAGGACATTAAAACATTTATGTATATCGTACATTAATTTATCTACCCCAAGCATATAAGC-ATGTAATATA-AATCAATGTATTAAGACATAACATTT-AAA-CTCAACTAAA-AA-TCCACA---ACAACATGAATATT--CTC-ACATACATTAATATAATG-TT-CTACGGACATATCTGTGTTATTAGACATACACCAT-AAAGTCATAAAC-CTTTCTCTTCCATATGACTATCCCTGAC-CCCAGTTGGTCTCAATTTCTACCATCCTCCGTGAAATCAACAACCCGCCCACTCGTCCCCCTCTTCTCGCTCCGGGCCCATACAACTTGGGGGTGACTATCCTGAAACTTTACCAGGCATCTGGTTCTTACTTCAGGGCCATCAGTTGGTGTATCGCCCATACGTTCCTCTTAAATAAGACATCTCGATGGTAAC-GGGTCTAATCAGCCCATGACCAACATAACTGT-GGTGTCATACATTTGGTATTTT-TTAATTTTCGGATGCCTTCCC-
ExPN025  ATGAAAAATCATCGTTGTAATTCAACTATAGAAACCCCTAAACAGTACATAAAATGATATAGGACATTAAAACATTTATGTATATCGTACATTAATTTATCTACCCCAAGCATATAAGC-ATGTAATATA-AATCAATGTATTAAGACATAATATTT-AAA-CTCAACTAAA-AA-TCCACA---ACAACATGAATATT--CTC-ACATACATTAATATAATG-TT-CTACGGACATATCTGTGTTATTAGACATACACCAT-AAAGTCATAAAC-CTTTCTCTTCCATATGACTATCCCTGAC-CCCAGTTGGTCTCAATTTCTACCATCCTCCGTGAAATCAACAACCCGCCCACTCGTCCCCCTCTTCTCGCTCCGGGCCCATACAACTTGGGGGTGACTATCCTGAAACTTTACCAGGCATCTGGTTCTTACTTCAGGGCCATCAGTTGGTGTATCGCCCATACGTTCCTCTTAAATAAGACATCTCGATGGTAAC-GGGTCTAATCAGCCCATGACCAACATAACTGT-GGTGTCATACATTTGGTATTTT-TTAATTTTCGGATGCCTTCCC-
ExRa035  ATGAAAAATCATCGTTGTAATTCAACTATAGAAACCCCTA-ACAGTACATAAAATGACATAGGACATTAAAACATTTATGTATATCGTACATTAATTTATCTACCCCAAGCATATAAGC-ATGTAATATA-AGTCAATGTATTAAGACATAATATTT-AAA-CTCAACTAGA-AA-TCCACG---ATAACATGAATATT--CTC-ACATACATTAATCTAATG-TT-TTGCGGACATACCTGTGTTATCAGACATACACCAT-AAAGTCATAAAC-CTTTCTCTTCCATATGACTATCCCTGAC-CCCAGTTGGTCTCAATTTCTACCATCCTCCGTGAAATCAACAACCCGCCCACTCGTCCCCCTCTTCTCGCTCCGGGCCCATACAACTTGGGGGTGACTATCCTGAAACTTTACCAGGCATCTGGTTCTTACTTCAGGGCCATCAGTTGGTGTATCGCCCATACGTTCCTCTTAAATAAGACATCTCGATGGTAAC-GGGTCTAATCAGCCCATGACCAACATAACTGT-GGTGTCATACATTTGGTATTTT-TTAATTTTCGGATGCCTTCCC-
ExSa029  ATGAAAAATCATCGTTGTAATTCAACTATAGAAACCCCTAAACAGTACATAAAATGACATAGGACATTAAAACATTTATGTATATCGTACATTAATTTATCTACCCCAAGCATATAAGC-ATGTAATATA-AGTCAATGTATTAAGACATAATATTT-AAA-CTCAACTAGA-AA-TCCACA---ATAACATGAATATT--CTC-ACATACATTAATCTAATG-TT-TTACGGACATACCTGTGTTATCAGACATACACCAT-AAAGTCATAAAC-CTTTCTCTTCCATATGACTATCCCTAAC-CCCAGTTGGTCTCAATTTCTACCATCCTCCGTGAAATCAACAACCCGCCCACTCGTCCCCCTCTTCTCGCTCCGGGCCCATACAACTTGGGGGTGACTATCCTGAAACTTTACCAGGCATCTGGTTCTTACTTCAGGGCCATCAGTTGGTGTATCGCCCATACGTTCCTCTTAAATAAGACATCTCGATGGTAAC-GGGTCTAATCAGCCCATGACCAACATAACTGT-GGTGTCATACATTTGGTATTTT-TTAATTTTCGGATGCCTTCCC-
ExSa030  ATGAAAAATCATCGTTGTAATTCAACTATAGAAACCCCTAAACAGTACATAAAATGACATAGGACATTAAAACATTTATGTATATCGTACATTAATTTATCTACCCCAAGCATATAAGC-ATGTAATATA-AGTCAATGTATTAAGACATAATATTT-AAA-CTCAACTAGA-AA-TCCACG---ATAACATGAATATT--CTC-ACATACATTAATCTAATG-TT-TTACGGACATACCTGTGTTATCAGACATACACCAT-AAAGTCATAAAC-CTTTCTCTTCCATATGACTATCCCTGAC-CCCAGTTGGTTTCAATTTCTACCATCCTCCGTGAAATCAACAACCCGCCCACTCGTCCCCCTCTTCTCGCTCCGGGCCCATACAACTTGGGGGTGACTATCCTGAAACTTTACCAGGCATCTGGTTCTTACTTCAGGGCCATCAGTTGGTGTATCGCCCATACGTTCCTCTTAAATAAGACATCTCGATGGTAAC-GGGTCTAATCAGCCCATGACCAACATAACTGT-GGTGTCATACATTTGGTATTTT-TTAATTTTCGGATGCCTTCCC-
ExTh026  ATGAAAAATCATCGTTGTAATTCAACTATAGAAACCCCTAAACAGTACATAAAATGACATAGGACATTAAAACATTTATGTATATCGTACATTAATTTATCTACCCCAAGCATATAAGC-ATGTAATATA-AATCAATGTATTAAGACATAATATTT-AAA-CTCAACTAAA-AA-TCCACA---ATAACATGAATATT--CTC-ATATACATTAACATAATG-TT-CTACGGACATATCTGTGTTATTAGACATACACCAT-AAAGTCATAAAC-CTTTCTCTTCCATATGACTATCCCTGAC-CCCAGTTGGTCTCAATTTCTACCATCCTCCGTGAAATCAACAACCCGCCCACTCGTCCCCCTCTTCTCGCTCCGGGCCCATACAACTTGGGGGTGACTATCCTGAAACTTTACCAGGCATCTGGTTCTTACTTCAGGGCCATCAGTTGGTGTATCGCCCATACGTTCCCCTTAAATAAGACATCTCGATGGTAAC-GGGTCTAATCAGCCCATGACCAACATAACTGT-GGTGTCATACATTTGGTATTTT-TTAATTTTCGGATGCCTTCCC-
ExTh027  ATGAAAAATCATCGTTGTAATTCAACTATAGAAACCCCTAAACAGTACATAAAATGACATAGGACATTAAAACATTTATGTATATCGTACATTAATTTATCTACCCCAAGCATATAAGC-ATGTAATATA-AATCAATGTATTAAGACATAATATTT-AAA-CTCAACTAAA-AA-TCCACA---ATAACATGAATATT--CTC-ATATACATTAACATAATG-TT-CTACGGACATATCTGTGTTATTAGACATACACCAT-AAAGTCATAAAC-CTTTCTCTTCCATATGACTATCCCTGAC-CCCAGTTGGTCTCAATTTCTACCATCCTCCGTGAAATCAACAACCCGCCCACTCGTCCCCCTCTTCTCGCTCCGGGCCCATACAACTTGGGGGTGACTATCCTGAAACTTTACCAGGCATCTGGTTCTTACTTCAGGGCCATCAGTTGGTGTATCGCCCATACGTTCCCCTTAAATAAGACATCTCGATGGTAAC-GGGTCTAATCAGCCCATGACCAACATAACTGT-GGTGTCATACATTTGGTATTTT-TTAATTTTCGGATGCCTTCCC-
ExTh028  ATGAAAAATCATCGTTGTAATTCAACTATAGAAACCCCTAAACAGTACATAAAATGACATAGGACATTAAAACATTTATGTATATCGTACATTAATTTATCTACCCCAAGCATATAAGC-ATGTAATATA-AATCAATGTATTAAGACATAATATTT-AAA-CTCAACTAAA-AA-TCCACA---ATAACATGAATATT--CTC-ATATACATTAACATAATG-TT-CTACGGACATATCTGTGTTATTAGACATACACCAT-AAAGTCATAAAC-CTTTCTCTTCCATATGACTATCCCTGAC-CCCAGTTGGTCTCAATTTCTACCATCCTCCGTGAAATCAACAACCCGCCCACTCGTCCCCCTCTTCTCGCTCCGGGCCCATACAACTTGGGGGTGACTATCCTGAAACTTTACCAGGCATCTGGTTCTTACTTCAGGGCCATCAGTTGGTGTATCGCCCATACGTTCCCCTTAAATAAGACATCTCGATGGTAAC-GGGTCTAATCAGCCCATGACCAACATAACTGT-GGTGTCATACATTTGGTATTTT-TTAATTTTCGGATGCCTTCCC-
FaAu056  ATGAAAAATCATCGTTGTAATTCAACTATAGAAACATCTAAACAGTACATAAAATGATATAGGACATTAATACATTAATGTATATCGTGCATTAATTTCTTTTCCCCATGCATATAAGCAATGTATATTCCAGTTAATGTATTAAGACATAACACCT-AA-TCT-AACCCAA-AT-TCTCTT----CAACATGAATATT--CTC-AAACACATTAAGATAATG-TT-TCTTAGACATATCTGTGTTATTAGACATACACCATT-AAGTCATAAAC-CTTTCTCTTCCATATGACTATCCCCGAC-CCCAATTTGTCTATATTTCTAACATCCTCCGTGAAATCAGCAACCCGCCCACTAGTCCCCCTCTTCTCGCTCCGGGCCCATACAACTTGGGGGTCGCTATACTGAAACTTTATCAGACATCTGGTTCTTTCTTCAGGGTCAT-AAATGATTTATCGTCCATACGTTCCCCTTAAATAAGACATCTCGATGGT-AC-GGGTCTAA-CAACTTGTAACCAACATAACTATAAGTTCCAGACATTTGGTATTTT-TTAATTTTCGGATGCCTTCAGT
FcAu057  ATGAAAAATCATCGTTGTAATTCAACTATAGAAACATTTAAACAGTACATAAAATGATATAGGACATTAATACATTAATGTATATCGTGCATTAATTTCTTTTCCCCATGCATATAAGCAATGTATATTCTAGTTAATGTATTAGGATATAACAATC-AAA--TCAACTTGA-AT-TCTTTA----CAACATGAATATT--CTT-AAGTACATTAAGATAATG-CT-TCTCGGACATATCTGTGTTATTAGACATACACCAT-AAAGTCATAAACTC-TTCTTTTCCATACGACTATCCTCGAC-CCCAATTTGTCTATATATCTACCATCCTCCGTGAAATCAACAACCCGCCCACCAGTCCCCCTCTCCTCGCTCCGGGCCCATATAACTTGGGGGTCGCTATAATGAAACTTTATCAGACATCTGGTTCTTTCTTCAGGGTCAT-AAATGGTTTAGCGTCCATACGTTCCCCTTAAATAAGACATCTCGATGGT-AC-AGGTCTAGT-AGTTTGTAACCAACA-AGCCCTGAATTCCAGACATTTGGTATTTT-TTAATTTTCGGATGCCTTCAGT
FcAu058  ATGAAAAATCATCGTTGTAATTCAACTATAGAAACATTTAAACAGTACATAAAATGATATAGGACATTAATACATTAATGTATATCGTGCATTAATTTCTTTTCCCCATGCATATAAGCAATGTATATTCTAGTTAATGTATTAGGATATAACAATC-AAA--TCAACTTGA-AT-TCTTTA----CAACATGAATATT--CTT-AAGTACATTAAGATAATG-CT-TCTCGGACATATCTGTGTTATTAGACATACACCAT-AAAGTCATAAACTC-TTCTTTTCCATACGACTATCCTCGAC-CCCAATTTGTCTATATATCTACCATCCTCCGTGAAATCAACAACCCGCCCACCAGTCCCCCTCTCCTCGCTCCGGGCCCATATAACTTGGGGGTCGCTATAATGAAACTTTATCAGACATCTGGTTCTTTCTTCAGGGTCAT-AAATGGTTTAGCGTCCATACGTTCCCCTTAAATAAGACATCTCGATGGT-AC-AGGTCTAGT-AGTTTGTAACCAACA-AGCCCTGAATTCCAGACATTTGGTATTTT-TTAATTTTCGGATGCCTTCAGT
FfAu059  ATGAAAAATCATCGTTGTAATTCAACTATAGAAACATCTAAATAGTACATAAAATTATATAGAACATTAATACATTAATGTATATCGTGCATTAATTTCTTTTCCCCATGCATATAAGCAATGTAAATCTTAATTAATGTATCAAGACATAATAATT-AAA--TCAACTT-A-AA-TCCTTC---ACAACATGGATATT--CTT-AAATACATTAAGATAATG-TT-TTCCAGACATACCTGTGTTATTAGACATACACCAT-AAAGTCATAAA-TCTTTCTTTTCCATATGACTATCCTCGAC-CCTAATTTGTCTATATTTCTACCATCCTCCGTGAAATCAACAACCCGCCCACTAGTCCCCCTCTTCTCGCTCCGGGCCCATACAACTTGGGGGTCGCTATAGTGAAACTTTATCAGACATCTGGTTCTTTCTTCAGGGTCAT-AAATGATTTATCGTCCATACGTTCCCCTTAAATAAGACATCTCGATGGT-AC-AGGTCTAG-CAATTAGTAACCAACATAATTATAAATTACAGACATTTGGTATTTT-TTAATTTTCGGATGCCTTCAGT
FfAu060  ATGAAAAATCATCGTTGTAATTCAACTATAGAAACATCTAA-CAGTACATAAAATGATATAGGACATTAATACATTAATGTATATCGTGCATTAATTTCTTTTCCCCATGCATATAAGCAATGTAAATCTTAATTAATGTATAAAGACATAATAATT-AAA--TCAACTT-A-AA-TCCTTT---ATAACATGAATATT--CTT-AAATACATTAAGATAATG-TT-TTCCGGACATACCTGTGTTATTAGACATACACCAT-AAAGTCATAAAC-TTTTCTCCTCCATATGACTATCCTCGAC-CTTAATTTGTCTATATTTCTACCATCCTCCGTGAAATCAGCAACCCGCCCACTAGTCCCCCTCTTCTCGCTCCGGGCCCATATAACTTGGGGGTCGCTATACTGAAACTTTATCAGACATCTGGTTCTTTCTTCAGGGTCAT-AAATGATTTATCGTCCATACGTTCCCCTTAAATAAGACATCTCGATGGT-AC-AGGTCTAG-CAATTAGTAACCAACATAATTATGAATCCCAGACATTTGGTATTTT-TTAATTTTCGGATGCTTTCAGT
FlHk045  ATGAAAAATCATCGTTGTAATTCAACTATAGAAACCCCTAAACAGTACATAAAATTATTTAGGACATTAAAACATTTATGTATATCGTACATTAATTTATTTCCCCCAAGCATATAAGC-ACGTAATATA-AATTAATGTATTAAGACATAA-ATTT-AAGTTT-AACTAAA-AA-TCCA-A--CCTAACATGAATATT--CTT-TCATACATTAAAATAATG-TT-TTAAAGACATATCTGTGTTATTAGACATACACCATTAAAGTCATGAATTCTTCCTTTTCCATATGACTATCCTTGAC-CTAAGTTGGTTTCTATTTCTACCATCCTCCGTGAAATCAACAACCCGCCCACTAGTCCCTCTCTTCTCGCTCCGGGCCCATACAACTTGGGGGTGACTATTGTGAAACTTTACCAGGCATCTGGTTCTTACTTCAGGGCCATTAATTGGTTCATCGTCCATACGTTCCCCTTAAATAAGACATCTCGATGGTAAC-AGGTCTAATCAGCCCATGATCAACATAACTGT-AGTCTCATACATTTGGTATTTT-TTAATTTTCGGATGCCTTCAGT
HoSu044  ATGAAAAATCATCGTTGTAATTCAACTATAGAAACTCCTAAACAGTACATAAAATTATCTAGAACATTAAAACATTTATGTATATCGTACATTAATTTATTTTCCCCAAGCATATAAGC-ACGTAATATA-AACTAATGTATTAGATCAT-ATATAC-AAGTCCCAACTAGAAATGTCCAT-----CAACATGAATATT--CTT-ATCTACATTATAATAATG-CT-TTACGGACATATCTGTGTTATTAGACATACACCATTACAGTCATAAAC-CTTCCTCCTCCATATGACTATCCCCGAC-CCCAATTGGCTTCTATTTCTACCATCCTCCGTGAAATCAACAACCCGCCCACTAGTCCCCCTCTTCTCGCTCCGGGCCCATAAAACTTGGGGGTGACTAACCTGAAACTTTACCAGGCATCTGGTTCTTACTTCAGGGCCATCAATTGATTTATCGCCCATACGTTCCCCTTAAATAAGACATCTCGATGGTAAC-GGGTCTAATCAGCCCATGATCAACATAACTGT-GGTGTCATACATTTGGTATTTT-TTAATTTTCGGATGCCTTCAGT
HoSu061  ATGAAAAATCATCGTTGTAATTCAACTATAGAAACTCCTAAACAGTACATAAAATTATCTAGAACATTAAAACATTTATGTATATCGTACATTAATTTATTTTCCCCAAGCATATAAGC-ACGTAATATA-AGTTAATGTATTAAGTCAT-ACATAT-AAGCCTCAACTAGAAATGTCCAT-----CAACATGAATATT--CTT-ATCTACATTATAATAATG-CT-TTACGGACATATCTGTGTTATTAGACATACACCATTACAGTCATAAAC-CTTCCTCCTCCATATGACTATCCCCGAC-CCCAATTGGTTTCTATTTCTACCATCCTCCGTGAAATCAACAACCCGCCCACTAGTCCCCCTCTTCTCGCTCCGGGCCCATAAAACTTGGGGGTGACTAACCTGAAACTTTACCAGGCATCTGGTTCTTACTTCAGGGCCATCAATTGATTTATCGCCCATACGTTCCCCTTAAATAAGACATCTCGATGGTAAC-GGGTCTAATCAGCCCATGATCAACATAACTGT-GGTGTCATACATTTGGTATTTT-TTAATTTTCGGATGCCTTCAGT
HoSu062  ATGAAAAATCATCGTTGTAATTCAACTATAGAAACTCCTAAACAGTACATAAAATTATCTAGAACATTAAAACATTTATGTATATCGTACATTAATTTATTTTCCCCAAGCATATAAGC-ACGTAATATA-AGTTAATGTATTAGGCCAT-ACATAT-AAGCCCCAACTAGAAATGTCCAT-----CAACATGAATATT--CTT-ACTTACATTATAATAATG-CT-TTACGGACATATCTGTGTTATTAGACATACACCATTACAGTCATAAAC-CTTCCTCCTCCATATGACTATCCCCGAC-CCCAATTGGCTTCTATTTCTACCATCCTCCGTGAAATCAACAACCCGCCCACTAGTCCCCCTCTTCTCGCTCCGGGCCCATAAAACTTGGGGGTGACTAACCTGAAACTTTACCAGGCATCTGGTTCTTACTTCAGGGCCATCAATTGATTTATCGCCCATACGTTCCCCTTAAATAAGACATCTCGATGGTAAC-GGGTCTAATCAGCCCATGATCAACATAACTGT-GGTGTCATACATTTGGTATTTT-TTAATTTTCGGATGCCTTCAGT
KaSL063  ATGAAAAATCATCGTTGTAATTCAACTATAGAAACCCCTAAACAGTACATAAAATTATCTAGAACATTAAAACATTTATGTATATCGTACATTAATTTATTTTCCCCAAGCATATAAGC-ATGTAATATA-AATTAATGTATTAAGACATCAAATTC-AAATCT-AACTAAA-AACT-CATA---TCAACATGAATATT--CTA-CAATACATTAAAATAATG-CT-TTATAGACATATCTGTGTTATTAGACATACACCATTAAAGTCATAAACTCCCTCTCTTCCATACGACTATCCTCGAC-CCAAGTTGGTCTCTATTTCTACCATCCTCCGTGAAATCAACAACCCGCCCACCAGTCCCTCTCTTCTCGCTCCGGGCCCATACAACTTGGGGGTGACTAGCGTGAAACTTTATCAGGCATCTGGTTCTTACTTCAGGGCCATTAACTGGTTCATCGTCCATACGTTCCCCTTAAATAAGACATCTCGATGGTAAC-AGGTCTAATCAGCCCATGATCAACATAACTGT-GATGTCATACATTTGGTATTTT-TTAATTTTCGGATGCCTTCAGT
KaSL064  ATGAAAAATCATCGTTGTAATTCAACTATAGAAACCCCTAAACAGTACATAAAATTATCTAGAACATTAAAACATTTATGTATATCGTACATTAATTTATTTTCCCCAAGCATATAAGC-ATGTAATATA-AATTAATGTATTAAGACATCAAATTC-AAATCT-AACTAAA-AACT-CATA---TCAACATGAATATT--CTA-CAATACATTAAAATAATG-CT-TTATAGACATATCTGTGTTATTAGACATACACCATTAAAGTCATAAACTCCCTCTCTTCCATACGACTATCCTCGAC-CCAAGTTGGTCTCTATTTCTACCATCCTCCGTGAAATCAACAACCCGCCCACCAGTCCCTCTCTTCTCGCTCCGGGCCCATACAACTTGGGGGTGACTAGCGTGAAACTTTATCAGGCATCTGGTTCTTACTTCAGGGCCATTAACTGGTTCATCGTCCATACGTTCCCCTTAAATAAGACATCTCGATGGTAAC-AGGTCTAATCAGCCCATGATCAACATAACTGT-GATGTCATACATTTGGTATTTT-TTAATTTTCGGATGCCTTCAGT
KaSL065  ATGAAAAATCATCGTTGTAATTCAACTATAGAAACCCCTAAACAGTACATAAAATTATCTAGAACATTAAAACATTTATGTATATCGTACATTAATTTATTTTCCCCAAGCATATAAGC-ATGTAATATA-AATTAATGTATTAAGACATCAAATTC-AAATCT-AACTAAA-AACT-CATA---TCAACATGAATATT--CTA-CAATACATTAAAATAATG-CT-TTATAGACATATCTGTGTTATTAGACATACACCATTAAAGTCATAAACTCCCTCTCTTCCATACGACTATCCTCGAC-CCAAGTTGGTCTCTATTTCTACCATCCTCCGTGAAATCAACAACCCGCCCACCAGTCCCTCTCTTCTCGCTCCGGGCCCATACAACTTGGGGGTGACTAGCGTGAAACTTTATCAGGCATCTGGTTCTTACTTCAGGGCCATTAACTGGTTCATCGTCCATACGTTCCCCTTAAATAAGACATCTCGATGGTAAC-AGGTCTAATCAGCCCATGATCAACATAACTGT-GATGTCATACATTTGGTATTTT-TTAATTTTCGGATGCCTTCAGT
LcAu069  ATGAAAAATCATCGTTGTAATTCAACTATAGAAACATCTAAACAGTACATAAAATGATATAGGACA-TAAGACATTTATGTATATCGTACATTAATTTCTTTTCCCCATGCATATAAGCTATGTAAATCTTAATTAATGTGTTAGGACATAAAACTC-AAA--TCAACCCGA-ATCT--ATA---ACAACATGAATATT--CTT-GAATACATTAAGACAATG-TT-TCTCAGACATACCTGTGTTATTAGGCATACACCAT-ACCGTCATAAACTC-TTCTCTTCCATATGACTATCCCCGAC-CTTAATTTGTCTATATTTCTACCATCCTCCGTGAAACCAACAACCCGCCCACTAGTCCCCCTCTTCTCGCTCCGGGCCCATGCAACTTGGGGGTCGCTATCCTGGAACTTTATCAGACATCTGGTTCTTACTTCAGGGTCAT-AAATGATTTATCGTCCATACGTTCCCCTTAAATAAGACATCTCGATGGT-AC-AGGTCTAA-CAACTTGTAACCAACATAACAATAAGTCTCATACATTTGGTATTTT-TTAATTTTCGGATGCCTTCAGT
LeAu068  ATGAAAAATCATCGTTGTAATTCAACTATAGAAACATCTAAACAGTACATAAAATGATATAGGACA-TAAGACATTTATGTATATCGTACATTAATTTCTTTTCCCCATGCATATAAGCTATGTAAATCTTAATTAATGTGCTAGGACATAAAACTC-AAA--TCAACCCGA-ATCT--ACA---ATAACATGGATATT--CTT-AAATACATTAAGACAATG-TT-TCTCAGACATACCTGTGTTATTAGGCATACACCAT-ACTGTCATAAACTC-TTCTCTTCCATATGACTATCCCTGAC-CTTAATTTGTCTATATTTCTACCATCCTCCGTGAAACCAACAACCCGCCCACTAGTCCCCCTCTTCTCGCTCCGGGCCCATGCAACTTGGGGGTCGCTATCCTGGAACTTTATCAGACATCTGGTTCTTACTTCAGGGTCAT-AAATGATTTATCGTCCATACGTTCCCCTTAAATAAGACATCTCGATGGT-AC-AGGTCTAA-CAACTTGTAACCAACATAACAATAAGTCTCATACATTTGGTATTTT-TTAATTTTCGGATGCCTTCAGT
LePN066  ATGAAAAATCATCGTTGTAATTCAACTATAGAAACATCTAAACAGTACATAAAATGATATAGGACA-TAAGACATTAATGTATATCGTGCATTAATTTCTTTCCCCCATGCATATAAGCTATGTAAATCTTAATTAATGTAACAAGACATAAAATTT-AAA-CT-AACCTAA-AA-TCTATA---ATAACATGAATATC--CTT-AAGTACATTAAAATAATG-TT-TCTTAGACATATCTGTGTTATTAGGCATACACCAT-ACCGTCATAAAC-CCTTTTCTTCCATATGACTATCCTCGAC-CACAATTGGTCTATATTTCTACCATCCTCCGTGAAATCAACAACCCGCCCACTAGTCCCCCTCTTCTCGCTCCGGGCCCATGCAACTTGGGGGTCGCTATCCTGGAACTTTATCAGACATCTGGTTCTTACTTCAGGGTCAT-AAATGATTTATCGTCCATACGTTCCCCTTAAATAAGACATCTCGATGGT-AC-AGGTCTAA-CAACCCGTGACCAACA-AGCAATGAATTTCATACATTTGGTATTTT-TTAATTTTCGGATGCCTTCAGT
LePN067  ATGAAAAATCATCGTTGTAATTCAACTATAGAAACATCTAAACAGTACATAAAATGATATAGGACA-TAAGACATTAATGTATATCGTACATTAATTTCTTTTCCCCATGCATATAAGCTATGTAAATCTTAATTAATGTAACAAGACATAAAATTT-AAA-CC-AACCTAAAAA-TCTATA---ACAACATGAATATT--CTT-GAATACATTAAGATAATG-TT-TCTTAGACATACCTGTGTTATTAGGCATACACCAT-ACCGTCATAAAC-CTTTCTCTTCCATATGACTATCCTCGAC-CCCAATTGGTCTATATTTCTACCATCCTCCGTGAAATCAACAACCCGCCCACTAGTCCCCCTCTTCTCGCTCCGGGCCCATGCAACTTGGGGGTCGCTATCCTGGAACTTTATCAGACATCTGGTTCTTACTTCAGGGTCAT-AAATGATTTATCGTCCATACGTTCCCCTTAAATAAGACATCTCGATGGT-AC-AGGTCTA-TCAACCCGTGACCAACA-AGCAATGAATTCCATACATTTGGTATTTT-TTAATTTTCGGATGCCTTCAGT
LlAu070  ATGAAAAATCATCGTTGTAATTCAACTATAGAAACACCTAAACAGTACATAAAATGATATAGTACA-TAAGACATTTATGTATATCGTACATTAATTTCTTTTCCCCATGCATATAAGCTATGTAAATCCTAATTAATGTATTAAGACATAA-ATTT-AA-TATCAACCCTA-ATCT--ATA---ACAACATGGATATT--CTC-GAATACATTAAAATAATG-TT-TTACAGACATATCTGTGTTATTAGGCATACACCAT-ACTGTCATAAACTC-TTCTCTTCCATATGACTATCCCTGAC-CTTAATCTGCCTATATTTCTACCATCCTCCGTGAAATCAACAACCCGCCCACTAGTCCCCCTCTTCTCGCTCCGGGCCCATGCAACTTGGGGGTCGCTATCCTGGAACTTTATCAGACATCTGGTTCTTACTTCAGGGTCAT-AAATGATTTATCGTCCATACGTTCCCCTTAAATAAGACATCTCGATGGT-AC-AGGTCTAA-CAACCCGTGACCAACATAACAGTAAGTCTCATACATTTGGTATTTT-TTAATTTTCGGATGCCTTCAGT
LlAu071  ATGAAAAATCATCGTTGTAATTCAACTATAGAAACACCTAAACAGTACATAAAATGATATAGTACA-TAAGACATTTATGTATATCGTACATTAATTTCTTTTCCCCATGCATATAAGCTATGTAAATCTTAATTAATGTATTAGAACATAA-ATTT-AA-TATCAACCCTA-ATCT--ACA---ACAACATGAATATT--CTC-GAATACATTAAAATAATG-TT-TTTCGGACATATCTGCGTTATTAGACATACACCAT-ACTGTCATAAACTC-TTCTCTTCCATATGACTATCCCTGAC-CTTAATCTGTCTATATTTCTACCATCCTCCGTGAAATCAACAACCCGCCCACTAGTCCCCCTCTTCTCGCTCCGGGCCCATGCAACTTGGGGGTCGCTATCCTGGAACTTTATCAGACATCTGGTTCTTACTTCAGGGTCAT-AAATGATTTATCGTCCATACGTTCCCCTTAAATAAGACATCTCGATGGT-AC-AGGTCTAA-CAACCCGTGACCAACATAACAGTAAGTCTCATACATTTGGTATTTT-TTAATTTTCGGATGCCTTCAGT
LuAu126  ATGAAAAATCATCGTTGTAATTCAACTATAGAAACACCTAAGCAGTACATAAAATGATATAGGACA-TAGGACATTAATGTATATCGTACATTAAATTCTTTTCCCCATGCATATAAGCAATGTAAATTTTAATTAATGTATTAAGACATAATATTT-AAG--TCAATTTAA-AC---TTTATA-ATAACATGAATATT--CTT-GAGTACATTATAATAATG-CT-TTCCGGACATATCTGTGTTATTAGACATACACCAT-AGAATCATAAAC-CTTTCTTTTCCATATGACTATCCCTAAC-CCCAGTTTGTCTATATTTCTACCATCCTCCGTGAAATCAACAACCCGCCCACCAGTCCCCCTCTTCTCGCTCCGGGCCCATACAACTTGGGGGTCGCTATCCTGGAACTTTATCAGACATCTGGTTCTTACTTCAGGGTCAT-AAATGGTTTATCGTCCATACGTTCCCCTTAAATAAGACATCTCGATGGT-AC-GGGTCTA-CCCA-CCGTGACCAACATAATTATAAATCTCATACATTTGGTATTTT-TTAATTTTCGGATGCCTTCAGT
LuAu127  ATGAAAAATCATCGTTGTAATTCAACTATAGAAACATCTAAACAGTACATAAAATGATATAGGACA-TAAGACATTAATGTATATCGTACATTAACTTCTTTTCCCCATGCATATAAGCAATGTAAATTTTAATTAATGTATTAAGACATAATACTT-AAA--TTAACTTAA-AT---TTTACA-ATAACATGAATATT--CTTAAAATACATTAAAATAATG-CT-TTTCGGACATATCTGTGTTATTAGACATACACCAT-AAAGTCATAAAT-CTTTCTCTTCCATATGACTATCCCCAAC-CCCAGTTTGTCTATATTTCTACCATCCTCCGTGAAATCATCAACCCGCCCACCAGTCCCCCTCTTCTCGCTCCGGGCCCATACAACTTGGGGGTCGCTATCCTGGAACTTTATCAGACATCTGGTTCTTACTTCAGGGTCAT-AAATGGTTTATCGTCCATACGTTCCCCTTAAATAAGACATCTCGATGGT-AC-GGGTCTA-CCCA-CCGTGACCAACATAGCCGTAACTCTCATACATTTGGTATTTT-TTAATTTTCGGATGCCTTCAGT
LuAu128  ATGAAAAATCATCGTTGTAATTCAACTATAGAAACATCTAAACAGTACATAAAATGATATAGGACA-TAAGACATTAATGTATATCGTACATTAATTTCTTTTCCCCATGCATATAAGCAATGTAAAATTTAATTAATGTATTAGGACATAACACTT-AAA--TTAACTTAA-AC---TTTATA-ACAATATGAATACC--CTTAAAATACATTAAAATAATG-TT-TTCCGGACATATCTGTGTTATTAGACATACACCAT-AAAGTCATAAAC-CTTTCTCTTCCATATGACTATCCCTGAC-CCCAGTTTGTCTATATTTCTACCATCCTCCGTGAAATCAACAACCCGCCCACTAGTCCCCCTCTTCTCGCTCCGGGCCCATACAACTTGGGGGTCGCTATCCTGGAACTTTATCAGACATCTGGTTCTTACTTCAGGGCCAT-AAATGGTTTATCGTCCATACGTTCCCCTTAAATAAGACATCTCGATGGT-AC-GGGTCTA-CCCA-CCGTGACCAACATAACCGTAATTCTCATACATTTGGTATTTT-TTAATTTTCGGATGCCTTCAGT
MoPN046  ATGAAAAATCATCGTTGTAATTCAACTATAGAAACATCTAAAC-GTACATAAAATGATATAGGACA-TAAGACACTAATGTATATCGTACATTAATTTCCTTTCCCCATGCATATAAGCAATGTAAATCTTAATTAATGTATTAGGACATAATATCT-AAA--TCAACTTAA-AA-TATATA----CAACATGAATATT--CTT-GAACACATTAAAATAATG-TT-TTACGGACATACTTGTGTTATTAGGCATACACCAT-AAGGTCATAAA-TCTTTCTTTTCCATACGACTATCCCTGTC-CTTAATTCATCTATATTTCTACCATCCTCCGTGAAATCAACAACCCGCCCACTAGTCCCCCTCTTCTCGCTCCGGGCCCATACAACTTGGGGGTCGCTATCCTGGAACTTTATCAGACATCTGGTTCTTACTTCAGGGCCAT-AACTGGTTTATCGTCCATACGTTCCCCTTAAATAAGACATCTCGATGGT-AC-GGGTCTAG-CAAACCGTGACCAACATTACTATAAGTCTCATACATTTGGTATTTT-TTAATTTTCGGATGCCTTCCAT
NgPN051  ATGAAAAATCATCGTTGTAATTCAACTATAGAAACATCTAAAC-GTACATAAAATGATATAGGACA-TAAGACATTAATGTATATCGTACATTAATTTCCTTTCCCCATGCATATAAGCAATGTAAATCTTAATTAATGTATTAGGACATAACATCT-AAA--TCAACTTAA-AAC---ATA--TACAACATGGATATT--CTT-GAACACATTAAGATAATG-TT-TTACGGACATACTTGTGTTATTAGGCATACACCAT-AAAGTCATAAAC-CTTTCTTTTCCATACGACTATCCCTGTC-CCCAATTCATCTATATCTCTACCATCCTCCGTGAAATCAACAACCCGCCCACTAGTCCCCCTCTTCTCGCTCCGGGCCCATACAACTTGGGGGTCGCTATCCTGAAACTTTATCAGACATCTGGTTCTTACTTCAGGGCCAT-AACTGGTTTATCGTCCATACGTTCCCCTTAAATAAGACATCTCGATGGT-AC-GGGTCTAG-CAAACCGTGACCAACATTACTATAAGTCTCATACATTTGGTATTTT-TTAATTTTCGGATGCCTTCCAT
NiPN054  ATGAAAAATCATCGTTGTAATTCAACTATAGAAACATCTAAAC-GTACATAAAATGATATAGGACA-TAGGACATTAATGTATATCGTACATTAATTTCCTTTCCCCATGCATATAAGCAATGTAAATCTTAATTAATGTATTAGGACATAATATCT-AAA--TCAACTTAA-AAC---ATA--TACAACATGGATATT--CTT-GAATACATTAAGATAATG-TT-TTACGGACATACTTGTGTTATTAGACATACACCAT-AAAGTCATAAAC-CTTTCTTTTCCATACGACTATCCCTGTC-CCCAATTCATCTATATCTCTACCATCCTCCGTGAAATCAACAACCCGCCCACTAGTCCCCCTCTTCTCGCTCCGGGCCCATACAACTTGGGGGTCGCTATCCTGAAACTTTATCAGACATCTGGTTCTTACTTCAGGGCCAT-AACCGGTTTATCGTCCATACGTTCCCCTTAAATAAGACATCTCGATGGT-AC-GGGTCTAG-CAAACCGTGACCAACATTACTATAAGTCTCATACATTTGGTATTTT-TTAATTTTCGGATGCCTTCCAT
NiPN072  ATGAAAAATCATCGTTGTAATTCAACTATAGAAACATCTAAGC-GTACATAAAATGATATAGGACA-TAAGACACTAATGTATATCGTACATTAATTTCCTTTCCCCATGCATATAAGCAATGTAAATCTTAATTAATGTATTAGGACATAATATCT-AAA--TCAACTTAA-AG-TATATA----CAACATGGATATT--CTT-GAACACATTAAGATAATG-TT-TTACGGACATACTTGTGTTATTAGGCATACACCAT-AAAGTCATAAAC-CTTTCTTTTCCATACGACTATCCCTGTC-CCCAATTCATCTATATTTCTACCATCCTCCGTGAAATCAACAACCCGCCCACTAGTCCCCCTCTTCTCGCTCCGGGCCCATACAACTTGGGGGTCGCTATCCTGAAACTTTATCAGACATCTGGTTCTTACTTCAGGGCCAT-AACTGGTTTATCGTCCATACGTTCCCCTTAAATAAGACATCTCGATGGT-AC-GGGTCTAG-CAAACCGTGACCAACATCACTGTAAGTCTCATACATTTGGTATTTT-TTAATTTTCGGATGCCTTCCAT
NiPN073  ATGAAAAATCATCGTTGTAATTCAACTATAGAAACATCTAAACAGTACATAAAATGATATAGGACA-TAAGACATTAATGTATATCGTACATTAACTTTCTTTCCCCATGCATATAAGCAATGTAAATCTTAATTAATGTATTAGGACATAACACCT-AGA--TCAACTTAA-AA-TACATA--TATAACATGAATATT--CTT-GAATACATTAAGATAATG-TT-CTACGGACATATCTGTGTTATTAGACATACACCAT-AAAGTCATAAAC-CCTTTTTTTCCATACGACTATCCTTGAC-CCCAATTTGTCTATATATCTACCATCCTCCGTGAAATCAACAACCCGCCCACTAGTCCCCCTCTTCTCGCTCCGGGCCCATGCAACTTGGGGGTCGCTATCCTGAAACTTTATCAGACATCTGGTTCTTACTTCAGGGCCAT-AACTGGTTCATCGTCCATACGTTCCCCTTAAATAAGACATCTCGATGGT-AC-AGGTCTAA-CAAACCGTGACCAACATAACTATAAATCTCATACATTTGGTATTTT-TTAATTTTCGGATGCCTTCCAT
NiPN074  ATGAAAAATCATCGTTGTAATTCAACTATAGAAACATCTAAACAGTACATAAAATGATATAGGACA-TAAGACATTGATGTATATCGTACATTAATTTCCTTTCCCCATGCATATAAGCAATGTAAATCTTAATTAATGTATTAGGACATAATATTT-AAA--TCAACTTGA-AA-AGCATG--TATAACATGAATATT--CTT-GAATACATTAAGATAATG-TT-CTACGGACATATCTGTGTTATTAGACATACACCAT-AAAGTCATAAAC-CTTTCTTTTCCATATGACTATCCCTGAC-CCCAATTTGTCTATATTTCTACCATCCTCCGTGAAATCAACAACCCGCCCACTAGTCCCCCTCTTCTCGCTCCGGGCCCATGCAACTTGGGGGTCGCTATCCTGAAACTTTATCAGACATCTGGTTCTTACTTCAGGGCCAT-AACTGGTTCATCGTCCATACGTTCCCCTTAAATAAGACATCTCGATGGT-AC-AGGTCTAA-CAAACCGTGACCAACATAACTATAAGTCTCATACATTTGGTATTTT-TTAATTTTCGGATGCCTTC-AT
NiPN075  ATGAAAAATCATCGTTGTAATTCAACTATAGAAACATCTAAGTAGTACATAAAATGATATAGGACATTAGGACATTAATGTATATCGTACATTAACTTCTTTTCCCCATGCATATAAGCAATGTA-ATCTTAATTAATGTATTAGGACACGACATCT-TAA--TCAACTTAAGAACTCTATA----TAATATGAATATT--CTT-GAATACATTAAGATAATG-GT-TCCCGGACATACCTGTGTTATTAGACATACACCAT-ATAATCATAAACTC-TTCTTTTCCATATGACTATCCCCGAC-CCCAGTTTATCTATATATCTACCATCCTCCGTGAAATCAACAACCCGCCCACCAGTCCCCCTCTTCTTGCTCCGGGCCCATACAACCTGGGGGTCGCTATTCTAGAACTTTATCAGACATCTGGTTCTTACTTCAGGGTCAT-AAGTGGTCTGTCGTCCATACGTTCCCCTTAAATAAGACATCTCGATGGT-AC-GGGTCTAAT-AACCTGTAACCAACA-AGCTATGGATTTCATACATTTGGTATTTT-TTAATTTTCGGATGCCTTCAAT
NiPN077  ATGAAAAATCATCGTTGTAATTCAACTATAGAAACATCTAAACAGTACATAAAATGATATAGGACATTAGAACATTTATGTATATCGTACATTAATTTCTCTTCCCCATGCATATAAGCAATGTATATCTTAATTAATGTACTAAGACATAATACCT-TAA--TCAACTTAA-AA-ACC-TA--CACAACATGGATATT--CTT-GAATACATTAGAATAATG-GT-TCCCGGACATATCTGTGTTATTAGACATACACCAT-ATAATCATAAAC-CCTTCTTTTCCATATGACTATCCCTGAC-CCCAGTT-ATTTATATATCTACCATCCTCCGTGAAATCAACAACCCGCCCACTAGTCCCCCTCTTCTCGCTCCGGGCCCATACAACTTGGGGGTCGCTATCCTGGAACTTTATCAGACATCTGGTTCTTACTTCAGGGTCAT-AAATGATTTATCGTCCATACGTTCCCCTTAAATAAGACATCTCGATGGT-AC-AGGTCTAA-AAATCCGTGACCAACATAACAATAAGTCTCATACATTTGGTATTTT-TTTATTTTCGGATGCCTTCAAT
NoDe048  ATGAAAAATCATCGTTGTAATTCAACTATAGAAACATCTAATCAGTACATAAAATGATATAGGACATTAAAACATTTATGTATATCGTACATTAAATTATTTTCCCCAAGCATATAAGC-ATGTAATATATATCTAATGATTTAGGACAT-ACATTT-AAA-CTCAACTATA-AA-TTCACA---ACAACATGTCTACT--CTC-AAATACATTAAGATAATGCTTATTA--GACATATCTGTGTTATTAGACATACACCATT-AAGTCATAAAC-CTTTCTCTTCCATATGACTATCCCTGTC-CCCAATTGGTCTCTATTTCTACCATCCTCCGTGAAATCAACAACCCGCCCACTCGTCCCCCTCTTCTCGCTCCGGGCCCATTCGTCCTGGGGGTGACTATACTGAAACTTTACCAGGCATCTGGTTCTTACTTCAGGGCCATCAATTGGTTCATCGTCCATACGTTCCCCTTAAATAAGACATCTCGATGGTAAC-GGGTCTAATCAGCCCATGATCAACATAACTGT-GGTGATATACATTTGGTATTTT-TTAATTTTCGGATGCCTTCC-T
NoHu003  ATGAAAAATCATCGTTGTAATTCAACTATAGAAACATCTAATCAGTACATAAAATGATATAGGACATTAAAACATTTATGTATATCGTACATTAAATTATTTTCCCCAAGCATATAAGC-ATGTAATATATATTTAATGATTTAGGACAT-ACATTT-AAA-CTCAACTATA-AA-TTCATA---ACAACATGTCTATT--CTC-GAATACATTAAAATAATGCTTATTA--GACATATCTGTGTTATTAGACATGCACCATT-AAGTCATAAAC-CTTTCTCTTCCATATGACTATCCCTGTC-CCCAATTGGTCTCTATTTCTACCATCCTCCGTGAAATCAACAACCCGCCCACTCGTCCCCCTCTTCTCGCTCCGGGCCCATTCGTCCTGGGGGTGACTATACTGAAACTTTACCAGGCATCTGGTTCTTACTTCAGGGCCATCAATTGGTTTATCGTCCATACGTTCCCCTTAAATAAGACATCTCGATGGTAAC-GGGTCTAATCAGCCCATGATCAACATAACTGT-GGTGATATACATTTGGTATTTT-TTAATTTTCGGATGCCTTCC-T
NoRa002  ATGAAAAATCATCGTTGTAATTCAACTATAGAAACATCTAATCAGTACATAAAATGATATAGGACATTAAAACATTTATGTATATTGTACATTAAATTATTTTCCCCAAGCATATAAGC-ATGTAATATATATCTAATGATTTAGGACAT-ACATTT-AAA-CTCAACTATA-AA-TTTACA---ACAACATGTCTATT--CTC-AAATACATTAAGATAATGCTTATTA--GACATATCTGTGTTATTAGACATACACCATT-AAGTCATAAAC-CTTTCTCTTCCATATGACTATCCCTGTC-CCCAATTGGTCTCTATTTCTACCATCCTCCGTGAAATCAACAACCCGCCCACTCGTCCCCCTCTTCTCGCTCCGGGCCCATTCGTCCTGGGGGTGACTATACTGAAACTTTACCAGGCATCTGGTTCTTACTTCAGGGCCATCAATTGGTTCATCGTCCATACGTTCCCCTTAAATAAGACATCTCGATGGTAAC-GGGTCTAATCAGCCCATGATCAACATAACTGT-GGTGATATACATTTGGTATTTT-TTAATTTTCGGATGCCTTCC-T
Noxx001  ATGAAAAATCATCGTTGTAATTCAACTATAGAAACATCTAATCAGTACATAAAATGATAT-GGACATTAAAACATTTATGTATATCGTACATTAAATTATTTTCCCCAAGCATATAAGC-ATGTAATATATATCTAATGATTTAGGACAT-ACATTT-AAA-CTCAACTATA-AA-TTCACA---ACAACATGTCTATT--CTC-AAATACATTAAGATAATGCTTATTA--GACATATCTGTGTTATTAGACATGCACCATT-AAGTCATAAAC-CTTTCTCTTCCATATGACTATCCCTGTC-CCCAATTGGTCTCTATTTCTACCATCCTCCGTGAAATCAACAACCCGCCCACTCGTCCCCCTCTTCTCGCTCCGGGCCCATTCGTCCTGGGGGTGACTATACTGAAACTTTACCAGGCATCTGGTTCTTACTTCAGGGCCATCAATTGGTTCATCGTCCATACGTTCCCCTTAAATAAGACATCTCGATGGTAAC-GGGTCTAATCAGCCCATGATCAACATAACTGT-GGTGATATACATTTGGTATTTT-TTAATTTTCGGATGCCTTCC-T
Noxx049  ATGAAAAATCATCGTTGTAATTCAACTATAGAAACATCTAATCAGTACATAAAATGATATAGGACATTAAAACATTTATGTATATCGTACATTAAATTATTTTCCCCAAGCATATAAGC-ATGTAATATATATTTAATGATTTAGGACAT-ACATTT-AAA-CTCAACTATA-AA-TTCATA---ACAACATGTCTATT--CTC-GAATACATTAAAATAATGCTTATTA--GACATATCTGTGTTATTAGACATGCACCATT-AAGTCATAAAC-CTTTCTCTTCCATATGACTATCCCTGTC-CCCAATTGGTCTCTATTTCTACCATCCTCCGTGAAATCAACAACCCGCCCACTCGTCCCCCTCTTCTCGCTCCGGGCCCATTCGTCCTGGGGGTGACTATACTGAAACTTTACCAGGCATCTGGTTCTTACTTCAGGGCCATCAATTGGTTTATCGTCCATACGTTCCCCTTAAATAAGACATCTCGATGGTAAC-GGGTCTAATCAGCCCATGATCAACATAACTGT-GGTGATATACATTTGGTATTTT-TTAATTTTCGGATGCCTTCCT-
PrPN012  ATGAAAAATCATCGTTGTAATTCAACTATAGAAACATCTAAAC-GTACATAAAATGATATAGGACA-TAAGACACTAATGTATATCGTACATTAATTTCCTTTCCCCATGCATATAAGCAATGTAAATCTTAATTAATGTATCAGGACATAATATTT-AAA--TCAACTTAA-AA-TATATA----CAACATGGATATT--CTT-GAACACATTAAGATAATG-CT-TTACGGACATACTTGTGTTATTAGACATACACCAT-AAAGTCATAAAC-CTTTCTTTTCCATACGACTATCCCTGTC-CCTAATTCATCTATATTTCTACCATCCTCCGTGAAATCAACAACCCGCCCACTAGTCCCTCTCTTCTCGCTCCGGGCCCATACAACTTGGGGGTCGCTATCCTGAAACTTTATCAGACATCTGGTTCTTACTTCAGGGCCAT-AACTGGTTTATCGTCCATACGTTCCCCTTAAATAAGACATCTCGATGGT-AC-GGGTCTAG-CAAACCGTGACCAACATCACTATAAGTCTCATACATTTGGTATTTT-TTAATTTTCGGATGCCTTCCAT
PrPN013  ATGAAAAATCATCGTTGTAATTCAACTATAGAAACATCTAAAC-GTACATAAAATGATATAGGACA-TAAGACACTAATGTATATCGTACATTAATTTCCTTTCCCCATGCATATAAGCAATGTAAATTTTAATTAATGTATTAGGACATAACATTT-AAA--TCAACTTAA-AA-TACATA----CAACATGAATATT--CCT-AAACACATTAAGATAATG-TT-TTACGGACATACTTGTGTTATTAGGCATACACCAT-AAAGTCATAAAC-CTTTCTTTTCCATATGACTATCCCTGTC-CCCAATTCATCTATATTTCTACCATCCTCCGTGAAATCAACAACCCGCCCACTAGTCCCCCTCTTCTCGCTCCGGGCCCATACAACTTGGGGGTCGCTATCCTGAAACTTTATCAGACATCTGGTTCTTACTTCAGGGCCAT-AACTGGTTTATCGTCCATACGTTCCCCTTAAATAAGACATCTCGATGGT-AC-GGGTCTAG-CAAACCGTGACCAACATAACTATAAGTCTCATACATTTGGTATTTT-TTAATTTTCGGATGCCTTCCAT
PrPN078  ATGAAAAATCATCGTTGTAATTCAACTATAGAAACATCTAAAC-GTACATAAAATGATATAGGACA-TAAGACATTAATGTATATCGTACATTAATTTCCTTTCCCCATGCATATAAGCAATGTAAATCTTAATTAATGTATTAAGATATAATATCT-AAA--TCAACTTAA-AA-TACATA----CAACATGGATATT--CTT-AAACACATTAAAATAATG-TT-TTACGGACATACCTGTGTTATTAGACATACACCAT-AAAGTCATAAAC-CTTTCTTTTCCATATGACTATCCCTGAC-CCCAATTCATCTATATTTCTACCATCCTCCGTGAAATCAACAACCCGCCCACTAGTCCCCCTCTTCTCGCTCCGGGCCCATACAACTTGGGGGTCGCTATCCTGAAACTTTATCAGACATCTGGTTCTTACTTCAGGGCCAT-AACTGGTTTATCGTCCATACGTTCCCCTTAAATAAGACATCTCGATGGT-AC-GGGTCTAG-CAAACCGTGACCAACATAACTGTAAGTCTCATACATTTGGTATTTT-TTAATTTTCGGATGCCTTCCAT
PrPN123  ATGAAAAATCATCGTTGTAATTCAACTATAGAAACATCTA-AC-GTACATAAAATGATATAGGACA-TAAGACACTAATGTATATCGTACATTAATTTCCTTTCCCCATGCATATAAGCAATGTAAATTTTAATTAATGTATTAGGACATAACATTT-AAA--TCAACTTAA-AA-TACATA----CAACATGAATATT--CCT-AAACACATTAAGATAATG-TT-TTACGGACATACTTGTGTTATTAGGCATACACCAT-AAAGTCATAAAC-CTTTCTTTTCCATATGACTATCCCTGTC-CCCAATTCATCTATATTTCTACCATCCTCCGTGAAATCAACAACCCGCCCACTAGTCCCCCTCTTCTCGCTCCGGGCCCATACAACTTGGGGGTCGCTATCCTGAAACTTTATCAGACATCTGGTTCTTACTTCAGGGCCAT-AACTGGTTTATCGTCCATACGTTCCCCTTAAATAAGACATCTCGATGGT-AC-GGGTCTAG-CAAACCGTGACCAACATAACTATAAGTCTCATACATTTGGTATTTT-TTAATTTTCGGATGCCTTCCAT
PrPN124  ATGAAAAATCATCGTTGTAATTCAACTATAGAAACATCTAAAC-GTACATAAAATGATATAGGACA-TAAGACATTAATGTATATCGTACATTAATTTCCTTTCCCCATGCATATAAGCAATGTAAATCTTAATTAATGTATTAAGATATAATATCT-AAA--TCAACTTAA-AA-TACATA----CAACATGGATATT--CTT-AAACACATTAAAATAATG-TT-TTACGGACATACCTGTGTTATTAGACATACACCAT-AAAGTCATAAAC-CTTTCTTTTCCATATGACTATCCCTGAC-CCCAATTCATCTATATTTCTACCATCCTCCGTGAAATCAACAACCCGCCCACTAGTCCCCCTCTTCTCGCTCCGGGCCCATACAACTTGGGGGTCGCTATCCTGAAACTTTATCAGACATCTGGTTCTTACTTCAGGGCCAT-AACTGGTTTATCGTCCATACGTTCCCCTTAAATAAGACATCTCGATGGT-AC-GGGTCTAG-CAAACCGTGACCAACATAACTGTAAGTCTCATACATTTGGTATTTT-TTAATTTTCGGATGCCTTCCAT
PrPN125  ATGAAAAATCATCGTTGTAATTCAACTATAGAAACATCTAAAC-GTACATAAAATGATATAGGACA-TAAGACACTAATGTATATCGTACATTAATTTCCTTTCCCCATGCATATAAGCAATGTAAATTTTAATTAATGTATTAGGACATAACATTT-AAA--TCAACTTAA-AA-TACATA----CAACATGAATATT--CCT-AAACACATTAAGATAATG-TT-TTACGGACATACTTGTGTTATTAGGCATACACCAT-AAAGTCATAAAC-CTTTCTTTTCCATATGACTATCCCTGTC-CCCAATTCATCTATATTTCTACCATCCTCCGTGAAATCAACAACCCGCCCACTAGTCCCCCTCTTCTCGCTCCGGGCCCATACAACTTGGGGGTCGCTATCCTGAAACTTTATCAGACATATGGTTCTTACTTCAGGGCCAT-AACTGGTTTATCGTCCATACGTTCCCCTTAAATAAGACATCTCGATGGT-AC-GGGTCTAG-CAAACCGTGACCAACATAACTATAAGTCTCATACATTTGGTATTTT-TTAATTTTCGGATGCCTTCCAT
RaHu006  ATGAAAAATCATCGTTGTAATTCAACTATAGAAACCCCTAAACAGTACATAAAATTATCTAGTACATTAAAACATTTATGTATATCGTACATTAATTTATTTTCCCCAAGCATATAAGC-ATGTAATATATAATTAATGTATTAAGACATAA-ATTT-AAA-CTCAACTAAA-AA-TTTAAA---CCAACATGAATATT--CTT-TCATACATTAAGATAATG-TT-TTAAAGACATATCTGTGTTATTAGACATACACCATTAAAGTCATAAATTCTTTCTCTTCCATATGACTATCCTCAAC-CTAAGTTGGTCTCTATTTCTACCATCCTCCGTGAAATCAACAACCCGCCCACTAGTCCCTCTCTTCTCGCTCCGGGCCCATACAACTTGGGGGTGACTATCATAGAACTTTATCAGACATCTGGTTCTTACTTCAGGGCCATCAATTGGTTCATCGTCCATACGTTCCCCTTAAATAAGACATCTCGATGGT-AC-AGGTCTAATCAGCCCATGATCAACATAACTGT-AGTCTCATACATTTGGTATTTT-TTAATTTTCGGATGCCTTCAGT
RaNZ004  ATGAAAAATCATCGTTGTAATT-AACTATAGAAACCCCTAAACAGTACATAAAATTATCTAGTACATTAAAACATTTATGTATATCGTACATTAATTTATTTTCCCCAAGCATATAAGC-ATGTAATATATAATTAATGTATTAAGACATAA-ATTT-AAA-CTCAACTAAA-AA-TTTAAA---CCAACATGAATATT--CTT-TCATACATTAAGATAATG-TT-TTAAAGACATATCTGTGTTATTAGACATACACCATTAAAGTCATAAATTCTTTCTCTTCCATATGACTATCCTCAAC-CTAAGTTGGTCTCTATTTCTACCATCCTCCGTGAAATCAACAACCCGCCCACTAGTCCCTCTCTTCTCGCTCCGGGCCCATACAACTTGGGGGTGACTATCATAGAACTTTATCAGACATCTGGTTCTTACTTCAGGGCCATCAATTGGTTCATCGTCCATACGTTCCCCTTAAATAAGACATCTCGATGGT-AC-AGGTCTAATCAGCCCATGATCAACATAACTGT-AGTCTCATACATTTGGTATTTT-TTAATTTTCGGATGCCTTCAGT
RaPN009  ATGAAAAATCATCGTTGTAATTCAACTATAGAAACATCTAAACAGTACATAAAATGATATAGGACATTAAGACATTAATGTATATCGTGCATTAATTTATTTTCCCCATGCATATAAGCAATGTAAATTTTAATTAATGTACTAAGACATAATACTT-AAA--ACAACTT-A-AATCCTATA---ACAACATGGATATT--CTT-AAATACATTAAGATAATG-TT-TTCCGGACATATCTGTGTTATTAGACATACACCAT-AAAGTCATAAAC-CTTCCTCTTCCATATGACTATCCCCGAC-CCCAATTGGTCTATATTTCTACCATCCTCCGTGAAATCAGCAACCCGCCCACCAGTCCCCCTCTTCTCGCTCCGGGCCCATGCAACTTGGGGGTCGCTATCCTGGAACTTTATCAGACATCTGGTTCTTACTTCAGGGTCAT-AAGTGGTTCATCGTCCATACGTTCCCCTTAAATAAGACATCTCGATGGT-ACAAGGTCTA-TCTACCCGTGACCAACA-AACCATGAACTTCATACATTTGGTATCTT-TTAATTTTCGGATGCCTTCAGT
RaPN010  ATGAAAAATCATCGTTGTAATTCAACTATAGAAACCCCTAAACAGTACATAAAATTATCTAGTACATTAAAACATTTATGTATATCGTACATTAATTTATTTTCCCCAAGCATATAAGC-ATGTAATATATAATTAATGTATTAAGACATAA-ATTT-AAA-CTCAACTAAA-AA-TTTAAA---CCAACATGAATATT--CTT-TCATACATTAAGATAATG-TT-TTAAAGACATATCTGTGTTATTAGACATACACCATTAAAGTCATAAATTCTTTCTCTTCCATATGACTATCCTCAAC-CTAAGTTGGTCTCTATTTCTACCATCCTCCGTGAAATCAACAACCCGCCCACTAGTCCCTCTCTTCTCGCTCCGGGCCCATACAACTTGGGGGTGACTATCATAGAACTTTATCAGACATCTGGTTCTTACTTCAGGGCCATCAATTGGTTCATCGTCCATACGTTCCCCTTAAATAAGACATCTCGATGGT-AC-AGGTCTAATCAGCCCATGATCAACATAACTGT-AGTCTCATACATTTGGTATTTTTTTAATTTTCGGATGCCTTCAGT
RaPN079  ATGAAAAATCATCGTTGTAATTCAACTATAGAAACATCTAAACAGTACATAAAATGATATAGGACATTAAGACATTAATGTATATCGTGCATTAACTTATTTTCCCCATGCATATAAGCAATGTAAATTTTAATTAATGTACTAAGACATAATACTT-AAA--ACAACCTAA-AT-TCTATA---ACAACATGGATATT--CTT-AAATACATTAAAATAATG-TT-TTCCGGACATATCTGTGTTATTAGACATACACCAT-AAAGTCATAAAC-CTTTCTCTTCCATATGACTATCCCCGAC-CCCAATTGGTCTATATTTCTACCATCCTCCGTGAAATCAACAACCCGCCCACCAGTCCCCCTCTTCTCGCTCCGGGCCCATGCAACTTGGGGGTCGCTATCCTGGAACTTTATCAGACATCTGGTTCTTACTTCAGGGTCAT-AAGTGGTTCATCGTCCATACGTTCCCCTTAAATAAGACATCTCGATGGT-AC-AGGTCTA-TCTACCCGTGACCAACA-AACCATGAACTTCATACATTTGGTATTTT-TTAATTTTCGGATGCCTTCAGT
RaRa008  ATGAAAAATCATCGTTGTAATTCAACTATAGAAACCCCTAAACAGTACATAAAATTATCTAGTACATTAAAACATTTATGTATATCGTACATTAATTTATTTTCCCCAAGCATATAAGC-ATGTAATATATAATTAATGTATTAAGACATAA-ATTT-AAA-CTCAACTAAA-AA-TTTAAA---CCAACATGAATATT--CTT-TCATACATTAAGATAATG-TT-TTAAAGACATATCTGTGTTATTAGACATACACCATTAAAGTCATAAATTCTTTCTCTTCCATATGACTATCCTCAAC-CTAAGTTGGTCTCTATTTCTACCATCCTCCGTGAAATCAACAACCCGCCCACTAGTCCCTCTCTTCTCGCTCCGGGCCCATACAACTTGGGGGTGACTATCATAGAACTTTATCAGACATCTGGTTCTTACTTCAGGGCCATCAATTGGTTCATCGTCCATACGTTCCCCTTAAATAAGACATCTCGATGGT-AC-AGGTCTAATCAGCCCATGATCAACATAACTGT-AGTCTCATACATTTGGTATTTT-TTAATTTTCGGATGCCTTCAGT
RaSa007  ATGAAAAATCATCGTTGTAATTCAACTATAGAAACCCCTAAACAGTACATAAAATTATCTAGTACATTAAAACATTTATGTATATCGTACATTAATTTATTTTCCCCAAGCATATAAGC-ATGTAATATATAATTAATGTATTAAGACATAA-ATTT-AAA-CTCAACTAAA-AA-TTTAAA---CCAACATGAATATT--CTT-TCATACATTAAGATAATG-TT-TTAAAGACATATCTGTGTTATTAGACATACACCATTAAAGTCATAAATTCTTTCTCTTCCATATGACTATCCTCAAC-CTAAGTTGGTCTCTATTTCTACCATCCTCCGTGAAATCAACAACCCGCCCACTAGTCCCTCTCTTCTCGCTCCGGGCCCATACAACTTGGGGGTGACTATCATAGAACTTTATCAGACATCTGGTTCTTACTTCAGGGCCATCAATTGGTTCATCGTCCATACGTTCCCCTTAAATAAGACATCTCGATGGT-AC-AGGTCTAATCAGCCCATGATCAACATAACTGT-AGTCTCATACATTTGGTATTTT-TTAATTTTCGGATGCCTTCAGT
RuPN055  ATGAAAAATCATCGTTGTAATTCAACTATAGAAACATCTAAAC-GTACATAAAATGATATAGGACA-TAAGACATTAATGTATATCGTACATTAATTTCCTTTCCCCATGCATATAAGCAATGTAAATCTTAATTAATGTATTAGGATATAATATCT-AAA--TCAACTTAA-AA---CATA--TACAACATGGATATT--CTT-GAATACATTAAGATAATG-TT-TTACGGACATACTTGTGTTATTAGACATACACCAT-AAAGTCATAAAC-CTTTCTTTTCCATACGACTATCCCTGTC-CCCAATTCATCTATATCTCTACCATCCTCCGTGAAATCAACAACCCGCCCACTAGTCCCCCTCTTCTCGCTCCGGGCCCATACAACTTGGGGGTCGCTATCCTGAAACTTTATCAGACATCTGGTTCTTACTTCAGGGCCAT-AACTGGTTTATCGTCCATACGTTCCCCTTAAATAAGACATCTCGATGGT-AC-GGGTCTAG-CAAACCGTGACCAACATTACTGTAAGTCTCATACATTTGGTATTTT-TTAATTTTCGGATGCCTTCCAT
SoAU087  ATGAAAAATCACCGTTGTAATTCAACTATAGAAACATCTAAACAGTACATAAAATTATATAGGACATTAAGACATTAATGTATATCGTACATTAACTTATTTTCCCCATGCATATAAGCAATGTAAATCTTAATTAATGTACTAAAACATGATACTTTAAATT--AACCTGA-AC-TCTATA---ACAACATGAATATT--CTT-GAATACATTAAGATAATG-TT-TTACGGACATATCTGTGTTATTAGACATACACCAT-AAAGTCATAAACTC-TTCTCTTCCATATGACTATCCCCAAC-CCCAATTGGTCTATATTTCTACCATCCTCCGTGAAATCAACAACCCGCCCACTAGTCCCCCTCTTCTCGCTCCGGGCCCATGCAACTTGGGGGTCGCTATCCTGGAACTTTATCAGACATCTGGTTCTTACTTCAGGGTCAT-AAATGGTTCATCGTCCATACGTTCCCCTTAAATAAGACATCTCGATGGT-AC-GGGTCTA-TCTACCTGTAACCAACATAACTATAAGTCTCATACATTTGGTATTTT-TTAATTTTCGGATGCCTTCAGT
SoAu086  ATGAAAAATCATCGTTGTAATTCAACTATAGAAACATCTAAACAGTACATAAAATTATATAGGACATTAAGACATTAATGTATATCGTACATTAACTTATTTTCCCCATGCATATAAGCAATGTAAATCTTAATTAATGTACTAAAACATAATACTTTAAATT--AACTTGA-AC-TCTATA---ACAACATGAATATT--CTT-AAGTACATTAAAATAATG-TT-TTACGGACATATCTGTGTTATTAGACATACACCAT-AAAGTCATAAAC-CCTTCTCTTCCATATGACTATCCCTGAC-CCCAATTGGTCTATATTTCTACCATCCTCCGTGAAATCAACAACCCGCCCACTAGTCCCCCTCTTCTCGCTCCGGGCCCATGCAACTTGGGGGTCGCTATCCTGGAACTTTATCAGACATCTGGTTCTTACTTCAGGGTCAT-AAATGGTTCATCGTCCATACGTTCCTCTTAAATAAGACATCTCGATGGT-AC-AGGTCTA-TCTATCTGTAACCAACATAACTATAAGTCTCATACATTTGGTATTTT-TTAATTTTCGGATGCCTTCAGT
SoAu088  ATGAAAAATCATCGTTGTAATTCAACTATAGAAACATCTAAACAGTACATAAAATTATATAGGACATTAAGACATTAATGTATATCGTACATTAACTTATTTTCCCCATGCATATAAGCAATGTAAATCTTAATTAATGTACTAAAACATAATACTTTAAATT--AACTTGA-AT-TTTATA---ACAACATGAATATT--CTT-GAATACATTAAAATAATG-TT-TTACGGACATATCTGTGTTATTAGACATACACCAT-AAAGTCATAAAC-CTTTCTCTTCCATATGACTATCCCTGAC-CCCAATTGGTCTATATTTCTACCATCCTCCGTGAAATCAACAACCCGCCCACTAGTCCCCCTCTCCTCGCTCCGGGCCCATGCAACTTGGGGGTCGCTATCCTGGAACTTTATCAGACATCTGGTTCTTACTTCAGGGTCAT-AAATGGTTTATCGTCCATACGTTCCCCTTAAATAAGACATCTCGATGGT-AC-AGGTCTA-TCTACCCGTGACCAACATAACGATAAGTCTCATACATTTGGTATTTT-TTAATTTTCGGATGCCTTCAGT
SoAu089  ATGAAAAATCATCGTTGTAATTCAACTATAGAAACATCTAAACAGTACATAAAATTATATAGGACATTAAGACATTAATGTATATCGTACATTAACTTATTTTCCCCATGCATATAAGCAATGTAAATCTTAATTAATGTACTAAAACATAATACTTTAAATT--AACTTGA-AT-TTTATA---ACAACATGAATATT--CTT-GAATACATTAAAATAATG-TT-TTACGGACATATCTGTGTTATTAGACATACACCAT-AAAGTCATAAAC-CTTTCTCTTCCATATGACTATCCCTGAC-CCCAATTGGTCTATATTTCTACCATCCTCCGTGAAATCAACAACCCGCCCACTAGTCCCCCTCTCCTCGCTCCGGGCCCATGCAACTTGGGGGTCGCTATCCTGGAACTTTATCAGACATCTGGTTCTTACTTCAGGGTCAT-AAATGGTTTATCGTCCATACGTTCCCCTTAAATAAGACATCTCGATGGT-AC-AGGTCTA-TCTACCCGTGACCAACATAACGATAAGTCTCATACATTTGGTATTTT-TTAATTTTCGGATGCCTTCAGT
StIN091  ATGAAAAATCATCGTTGTAATTCAACTATAGAAACATCTAAAC-GTACATAAAATGATATAGGACA-TAAGACACTAATGTATATCGTACATTAATTTCCTTTCCCCATGCATATAAGCAATGTAAATTTTAATTAATGTATTAGGACATAACATCT-AAA--TCAACTTAA-AA-TATATA----CAACATGGATATT--CTT-AAACACATTAAGATAATG-CT-CTACGGACATACTTGTGTTATTAGACATACACCAT-AAAGTCATAAAC-CTTTCTTTTCCATATGACTATCCCTGTC-CCCAATTCATCTATATTTCTACCATCCTCCGTGAAATCAACAACCCGCCCACTAGTCCCCCTCTTCTCGCTCCGGGCCCATACAACTTGGGGGTCGCTATCCTGAAACTTTATCAGACATCTGGTTCTTACTTCAGGGCCAT-AACTGGTTTATCGTCCATACGTTCCCCTTAAATAAGACATCTCGATGGT-AC-GGGTCTAA-CAAACCGTGACCAACATAACTGTAAGTCTCATACATTTGGTATTTT-TTAATTTTCGGATGCCTTCCAT
StIn090  ATGAAAAATCATCGTTGTAATTCAACTATAGAAACATCTAAAC-GTACATAAAATGATATAGGACA-TAAGACACTAATGTATATCGTACATTAATTTCCTTTCCCCATGCATATAAGCAATGTAAATTTTAATTAATGTATTAGGACATAACATCT-AAA--TCAACTTAA-AA-TATATA----CAACATGGATATT--CTT-AAACACATTAAGATAATG-CT-CTACGGACATACTTGTGTTATTAGACATACACCAT-AAAGTCATAAAC-CTTTCTTTTCCATATGACTATCCCTGTC-CCCAATTCATCTATATTTCTACCATCCTCCGTGAAATCAACAACCCGCCCACTAGTCCCCCTCTTCTCGCTCCGGGCCCATACAACTTGGGGGTCGCTATCCTGGAACTTTATCAGACATCTGGTTCTTACTTCAGGGCCAT-AACTGGTTTATCGTCCATACGTTCCCCTTAAATAAGACATCTCGATGGT-AC-GGGTCTAA-CAAACCGTGACCAACATAACTGTAAGTCTCATACATTTGGTATTTT-TTAATTTTCGGATGCCTTCCAT
StPN047  ATGAAAGATCATCGTTGTAATTCAACTATAGAAACATCTAAAC-GTACATAAAATGATATAGGACA-TAAGACACTAATGTATATCGTACATTAATTTCCTTTCCCCATGCATATAAGCAATGTAAATCTTAATTAATGTATTAAGACATAATATCT-AA--CTCAACTTAA-AA-T--ATA--CGCAACATGGATATT--CTC-AAGCACATTAAAATAATG-TT-TTACGGACATATCTGTGTTATTAGACATACACCAT-AGAGTCATAAAC-CTTTCTCTTCCATATGACTATCCCCGAC-CCCAATTTATCTATATTTCTACCATCCTCCGTGAAATCAACAACCCGCCCACTAGTCCCCCTCTTCTCGCTCCGGGCCCATACAACTTGGGGGTCGCTATCCTGGAACTTTATCAGACATCTGGTTCTTACTTCAGGGCCAT-AACTGGTTTATCGTCCATACGTTCCCCTTAAATAAGACATCTCGATGGT-AC-GGGTCTAG-CAAACCGTGACCAACATAACTGTAAGTCTCATACATTTGGTATTTT-TTAATTTTCGGATGCCTTCCAT
StPN092  ATGAAAAATCATCGTTGTAATTCAACTATAGAAACCCCTAAACAGTACATAAAATGATATAGGACATTAAAACATTTATGTATATCGTACATTAATTTATCTACCCCAAGCATATAAGC-ATGTAATATA-AATCAATGTATTAAGACATAATATTT-AAA-CTCAACTAAA-AA-TCCACA---ACAACATGAATATT--CTC-ACATACATTAATATAATG-TT-CTACGGACATATCTGTGTTATTAGACATACACCAT-AAAGTCATAAAC-CTTTCTCTTCCATATGACTATCCCTGAC-CCCAGTTGGTCTCAATTTCTACCATCCTCCGTGAAATCAACAACCCGCCCACTCGTCCCCCTCTTCTCGCTCCGGGCCCATACAACTTGGGGGTGACTATCCTGAAACTTTACCAGGCATCTGGTTCTTACTTCAGGGCCATCAGTTGGTGTATCGCCCATACGTTCCTCTTAAATAAGACATCTCGATGGTAAC-GGGTCTAATCAGCCCATGACCAACATAACTGT-GGTGTCATACATTTGGTATTTT-TTAATTTTCGGATGCCTTCCC-
StPN093  ATGAAAAATCATCGTTGTAATTCAACTATAGAAACATCTAAAC-GTACATAAAATGATATAGGACA-TAAGACATTAATGTATATCGTACATTAATTTCCTTTCCCCATGCATATAAGCAATGTAAATCTTAATTAATGTATTAGGATATAATATCT-AAA--TCAACTTAA-AA---CATA--TACAACATGGATATT--CTT-GAATACATTAAGATAATG-TT-TTACGGACATACTTGTGTTATTAGACATACACCAT-AAAGTCATAAAC-CTTTCTTTTCCATACGACTATCCCTGTC-CCCAATTCATCTATATCTCTACCATCCTCCGTGAAATCAACAACCCGCCCACTAGTCCCCCTCTTCTCGCTCCGGGCCCATACAACTTGGGGGTCGCTATCCTGAAACTTTATCAGACATCTGGTTCTTACTTCAGGGCCAT-AACTGGTTTATCGTCCATACGTTCCCCTTAAATAAGACATCTCGATGGT-AC-GGGTCTAG-CAAACCGTGACCAACATTACTGTAAGTCTCATACATTTGGTATTTT-TTAATTTTCGGATGCCTTCCAT
StPN094  ATGAAAAATCATCGTTGTAATTCAACTATAGAAACATCTAAAC-GTACATAAAATGATATAGGACA-TAAGACATTAATGTATATCGTACATTAATTTCCTTTCCCCATGCATATAAGCAATGTAAATCTTAATTAATGTATTAAGATATAATATCT-AAA--TCAACTTAA-AA-TACATA----CAACATGGATATT--CTT-AAACACATTAAAATAATG-TT-TTACGGACATACCTGTGTTATTAGACATACACCAT-AAAGTCATAAAC-CTTTCTTTTCCATATGACTATCCCTGAC-CCCAATTCATCTATATTTCTACCATCCTCCGTGAAATCAACAACCCGCCCACTAGTCCCCCTCTTCTCGCTCCGGGCCCATACAACTTGGGGGTCGCTATCCTGAAACTTTATCAGACATCTGGTTCTTACTTCAGGGCCAT-AACTGGTTTATCGTCCATACGTTCCCCTTAAATAAGACATCTCGATGGT-AC-GGGTCTAG-CAAACCGTGACCAACATAACTGTAAGTCTCATACATTTGGTATTTT-TTAATTTTCGGATGCCTTCCAT
StPN095  ATGAAAAATCATCGTTGTAATTCAACTATAGAAACATCTAAAC-GTACATAAAATGATATAGGACA-TAAGACACTAATGTATATCGTACATTAATTTCCTTTCCCCATGCATATAAGCAATGTAAATCTTAATTAATGTATTAGGACATAATATCT-AAA--TCAACTTAA-AA-TATATA----CAACATGAATATT--CTT-GAACACATTAAAATAATG-TT-TTACGGACATACTTGTGTTATTAGGCATACACCAT-AAGGTCATAAA-TCTTTCTTTTCCAAACGACTATCCCTGTC-CCTAATTCATCTATATTTCTACCATCCTCCGTGAAATCAACAACCCGCCCACTAGTCCCCCTCTTCTCGCTCCGGGCCCATACAACTTGGGGGTCGCTATCCTGGAACTTTATCAGACATCTGGTTCTTACTTCAGGGCCAT-AACTGGTTTATCGTCCATACGTTCCCCTTAAATAAGACATCTCGATGGT-AC-GGGTCTAG-CAAACAGTGACCAACATTACTATAAGTCTCATACATTTGGTATTTT-TTAATTTTCGGATGCCTTCCAT
StPN096  ATGAAAAATCATCGTTGTAATTCAACTATAGAAACATCTAAAC-GTACATAAAATGATATAGGACA-TAAGACATTAATGTATATCGTACATTAATTTCCTTTCCCCATGCATATAAGCAATGTAAATCTTAATTAATGTATTAGGACATAACACCT-AAA--TCAACTTAA-AA---CATA--TACAACATGGATATT--CTT-GAACACATTAAGATAATG-TT-TTACGGACATACTTGTGTTATTAGACATACACCAT-AAAGTCATAAAC-CTTTCTTTTCCATACGACTATCCCTGTC-CCCAATTCATCTATATCTCTACCATCCTCCGTGAAATCAACAACCCGCCCACTAGTCCCCCTCTTCTCGCTCCGGGCCCATACAACTTGGGGGTCGCTATCCTGAAACTTTATCAGACATCTGGTTCTTACTTCAGGGCCAT-AACTGGTTTATCGTCCATACGTTCCCCTTAAATAAGACATCTCGATGGT-AC-GGGTCTAG-CAAACCGTGACCAACATCACTATAAGTCTCATACATTTGGTATTTT-TTAATTTTCGGATGCCTTCCAT
StPN097  ATGAAAAATCATCGTTGTAATTCAACTATAGAAACATCTAAAC-GTACATAAAATGATATAGGACA-TAGGACACTAATGTATATCGTACATTAATTTCCTTTCCCCATGCATATAAGCAATGTAAATCTTAATTAATGTATTAAGACATAATATCT-AAA--TCAACTTAA-AA-TATATA----CAACATGGATATT--CTT-AAACACATTAAAATAATG-TT-TTACGGACATACCTGTGTTATTAGACATACACCAT-AAAGTCATAAAC-CTTTCTTTTCCATATGACTATCCCTGAC-CCCAATTCATCTATATTTCTACCATCCTCCGTGAAATCAACAACCCGCCCACTAGTCCCCCTCTTCTCGCTCCGGGCCCATACAACTTGGGGGTCGCTATCCTGAAACTTTATCAGACATCTGGTTCTTACTTCAGGGCCAT-AACTGGTTTATCGTCCATACGTTCCCCTTAAATAAGACATCTCGATGGT-AC-GGGTCTAG-CAAACCGTGACCAACATAACTGTAAGTCTCATACATTTGGTATTTT-TTAATTTTCGGATGCCTTCCAT
TaIN098  ATGAAAAATCATCGTTGTAATTCAACTATAGAAACCCCTAAACAGTACATAAAATTATCTAGAACATTAAAACATTTATGTATATCGTACATTAATTTATTTTCCCCAAGCATATAAGC-ATGTAATATA-AATTAATGTATTAAGACATCAAATTT-AAATCT-AACTAAAAAA-TTCATA---TCAACATGAATATC--CTA-CAATACATTAAAATAATG-TT-TTATAGACATATCTGTGTTATTAGACATACACCATTAAAGTCATAAACTCCCTCTCTTCCATATGACTATCCTCGAC-CCAAGTTGATCTCTATTTCTACCATCCTCCGTGAAATCAACAACCCGCCCACCAGTCCCTCTCTTCTCGCTCCGGGCCCATACAACTTGGGGGTAACTAGTCTGAAACTTTATCAGGCATCTGGTTCTTACTTCAGGGCCATTAACTGGTTCATCGTCCATACGTTCCCCTTAAATAAGACATCTCGATGGTAAC-AGGTCTAATCAGCCCATGATCAACATAACTGT-GATGTCATACATTTGGTATTTT-TTAATTTTCGGATGCCTTCAGT
TaIN099  ATGAAAAATCATCGTTGTAATTCAACTATAGAAACCCCTAAACAGTACATAAAATTATCTAGAACATTAAAACATTTATGTATATCGTACATTAATTTATTTTCCCCAAGCATATAAGC-ATGTAATATA-AATTAATGTATTAAGACATCAAATTC-AAATC-CAACTAAA-AA-CTCATA---TCAACATGAATATT--CTA-CAATACATTAAAATAATG-CT-TTATAGACATATCTGTGTTATTAGACATACACCATTAAAGTCATAAACTCCCTCTCTTCCATACGACTATCCTCGAC-CCAAGTTGGTCTCTATTTCTACCATCCTCCGTGAAATCAACAACCCGCCCACCAGTCCCTCTCTTCTCGCTCCGGGCCCATACAACTTGGGGGTGACTAGTGTGAAACTTTATCAGGCATCTGGTTCTTACTTCAGGGCCATTAACTGGTTCATCGTCCATACGTTCCCCTTAAATAAGACATCTCGATGGTAAC-AGGTCTAATCAGCCCATGATCAACATAACTGT-GATGTCATACATTTGGTATTTT-TTAATTTTCGGATGCCTTCAGT
TaIn017  ATGAAAAATCATCGTTGTAATTCAACTATAGAAACCCCTAAACAGTACATAAAATTATCTAGAACATTAAAACATTTATGTATATCGTACATTAATTTATTTTCCCCAAGCATATAAGC-ATGTAATATA-AATTAATGTATTAAGACATCAAATTC-AAATCT-AACTAAA-AGCT-CATA---TCAACATGAATATT--CTA-CAATACATTAAAATAATG-CT-TTATAGACATATCTGTGTTATTAGACATACACCATTAAAGTCATAAACTCCCTCTCTTCCATACGACTATCCTCGAC-CCAAGTTGGTCTCTATTTCTACCATCCTCCGTGAAATCAACAACCCGCCCACCAGTCCCTCTCTTCTCGCTCCGGGCCCATACAACTTGGGGGTGACTAGCGTGAAACTTTATCAGGCATCTGGTTCTTACTTCAGGGCCATTAACTGGTTCATCGTCCATACGTTCCCCTTAAATAAGACATCTCGATGGTAAC-AGGTCTAATCAGCCCATGATCAACATAACTGT-GATGTCATACATTTGGTATTTT-TTAATTTTCGGATGCCTTCAGT
TaIn018  ATGAAAAATCATCGTTGTAATTCAACTATAGAAACCCCTAAACAGTACATAAAATTATCTAGGACATTAAAACATTTATGTATATCGTACATTAATTTATTTCCCCCAAGCATATAAGC-ACGTAATATA-AATTAATGTATTAAGACATAA-ACTT-AAATTT-AACTAAA-AA-TCCA-A--TTCAACATGAATATT--CTT-CTATACATTAAGATAATG-TT-TTAAAGACATATCTGTGTTATTAGACATACACCATAAAAGTCATGAATTCTTCCTTTTCCATATGACTATCCTCGAC-CCAAGTTGGTTTCTATTTCTACCATCCTCCGTGAAATCAACAACCCGCCCACTGGTCCCCCTCTTCTCGCTCCGGGCCCATACAACTTGGGGGTGACTATTATGAAACTTTATCAGGCATCTGGTTCTTACTTCAGGGCCATTAACTGGTTCATCGTCCATACGTTCCCCTTAAATAAGACATCTCGATGGTAAC-AGGTCTAATCAGCCCATGATCAACATAACTGT-AGTCTCATACATTTGGTATTTT-TTAATTTTCGGATGCCTTCAGT
TaIn019  ATGAAAAATCATCGTTGTAATTCAACTATAGAAACCCCTAAACAGTACATAAAATTATCTAGGACATTAAAACATTTATGTATATCGTACATTAATTTATTTTCCCCAAGCATATAAGC-ATGTAATATA-AATTAATGTATTAAGACATAA-ACTT-AAA-CCCAACTAAA-AA-TTCATA---TCAACATGAATATT--CTT-TAATACATTAAAATAATG-TT-TTACGGACATATCTGTGTTATTAGACATACACCATTAAAGTCATAAACTCTTTCTCTTCCATATGACTATCCCTGAC-CTAAGTTGGTCTCTATTTCTACCATCCTCCGTGAAATCAACAACCCGCCCACTAGTCCCTCTCTTCTCGCTCCGGGCCCATACAACTTGGGGGTGACTATAGTGAAACTTTACCAGGCATCTGGTTCTTACTTCAGGGCCATTAATTGGTTCATCGTCCATACGTTCCCCTTAAATAAGACATCTCGATGGTAAC-AGGTCTAATCAGCCCATGATCAACATAACTGT-GGTGTCATACATTTGGTATTTT-TTAATTTTCGGATGCCTTCAGT
TaIn020  ATGAAAAATCATCGTTGTAATTCAACTATAGAAACCCCTAAACAGTACATAAAATTATCTAGGACATTAAAACATTTATGTATATCGTACATTAATTTATTTCCCCCAAGCATATAAGC-ACGTAATATA-AATTAATGTACTAAGACATAA-ATTT-AAATTT-AACTAAA-AA-TCCA-A--TTCAACATGAATATT--CTT-TCATACATTAAAATAATG-CT-TTAAGGACATACCTGTGTTATTAGACATACACCATAAAAGTCACGAATTCTTTCTTTTCCATATGACTATCCTTGAC-CTAAGTTGGTTTCTATTTCTACCATCCTCCGTGAAATCAACAACCCACCCACTGGTCCCCCTCTTCTCGCTCCGGGCCCATACAACTTGGGGGTGACTATTATGAAACTTTATCAGACATCTGGTTCTTACTTCAGGGCCATTAACTGGTTCATCGTCCATACGTTCCCCTTAAATAAGACATCTCGATGGTAAC-AGGTCTAATCAGCCCATGATCAACATAACTGT-AGTCTCATACATTTGGTATTTT-TTAATTTTCGGATGCCTTCAT-
TaIn021  ATGAAAAATCATCGTTGTAATTCAACTATAGAAACCCCTAAACAGTACATAAAATTATCTAGGACATTAAAACATTTATGTATATCGTACATTAATTTATTTCCCCCAAGCATATAAGC-ACGTAATATA-AATTAATGTACTAAGACATAA-ATTT-AAATTT-AACTAAA-AA-TCCA-A--TTCAACATGAATATT--CTT-TCATACATTAAAATAATG-CT-TTAAGGACATACCTGTGTTATTAGACATACACCATAAAAGTCACGAATTCTTTCTTTTCCATATGACTATCCTTGAC-CTAAGTTGGTTTCTATTTCTACCATCCTCCGTGAAATCAACAACCCACCCACTGGTCCCCCTCTTCTCGCTTCGGGCCCATACAACTTGGGGGTGACTATTATGAAACTTTATCAGACATCTGGTTCTTACTTCAGGGCCATTAACTGGTTCATCGTCCATACGTTCCCCTTAAATAAGACATCTCGATGGTAAC-AGGTCTAATCAGCCCATGATCAACATAACTGT-AGTCTCATACATTTGGTATTTT-TTAATTTTCGGATGCCTTCAT-
TaIn022  ATGAAAAATCATCGTTGTAATTCAACTATAGAAACCCCTAAACAGTACATAAAATTATCTAGGACATTAAAACATTTATGTATATCGTACATTAATTTATTTCCCCCAAGCATATAAGC-ACGTAATATA-AATTAATGTACTAAGACATAA-ATTT-AAATTT-AACTAAA-AA-TCCA-A--TTCAACATGAATATT--CTT-TCATACATTAAAATAATG-CT-TTAAGGACATACCTGTGTTATTAGACATACACCATAAAAGTCACGAATTCTTTCTTTTCCATATGACTATCCTTGAC-CTAAGTTGGTTTCTATTTCTACCATCCTCCGTGAAATCAACAACCCACCCACTGGTCCCCCTCTTCTCGCTTCGGGCCCATACAACTTGGGGGTGACTATTATGAAACTTTATCAGACATCTGGTTCTTACTTCAGGGCCATTAACTGGTTCATCGTCCATACGTTCCCCTTAAATAAGACATCTCGATGGTAAC-AGGTCTAATCAGCCCATGATCAACATAACTGT-AGTCTCATACATTTGGTATTTT-TTAATTTTCGGATGCCTTCAT-
TaIn100  ATGAAAAATCATCGTTGTAATTCAACTATAGAAACCCCTAAACAGTACATAAAATTATCTAGAACATTAAAACATTTATGTATATCGTACATTAATTTATTTTCCCCAAGCATATAAGC-ATGTAATATA-AATTAATGTATTAAGACATCAAATTC-AAATC-CAACTAAA-AA-CTCATA---TCAACATGAATATT--CTA-CAATACATTAAAATAATG-CT-TTATAGACATATCTGTGTTATTAGACATACACCATTAAAGTCATAAACTCCCTCTCTTCCATACGACTATCCTCGAC-CCAAGTTGGTCTCTATTTCTACCATCCTCCGTGAAATCAACAACCCGCCCACCAGTCCCTCTCTTCTCGCTCCGGGCCCATACAACTTGGGGGTGACTAGTGTGAAACTTTATCAGGCATCTGGTTCTTACTTCAGGGCCATTAACTGGTTCATCGTCCATACGTTCCCCTTAAATAAGACATCTCGATGGTAAC-AGGTCTAATCAGCCCATGATCAACATAACTGT-GATGTCATACATTTGGTATTTT-TTAATTTTCGGATGCCTTCAGT
TaIn101  ATGAAAAATCATCGTTGTAATTCAACTATAGAAACCCCTAAACAGTACATAAAATTATCTAGAACATTAAAACATTTATGTATATCGTACATTAATTTATTTTCCCCAAGCATATAAGC-ATGTAATATA-AATTAATGTATTAAGACATCAAATTC-AAATCT-AACTAAA-AG-CTCATA---TCAACATGAATATT--CTA-CAATACATTAAAATAATG-CT-TTATAGACATATCTGTGTTATTAGACATACACCATTAAAGTCATAAACTCCCTCTCTTCCATACGACTATCCTCGAC-CCAAGTTGGTCTCTATTTCTACCATCCTCCGTGAAATCAACAACCCGCCCACCAGTCCCTCTCTTCTCGCTCCGGGCCCATACAACTTGGGGGTGACTAGCGTGAAACTTTATCAGGCATCTGGTTCTTACTTCAGGGCCATTAACTGGTTCATCGTCCATACGTTCCCCTTAAATAAGACATCTCGATGGTAAC-AGGTCTAATCAGCCCATGATCAACATAACTGT-GATGTCATACATTTGGTATTTT-TTAATTTTCGGATGCCTTCAGT
TaIn102  ATGAAAAATCATCGTTGTAATTCAACTATAGAAACCCCTAAACAGTACATAAAATTATCTAGAACATTAAAACATTTATGTATATCGTACATTAATTTATTTTCCCCAAGCATATAAGC-ATGTAATATA-AATTAATGTATTAAGACATCAAATTT-AAATCT-AACTAAAAAA-TTCATA---TCAACATGAATATC--CTA-CAATACATTAAAATAATG-TT-TTATAGACATATCTGTGTTATTAGACATACACCATTAAAGTCATAAACTCCCTCTCTTCCATATGACTATCCTCGAC-CCAAGTTGATCTCTATTTCTACCATCCTCCGTGAAATCAACAACCCGCCCACCAGTCCCTCTCTTCTCGCTCCGGGCCCATACAACTTGGGGGTAACTAGTCTGAAACTTTATCAGGCATCTGGTTCTTACTTCAGGGCCATTAACTGGTTCATCGTCCATACGTTCCCCTTAAATAAGACATCTCGATGGTAAC-AGGTCTAATCAGCCCATGATCAACATAACTGT-GATGTCATACATTTGGTATTTT-TTAATTTTCGGATGCCTTCAGT
TaIn103  ATGAAAAATCATCGTTGTAATTCAACTATAGAAACCCCTAAACAGTACATAAAATTATCTAGAACATTAAAACATTTATGTATATCGTACATTAATTTATTTTCCCCAAGCATATAAGC-ATGTAATATA-AATTAATGTATTAAGACATCAAATTT-AAATCT-AACTAAAAAA-TTCATA---TCAACATGAATATC--CTA-CAATACATTAAAATAATG-TT-TTATAGACATATCTGTGTTATTAGACATACACCATTAAAGTCATAAACTCCCTCTCTTCCATATGACTATCCTCGAC-CCAAGTTGATCTCTATTTCTACCATCCTCCGTGAAATCAACAACCCGCCCACCAGTCCCTCTCTTCTCGCTCCGGGCCCATACAACTTGGGGGTAACTAGTCTGAAACTTTATCAGGCATCTGGTTCTTACTTCAGGGCCATTAACTGGTTCATCGTCCATACGTTCCCCTTAAATAAGACATCTCGATGGTAAC-AGGTCTAATCAGCCCATGATCAACATAACTGT-GATGTCATACATTTGGTATTTT-TTAATTTTCGGATGCCTTCAGT
TaIn107  ATGAAAAATCATCGTTGTAATTCAACTATAGAAACCCCTAAACAGTACATAAAATTATCTAGGACATTAAAACATTTATGTATATCGTACATTAATTTATTTCCCCCAAGCATATAAGC-ACGTAATATA-AATTAATGTACTAAGACATAA-ATTT-AAATTT-AACTAAA-AA-TCCA-A--TTCAACATGAATATT--CTT-TCATACATTAAAATAATG-CT-TTAAGGACATACCTGTGTTATTAGACATACACCATAAAAGTCACGAATTCTTCCTCTTCCATATGACTATCCTTGAC-CTAAGTTGGTTTCTATTTCTACCATCCTCCGTGAAATCAACAACCCGCCCACTAGTCCCCCTCTTCTCGCTTCGGGCCCATACAACTTGGGGGTGACTATTATGAAACTTTATCAGACATCTGGTTCTTACTTCAGGGCCATTAACTGGTTCATCGTCCATACGTTCCCCTTAAATAAGACATCTCGATGGTAAC-AGGTCTAATCAGCCCATGATCAACATAACTGT-AGTCTCATACATTTGGTATTTT-TTAATTTTCGGATGCCTTCAT-
TaIn108  ATGAAAAATCATCGTTGTAATTCAACTATAGAAACCCCTAAACAGTACATAAAATTATCTAGGACATTAAAACATTTATGTATATCGTACATTAATTTATTTCCCCCAAGCATATAAGC-ACGTAATATA-AATTAATGTACTAAGACATAA-ATTT-AAATTT-AACTAAA-AA-TCCA-A--TTCAACATGAATATT--CTT-TCATACATTAAAATAATG-CT-TTAAGGACATACCTGTGTTATTAGACATACACCATAAAAGTCACGAATTCTTTCTTTTCCATATGACTATCCTTGAC-CTAAGTTGGTTTCTATTTCTACCATCCTCCGTGAAATCAACAACCCACCCACTGGTCCCCCTCTTCTCGCTTCGGGCCCATACAACTTGGGGGTGACTATTATGAAACTTTATCAGACATCTGGTTCTTACTTCAGGGCCATTAACTGGTTCATCGTCCATACGTTCCCCTTAAATAAGACATCTCGATGGTAAC-AGGTCTAATCAGCCCATGATCAACATAACTGT-AGTCTCATACATTTGGTATTTT-TTAATTTTCGGATGCCTTCAT-
TaIn109  ATGAAAAATCATCGTTGTAATTCAACTATAGAAACCCCTAAACAGTACATAAAATTATCTAGGACATTAAAACATTTATGTATATCGTACATTAATTTATTTCCCCCAAGCATATAAGC-ACGTAATATA-AATTAATGTACTAAGACATAA-ATTT-AAATTT-AACTAAA-AA-TCCA-A--TTCAACATGAATATT--CTT-TCATACATTAAAATAATG-CT-TTAAGGACATACCTGTGTTATTAGACATACACCATAAAAGTCACGAATTCTTTCTTTTCCATATGACTATCCTTGAC-CTAAGTTGGTTTCTATTTCTACCATCCTCCGTGAAATCAACAACCCGCCCACTGGTCCCCCTCTTCTCGCTTCGGGCCCATACAACTTGGGGGTGACTATTATGAAACTTTATCAGACATCTGGTTCTTACTTCAGGGCCATTAACTGGTTCATCGTCCATACGTTCCCCTTAAATAAGACATCTCGATGGTAAC-AGGTCTAATCAGCCCATGATCAACATAACTGT-AGTCTCATACATTTGGTATTTT-TTAATTTTCGGATGCCTTCAT-
TaIn110  ATGAAAAATCATCGTTGTAATTCAACTATAGAAACCCCTAAACAGTACATAAAATTATCTAGGACATTAAAACATTTATGTATATCGTACATTAATTTATTTCCCCCAAGCATATAAGC-ACGTAATATA-AATTAATGTACTAAGACATAA-ATTT-AAATTT-AACTAAA-AA-TCCA-A--TTCAACATGAATATT--CTT-TCATACATTAAAATAATG-CT-TTAAGGACATACCTGTGTTATTAGACATACACCATAAAAGTCACGAATTCTTTCTTTTCCATATGACTATCCTTGAC-CTAAGTTGGTTTCTATTTCTACCATCCTCCGTGAAATCAACAACCCGCCCACTGGTCCCCCTCTTCTCGCTTCGGGCCCATACAACTTGGGGGTGACTATTATGAAACTTTATCAGACATCTGGTTCTTACTTCAGGGCCATTAACTGGTTCATCGTCCATACGTTCCCCTTAAATAAGACATCTCGATGGTAAC-AGGTCTAATCAGCCCATGATCAACATAACTGT-AGTCTCATACATTTGGTATTTT-TTAATTTTCGGATGCCTTCAT-
TaIn111  ATGAAAAATCATCGTTGTAATTCAACTATAGAAACCCCTAAACAGTACATAAAATTATCTAGAACATTAAAACATTTATGTATATCGTACATTAATTTATTTTCCCCAAGCATATAAGC-ATGTAATATA-AATTAATGTATTAAGACATCAAATTT-AAATCT-AACTAAAAAA-TTCATA---TCAACATGAATATC--CTA-CAATACATTAAAATAATG-TT-TTATAGACATATCTGTGTTATTAGACATACACCATTAAAGTCATAAACTCCCTCTCTTCCATATGACTATCCTCGAC-CCAAGTTGATCTCTATTTCTACCATCCTCCGTGAAATCAACAACCCGCCCACCAGTCCCTCTCTTCTCGCTCCGGGCCCATACAACTTGGGGGTAACTAGTCTGAAACTTTATCAGGCATCTGGTTCTTACTTCAGGGCCATTAACTGGTTCATCGTCCATACGTTCCCCTTAAATAAGACATCTCGATGGTAAC-AGGTCTAATCAGCCCATGATCAACATAACTGT-GATGTCATACATTTGGTATTTT-TTAATTTTCGGATGCCTTCAGT
TaIn112  ATGAAAAATCATCGTTGTAATTCAACTATAGAAACCCCTAAACAGTACATAAAATTATCTAGGACATTAAAACATTTATGTATATCGTACATTAATTTATTTCCCCCAAGCATATAAGC-ACGTAATATA-AATTAATGTACTAAGACATAA-ATTT-AAATTT-AACTAAA-AA-TCCA-A--TTCAACATGAATATT--CTT-TCATACATTAAAATAATG-CT-TTAAGGACATACCTGTGTTATTAGACATACACCATAAAAGTCACGAATTCTTTCTTTTCCATATGACTATCCTTGAC-CTAAGTTGGTTTCTATTTCTACCATCCTCCGTGAAATCAACAACCCACCCACTGGTCCCCCTCTTCTCGCTTCGGGCCCATACAACTTGGGGGTGACTATTATGAAACTTTATCAGACATCTGGTTCTTACTTCAGGGCCATTAACTGGTTCATCGTCCATACGTTCCCCTTAAATAAGACATCTCGATGGTAAC-AGGTCTAATCAGCCCATGATCAACATAACTGT-AGTCTCATACATTTGGTATTTT-TTAATTTTCGGATGCCTTCAT-
TaJp014  ATGAAAAATCATCGTTGTAATTCAACTATAGAAACCCCTAAACAGTACATAAAATTATTTAGGACATTAAAACATTTATGTATATCGTACATTAATTTATTTCCCCCAAGCATATAAGC-ACGTAATATA-AATTAATGTATTAAGACATAA-ATTT-AAGTTT-AACTAAA-AA-TCCA-A--CCTAACATGAATATT--CTT-TCATACATTAAAATAATG-TT-TTAAAGACATATCTGTGTTATTAGACATACACCATTAAAGTCATGAATTCTTCCTTTTCCATATGACTATCCTTGAC-CTAAGTTGGTTTCTATTTCTACCATCCTCCGTGAAATCAACAACCCGCCCACTAGTCCCTCTCTTCTCGCTCCGGGCCCATACAACTTGGGGGTGACTATTGTGAAACTTTACCAGGCATCTGGTTCTTACTTCAGGGCCATTAACTGGTTCATCGTCCATACGTTCCCCTTAAATAAGACATCTCGATGGTAAC-AGGTCTAATCAGCCCATGATCAACATAACTGT-AGTCTCATACATTTGGTATTTT-TTAATTTTCGGATGCCTTCAGT
TaJp015  ATGAAAAATCATCGTTGTAATTCAACTATAGAAACCCCTAAACAGTACATAAAATTATTTAGGACATTAAAACATTTATGTATATCGTACATTAATTTATTTCCCCCAAGCATATAAGC-ACGTAATATA-AATTAATGTATTAAGACATAA-ATTT-AAGTTT-AACTAAA-AA-TCCA-A--CCTAACATGAATATT--CTT-TCATACATTAAAATAATG-TT-TTAAAGACATATCTGTGTTATTAGACATACACCATTAAAGTCATGAATTCTTCCTTTTCCATATGACTATCCTTGAC-CTAAGTTGGTTTCTATTTCTACCATCCTCCGTGAAATCAACAACCCGCCCACTAGTCCCTCTCTTCTCGCTCCGGGCCCATACAACTTGGGGGTGACTATTGTGAAACTTTACCAGGCATCTGGTTCTTACTTCAGGGCCATTAACTGGTTCATCGTCCATACGTTCCCCTTAAATAAGACATCTCGATGGTAAC-AGGTCTAATCAGCCCATGATCAACATAACTGT-AGTCTCATACATTTGGTATTTT-TTAATTTTCGGATGCCTTCAGT
TaJp016  ATGAAAAATCATCGTTGTAATTCAACTATAGAAACCCCTAAACAGTACATAAAATTATTTAGGACATTAAAACATTTATGTATATCGTACATTAATTTATTTCCCCCAAGCATATAAGC-ACGTAATATA-AATTAATGTATTAAGACATAA-ATTT-AAGTTT-AACTAAA-AA-TCCA-A--CCTAACATGAATATT--CTT-TCATACATTAAAATAATG-TT-TTAAAGACATATCTGTGTTATTAGACATACACCATTAAAGTCATGAATTCTTCCTTTTCCATATGACTATCCTTGAC-CTAAGTTGGTTTCTATTTCTACCATCCTCCGTGAAATCAACAACCCGCCCACTAGTCCCTCTCTTCTCGCTCCGGGCCCATACAACTTGGGGGTGACTATTGTGAAACTTTACCAGGCATCTGGTTCTTACTTCAGGGCCATTAACTGGTTCATCGTCCATACGTTCCCCTTAAATAAGACATCTCGATGGTAAC-AGGTCTAATCAGCCCATGATCAACATAACTGT-AGTCTCATACATTTGGTATTTT-TTAATTTTCGGATGCCTTCAGT
TaSu104  ATGAAAAATCATCGTTGTAATTCAACTATAGAAACCCCTAAACAGTACATAAAATTATCTAGAACATTAAAACATTTATGTATATCGTACATTAATTTATTTTCCCCAAGCATATAAGC-ATGTAATATA-AATTAATGTATTAAGACATCAAATTC-AAATCT-AACTAAA-AACT-CATA---TCAACATGAATATT--CTA-CAATACATTAAAATAATG-CT-TTATAGACATATCTGTGTTATTAGACATACACCATTAAAGTCATAAACTCCCTCTCTTCCATACGACTATCCTCGAC-CCAAGTTGGTCTCTATTTCTACCATCCTCCGTGAAATCAACAACCCGCCCACCAGTCCCTCTCTTCTCGCTCCGGGCCCATACAACTTGGGGGTGACTAGCGTGAAACTTTATCAGGCATCTGGTTCTTACTTCAGGGCCATTAACTGGTTCATCGTCCATACGTTCCCCTTAAATAAGACATCTCGATGGTAAC-AGGTCTAATCAGCCCATGATCAACATAACTGT-GATGTCATACATTTGGTATTTT-TTAATTTTCGGATGCCTTCAGT
TaSu105  ATGAAAAATCATCGTTGTAATTCAACTATAGAAACCCCTAAACAGTACATAAAATTATCTAGAACATTAAAACATTTATGTATATCGTACATTAATTTATTTTCCCCAAGCATATAAGC-ACGTAATATA-AATTAATGTATTAAGACATCAAATTT-AAATTT-AACTAAA-AA-TTCATA---TCAACATGAATATT--CTA-CAATACATTAAAATAATG-TT-TTATAGACATATCTGTGTTATTAGGCATACACCATTAAAGTCATAAACTCCCTCTCTTCCATACGACTATCCTCGAC-CCAAGTTGATCTCTATTTCTACCATCCTCCGTGAAATCAACAACCCGCCCACCAGTCCCTCTCTTCTCGCTCCGGGCCCATACAACTTGGGGGTGACTAGTGTGAAACTTTATCAGGCATCTGGTTCTTACTTCAGGGCCATTAACTGGTTCATCGTCCATATGTTCCCCTTAAATAAGACATCTCGATGGTAAC-AGGTCTAATCAGCCCATGATCAACATAACTGT-GATGTCATACATTTGGTATTTT-TTAATTTTCGGATGCCTTCACT
TiIn050  ATGAAAAATCATCGTTGTAATTCAACTATAGAAACCCCTAAACAGTACATAAAATTATCTAGGACATTAAAACATTTATGTATATCGTACATTAATTTATTTTCCCCAAGCATATAAGC-ATGTAATATA-AATTAATGTATTAAGATATAA-ATTT-AAACCT-AACTAAA-AA-TCCATA---TCAACATGAATATT--CTT-TAATACATTAAAATAATG-TT-TTACGGACATATCTGTGTTATTAGACATACACCATTAAAGTCATAAACTCTTTCTCTTCCATATGACTATCCCTGAC-CTAAGTTGGTCTCTATTTCTACCATCCTCCGTGAAATCAACAACCCGCCCACTAGTCCCTCTCTTCTCGCTCCGGGCCCATACAACTTGGGGGTGACTATAGTGAAACTTTACCAGGCATCTGGTTCTTACTTCAGGGCCATCAATTGGTTCATCGTCCATACGTTCCCCTTAAATAAGACATCTCGATGGTAAC-GGGTCTAATCAGCCCATGATCAACATAACTGT-GGTGTCATACATTTGGTATTTT-TTAATTTTCGGATGCCTTCAGT
TiIn113  ATGAAAAATCATCGTTGTAATTCAACTATAGAAACCCCTAAACAGTACATAAAATTATCTAGGACATTAAAACATTTATGTATATCGTACATTAATTTATTTTCCCCAAGCATATAAGC-ATGTAATATA-AATTAATGTATTAAGATATAA-ATTT-AAACCT-AACTAAA-AA-TCCATA---TCAACATGAATATT--CTT-TAATACATTAAAATAATG-TT-TTACGGACATATCTGTGTTATTAGACATACACCATTAAAGTCATAAACTCTTTCTCTTCCATATGACTATCCCTGAC-CTAAGTTGGTCTCTATTTCTACCATCCTCCGTGAAATCAACAACCCGCCCACTAGTCCCTCTCTTCTCGCTCCGGGCCCATACAACTTGGGGGTGACTATAGTGAAACTTTACCAGGCATCTGGTTCTTACTTCAGGGCCATCAATTGGTTCATCGTCCATACGTTCCCCTTAAATAAGACATCTCGATGGTAAC-GGGTCTAATCAGCCCATGATCAACATAACTGT-GGTGTCATACATTTGGTATTTT-TTAATTTTCGGATGCCTTCAGT
TuAu114  ATGAAAAATCATCGTTGTAATTCAACTATAGAAACATCTAAACAGTACATAAAATGATATAGGACATTAATACATTAATGTATATCGTACATTAACTTCTTTTCCCCATGCATATAAGCTATGTAAATTCTAGTTAATGTATTAAGACATAACATTT-AAA-TT-AACTTGT-AC-TTCATA---ATAACATAACTATT--CTT-AAATACATTAAAATAATG-CT-TTTTAGACATATCTGTGTTATTAGACATACACCAT-ATAGTCATAAA-TCCTTCTCTTCCATACGACTATCCCCGAC-CCCAGTCTATCTATATCTCTACCATCCTCCGTGAAATCAACAACCCGCCCACCAGTCCCCCTCTTCTCGCTCCGGGCCCATACAACTTGGGGGTCGCTATCCTGAAACTTTATCAGACATCTGGTTCTTACTTCAGGGCCATAAAATGGTTCATCGTCCATACGTTCCCCTTAAATAAGACATCTCGATGGT-AC-GGGTCTACCCA--CCGTGACCAACATAGCCGTAAGTCTCATACATTTGGTATTTT-TTAATTTTCGGATGCCTTCAAT
TuAu115  ATGAAAAATCATCGTTGTAATTCAACTATAGAAACATCTAAACAGTACATAAAATGATATAGGACATTAAGACATTAATGTATATCGTACATTAATTTCTTTTCCCCATGCATATAAGCCATGTAAATTTTAATTAATGTATTAAGATATAATATTT-AAA-CT-AACTTGT-AC-TTCATA---ATAACATGACTATT--CCC-AAATACATTAAAACAATG-TT-TTCCGGACATATCTGTGTTATTAGACATACACCAT-ATAATCATAAA-TCCTTCTCTTCCATACGACTATCCCCAAC-CTTAGTCTATCTATATTTCTACCATCCTCCGTGAAATCAACAACCCGCCCACCAGTCCCCCTCTTCTCGCTCCGGGCCCATACAACTTGGGGGTCGCTATCCTGAAACTTTATCAGACATCTGGTTCTTACTTCAGGGCCATAAAATGGTTTATCGTCCATACGTTCCCCTTAAATAAGACATCTCGATGGT-AC-GGGTCTACCCA--CCGTGACCAACATAGCCGTAAGTCTCATACATTTGGTATTTT-TTAATTTTCGGATGCCTTCAGT
TuAu116  ATGAAAAATCATCGTTGTAATTCAACTATAGAAACATCTAAACAGTACATAAAATGATATAGGACA-TAAGACATTAATGTATATCGTACATTAATTTCTTTTCCCCATGCATATAAGCTATGTAAATTCTAATTAATGTATTAAGACATGACATTT-AAA-TT-AACTTGT-AC-TTCATA---ATAACATGACTATT--CTT-AAGTACATTAAAATAATG-TT-TCTTAGACATATCTGTGTTATTAGGCATACACCAT-ACAATCATAAA-TCCTTCTCTTCCATACGACTATCCCCGAC-CTTAGCCTATCTATATTTCTACCATCCTCCGTGAAATCAACAACCCGCCCACTAGTCCCCCTCTTCTCGCTCCGGGCCCATACAACTTGGGGGTCGCTATCCTGGAACTTTATCAGACATCTGGTTCTTACTTCAGGGCCATAAAATGGTTCATCGTCCATACGTTCCCCTTAAATAAGACATCTCGATGGT-AC-GGGTCTACCCA--CCGTGACCAACATAGCCGTAAGTCTCATACATTTGGTATTTT-TTAATTTTCGGATGCCTTCAGT
TuAu118  ATGAAAAATCATCGTTGTAATTCAACTATAGAAACATCTAAACAGTACATAAAATGATATAGGACATTAAGACATTTATGTATATCGTACATTAATTTCTTTTCCCCATGCATATAAGCTATGTAAATTCTAGTTAATGTATTAAGACATAACATCT-AAA-CT-AACTTGA-AC-TTCATA---ATAACATGAATATT--CTT-GAACACATTAAGATAATG-CT-TTCCGGACATATCTGTGTTATTAGACATACACCAT-ATAGTCATAAA-TCCTTCTTTTCCATATGACTATCCCTGAC-CCTTATTTGTCTATATTTCTAGCATCCTCCGTGAAATCAACAACCCGCCCACTAGTCCCCCTCTTCTCGCTCCGGGCCCATACAACTTGGGGGTCGCTATCCTGGAACTTTATCAGACATCTGGTTCTTACTTCAGGGCCATAAAATGGTTCATCGTCCATACGTTCCCCTTAAATAAGACATCTCGATGGT-AC-GGGTCTACTCA--CCGTGACCAACATAGCCGTAAGTCTCATACATTTGGTATTTT-TTAATTTTCGGATGCCTTCAGT
VePN053  ATGAAAAATCATCGTTGTAATTCAACTATAGAAACATCTAAACAGTACATAAAATGATATAGGACA-TAAGACATTAATGTATATCGTACATTAATTTCTTTTCCCCATGCATATAAGCTATGTAAATCTTAATTAATGTAACAAGATATAAAATTT-AAACCA-ACCTAGA-AA-TTTATA---GCAACATGAATATT--CTT-GAGTACATTAAGATAATG-TT-TCTTAGACATATCTGTGTTATTAGGCATACACCAT-ACCGTCATAAA-TCCTTCTCTTCCATATGACTATCCTCGAC-CCTAATTGGTCTATATTTCTACCATCCTCCGTGAAATCAACAACCCGCCCACTAGTCCCCCTCTTCTCGCTCCGGGCCCATGCAACTTGGGGGTCGCTATCCTGGAACTTTATCAGACATCTGGTTCTTACTTCAGGGTCAT-AAATGATTTATCGTCCATACGTTCCCCTTAAATAAGACATCTCGATGGT-AC-AGGTCTAA-CAACCCGTGACCAACATAACGGTAAATCTCATACATTTGGTATTTT-TTAATTTTCGGATGCCTTCAGT
VePN119  ATGAAAAATCACCGTTGTAATTCAACTATAGAAACATCTAAGCAGTACATAAAATGATATAGGACA-TAGGACATTAATGTATATCGTACATTAACTTCTTTTCCCCATGCATATAAGCAATGTAAATCTTAATTAATGTACTAAGACATAACACCT-TAA--TCAACTT-A-AA-TGTATACACATAACATGAATATT--CTT-GAACACATTAATATAATG-GT-TCTCGGACATACTTGTGTTATTAGACATACACCAT-ACAGTCATAAACTC-TTCTCCTCCATATGACTATCCCTGACTCCAAATCTATCTATATATCTACCATCCTCCGTGAAATCAGCAACCCGCCCACCAGTCCCCCTCTTCTCGCTCCGGGCCCATGCAACTTGGGGGTAGCTATCCTGAAACTTTATCAGACATCTGGTTCTTACTTCAGGGTCAT-AAATGGTTGATCGCCCATACGTTCCCCTTAAATAAGACATCTCGATGGT-AC-AGGTCTA-TCAATTTGTAACCAACATAGCCATAAATCTCATACATTTGGTATTTT-TTAATTTTCGGATGCCTTCAGT
VePN120  ATGAAAAATCATCGTTGTAATTCAACTATAGAAACATCTAAACAGTACATAAAATGATATAGGACA-TAAGACATTAATGTATATCGTGCATTAACTTCTTTTCCCCATGCATATAAGCCATGTAAATCTTAATTAATGTAACAAGATATAAAATTT-AAA-CTAACCTAGA-AA-TCTATA---ACAACATGAATATT--CTT-AAGTACATTAAGATAATG-TT-TTTTAGACATATCTGTGTTATTAGGCATACACCAT-ACTGTCATAAAC-CCTTCTTTTCCATATGACTATCCTCGAC-CCCAATTGGTCTATATTTCTACCATCCTCCGTGAAATCAACAACCCGCCCACTAGTCCCCCTCTTCTCGCTCCGGGCCCATGCAACTTGGGGGTCGCTATCCTGGAACTTTATCAGACATCTGGTTCTTACTTCAGGGTCAT-AAATGATTTATCGTCCATACGTTCCCCTTAAATAAGACATCTCGATGGT-AC-AGGTCTAAT-AACCCGTGACCAACATAGCAGTTAATCTCATACATTTGGTATTTT-TTAATTTTCGGATGCCTTCAGT
VePN121  ATGAAAAATCATCGTTGTAATTCAACTATAGAAACATCTAAACAGTACATAAAATGATATAGGACA-TAAGACATTAATGTATATCGTGCATTAACTTCTTTTCCCCATGCATATAAGCTATGTAAATCTTAATTAATGTAACAAGATATAAAATTT-AAA-TTGACCTAGA-AA-T-TATA---ACAACATGAATATT--CTT-AAGTACATTAAGATAATG-TT-TCTTAGACATATCTGTGTTATTAGGCATACACCAT-ACTGTCATAAA-TCTTTCTCTTCCATATGACTATCCTCGAC-CCCAATTGGTCTATATTTCTACCATCCTCCGTGAAATCAGCAACCCGCCCACTAGTCCCCCTCTTCTCGCTCCGGGCCCATACAACTTGGGGGTCGCTATCCTGGAACTTTATCAGACATCTGGTTCTTACTTCAGGGTCAT-AAATGATTTATCGTCCATACGTTCCCCTTAAATAAGACATCTCGATGGT-AC-AGGTCTAA-CAACCCGTGACCAACATAGCAGTAAATCTCATACATTTGGTATTTT-TTAATTTTCGGATGCCTTCAGT
VePN122  ATGAAAAATCATCGTTGTAATTCAACTATAGAAACCCCTAAACAGTACATAAAATGATATAGGACATTAAAACATTTATGTATATCGTACATTAATTTATCTACCCCAAGCATATAAGC-ATGTAATATA-AATCAATGTATTAAGACATAATATTT-AAA-CTCAACTAAA-AA-TCCACA---ACAACATGAATATT--CTC-ACATACATTAATATAATG-TT-CTACGGACATATCTGTGTTATTAGACATACACCAT-AAAGTCATAAAC-CTTTCTCTTCCATATGACTATCCCTGAC-CCCAGTTGGTCTCAATTTCTACCATCCTCCGTGAAATCAACAACCCGCCCACTCGTCCCCCTCTTCTCGCTCCGGGCCCATACAACTTGGGGGTGACTATCCTGAAACTTTACCAGGCATCTGGTTCTTACTTCAGGGCCATCAGTTGGTGTATCGCCCATACGTTCCTCTTAAATAAGACATCTCGATGGTAAC-GGGTCTAATCAGCCCATGACCAACATAACTGT-GGTGTCATACATTTGGTATTTT-TTAATTTTCGGATGCCTTCCC-
ViAu123  ATGAAAAATCATCGTTGTAATTCAACTATAGAAACATCTAAACAGTACATAAAATGATATAGGACATTAAGACATTAATGTATATCGTGCATTAACTTATTTTCCCCATGCATATAAGCAATGTAAATTTTAATTAATGTACTAAGACATAATATTC-AAA--ACAACTTAA-AA---TTTACA-ACAACATGAATATT--CTT-AAATACATTAAGATAATG-TT-TTTCGGACATATCTGTGTTATTAGACATACACCAT-AAAGTCATAAAC-CTTTCTCTTCCATATGACTATCCCCGCC-CCCAATTGGTCTATATTTCTACCATCCTCCGTGAAATCAACAACCCGCCCACTAGTCCCCCTCTTCTCGCTCCGGGCCCATACAACTTGGGGGTCGCTATCCTGGAACTTTATCAGACATCTGGTTCTTACTTCAGGGTCAT-AAGTGGTTCATCGTCCATACGTTCCCCTTAAATAAGACATCTCGATGGT-AC-AGGTCTA-TCTACCCGTGACCAACAAAGCCATAAACTTCATACATTTGGTATTTT-TTAATTTTCGGATGCCTTCAGT
ViAu124  ATGAAAAATCATCGTTGTAATTCAACTATAGAAACATCTAAACAGTACATAAAATGATATAGGACATTAAGACATTAATGTATATCGTGCATTAACTTATTTTCCCCATGCATATAAGCAATGTAAATTTTAATTAATGTATTAAGACATAATATTC-AAA--ACAACTTAA-AA---TTTACA-ACAACATGAATATT--CTT-AAATACATTAAGATAATG-TT-TTTCGGACATATCTGTGTTATTAGACATACACCAT-AAAGTCATAAAC-CTTTCTCTTCCATATGACTATCCCCGCC-CCCAATTGGTCTATATTTCTACCATCCTCCGTGAAATCAACAACCCGCCCACTAGTCCCCCTCTTCTCGCTCCGGGCCCATACAACTTGGGGGTCGCTATCCTGGAACTTTATCAGACATCTGGTTCTTACTTCAGGGTCAT-AAGTGGTTCATCGTCCATACGTTCCCCTTAAATAAGACATCTCGATGGT-AC-AGGTCTA-TCTACCCGTGACCAACAAAGCCATAAACTTCATACATTTGGTATTTT-TTAATTTTCGGATGCCTTCAGT
ViAu125  ATGAAAAATCATCGTTGTAATTCAACTATAGAAACATCTAAACAGTACATAAAATGATATAGGACATTAAGACATTAATGTATATCGTGCATTAACTTATTTTCCCCATGCATATAAGCAATGTAAATTTTAATTAATGTACTAAGACATAATATTC-AAA--ACAACTTAA-AA---TTTACA-ACAACATGAATATT--CTT-AAATACATTAAGATAATG-TT-TTTCGGACATATCTGTGTTATTAGACATACACCAT-AAAGTCATAAAC-CTTTCTCTTCCATATGACTATCCCCGCC-CCCAATTGGTCTATATTTCTACCATCCTCCGTGAAATCAACAACCCGCCCACTAGTCCCCCTCTTCTCGCTCCGGGCCCATACAACTTGGGGGTCGCTATCCTGGAACTTTATCAGACATCTGGTTCTTACTTCAGGGTCAT-AAGTGGTTCATCGTCCATACGTTCCCCTTAAATAAGACATCTCGATGGT-AC-AGGTCTA-TCTACCCGTGACCAACAAAGCCATAAACTTCATACATTTGGTATTTT-TTAATTTTCGGATGCCTTCAGT
ViAu129  ATGAAAAATCATCGTTGTAATTCAACTATAGAAACATCTAAACAGTACATAAAATGATATAGGACATTAAGACATTAATGTATATCGTGCATTAACTTATTTTCCCCATGCATATAAGCAATGTAAATTTTAATTAATGTACTAAGACATAATATTC-AAA--ACAACTTAA-AA---TTTACA-ACAACATGAATATT--CTT-AAATACATTAAGATAATG-TT-TTTCGGACATATCTGTGTTATTAGACATACACCAT-AAAGTCATAAAC-CTTTCTCTTCCATATGACTATCCCCGCC-CCCAATTGGTCTATATTTCTACCATCCTCCGTGAAATCAACAACCCGCCCACTAGTCCCCCTCTTCTCGCTCCGGGCCCATACAACTTGGGGGTCGCTATCCTGGAACTTTATCAGACATCTGGTTCTTACTTCAGGGTCAT-AAGTGGTTCATCGTCCATACGTTCCCCTTAAATAAGACATCTCGATGGT-AC-AGGTCTA-TCTACCCGTGACCAACAAAGCCATAAACTTCATACATTTGGTATTTT-TTAATTTTCGGATGCCTTCAGT
		;
End;

begin assumptions;

charset prot12 = 1-916;
charset prot3 = 917-1374;
charset other = 1375-1953;

end;
