# Supplementary material for: Evolutionary relationships and divergence times among the native rats of Australia
Source: BMC Evol Biol. 2010 Dec 2;10:375. doi: 10.1186/1471-2148-10-375 (PMC3014932; doi:10.1186/1471-2148-10-375)
Supplement: Additional file 3 — 3G_partitioned.nxs. The 3 gene regions alignment with each gene as a separate but unencoded partition. [file 1471-2148-10-375-S3.NXS]

#NEXUS
[Regions sequenced CytB (b): 1-713 COI (c): 714-1415	Dloop (d): 1416-1953 ]
[Actual genes CytB: 41-712 COI: 714-1415]
Begin DATA;
	Dimensions ntax=126 nchar=1953;
	Format datatype=NUCLEOTIDE gap=-;
	Matrix
	[ 1 11 21 31 41 51 61 71 81 91 101 111 121 131 141 151 161 171 181 191 201 211 221 231 241 251 261 271 281 291 301 311 321 331 341 351 361 371 381 391 401 411 421 431 441 451 461 471 481 491 501 511 521 531 541 551 561 571 581 591 601 611 621 631 641 651 661 671 681 691 701 711 721 731 741 751 761 771 781 791 801 811 821 831 841 851 861 871 881 891 901 911 921 931 941 951 961 971 981 991 1001 101…
	[ | | | | | | | | | | | | | | | | | | | | | | | | | | | | | | | | | | | | | | | | | | | | | | | | | | | | | | | | | | | | | | | | | | | | | | | | | | | | | | | | | | | | | | | | | | | | | | | | | | | | | | | | | | | | | | | | | | | | | | | | | | | | | | | | | | | | | | | | | | | | | | | | | | | | | | | | | | | | | | | | | | | | | | | | | | | | | | | | | | | | | | | | | | | | | | | | | | | | ]
	MusR052 ATGAAAAATCATCGTTGTAATTCAACTACAGAAACACCTAATGACAAACATACGAAAAACACACCCATTATTTAAAATTATTAACCACTCATTCATTGACCTACCTGCCCCATCCAACATTTCATCATGATGAAACTTTGGGTCCCTTCTAGGAGTCTGCCTAATAGTCCAAATCATTACAGGTCTTTTCTTAGCCATACACTACACATCAGATACAATAACAGCCTTTTCATCAGTAACACACATTTGTCGAGACGTAAATTACGGGTGACTAATCCGATATATACACGCAAACGGAGCCTCAATATTTTTTATTTGCTTATTCCTTCATGTCGGACGAGGCTTATATTATGGATCATATACATTTATAGAAACCTGAAACATTGGAGTA…
	DiMa080 ATGAAAAATCATCGTTGTAATTCAACTATAGAAACCCCTAATGACAAACATTCGAAAATCACACCCCCTACTCAAAATCATTAATCACTCCTTCATCGACCTTCCCGCCCCATCCAACATCTCATCATGATGAAATTTTGGCTCTTTACTAGGAGTATGCCTCATAGTCCAAATTATCACAGGCCTATTCCTAGCAATACACTACACATCCGACACTTTAACAGCATTCTCATCAGTTACCCACATCTGCCGAGACGTAAACTACGGCTGACTAATCCGATACCTACACGCCAACGGAGCTTCAATATTCTTTATCTGCCTATTCCTTCATGTAGGGCGAGGGATATACTACGGATCCTATACTTTCCTAGAAACATGAAACATTGGAGTA…
	DiMa081 ATGAAAAATCATCGTTGTAATTCAACTATAGAAACCCCTAATGACAAACATTCGAAAATCACACCCCCTACTCAAAATCATTAATCACTCCTTCATCGACCTTCCCGCCCCATCCAACATCTCATCATGATGAAATTTTGGCTCTTTACTAGGAGTATGCCTCATAGTCCAAATTATCACAGGCCTATTCCTAGCAATACACTACACATCCGACACTTTAACAGCATTCTCATCAGTTACCCACATCTGCCGAGACGTAAACTACGGCTGACTAATCCGATACCTACACGCCAACGGAGCTTCAATATTCTTTATCTGCCTATTCCTTCATGTAGGGCGAGGGATATACTACGGATCCTATACTTTCCTAGAAACATGAAACATTGGAGTA…
	DiMa082 ATGAAAAATCATCGTTGTAATTCAACTATAGAAACCCCTAATGACAAACATTCGAAAATCACACCCCCTACTCAAAATCATTAATCACTCCTTCATCGACCTTCCCGCCCCATCCAACATCTCATCATGATGAAATTTTGGCTCTTTACTAGGAGTATGCCTCATAGTCCAAATTATCACAGGCCTATTCCTAGCAATACACTACACATCCGACACTTTAACAGCATTCTCATCAGTTACCCACATCTGCCGAGACGTAAACTACGGCTGACTAATCCGATACCTACACGCCAACGGAGCTTCAATATTCTTTATCTGCCTATTCCTTCATGTAGGGCGAGGGATATACTACGGATCCTATACTTTCCTAGAAACATGAAACATTGGAGTA…
	DiMa083 ATGAAAAATCATCGTTGTAATTCAACTATAGAAACCCCTAATGACAAACATTCGAAAATCACACCCCCTACTCAAAATCATTAATCACTCCTTCATCGACCTTCCCGCCCCATCCAACATCTCATCATGATGAAATTTTGGCTCTTTACTAGGAGTATGCCTCATAGTCCAAATTATCACAGGCCTATTCCTAGCAATACACTACACATCCGACACTTTAACAGCATTCTCATCAGTTACCCACATCTGCCGAGACGTAAACTACGGCTGACTAATCCGATACTTACACGCCAACGGAGCTTCAATATTCTTTATCTGCCTATTCCTTCATGTAGGGCGAGGGATATACTACGGATCCTATACTTTCCTAGAAACATGAAACATTGGAGTA…
	DiMa126 ATGAAAAATCATCGTTGTAATTCAACTATAGAAACCCCTAATGACAAACATTCGAAAATCACACCCCCTACTCAAAATCATTAATCACTCCTTCATCGACCTTCCCGCCCCATCCAACATCTCATCATGATGAAATTTTGGCTCTTTACTAGGAGTATGCCTCATAGTCCAAATTATCACAGGCCTATTCCTAGCAATACACTACACATCCGACACTTTAACAGCATTCTCATCAGTTACCCACATCTGCCGAGACGTAAACTACGGCTGACTAATCCGATACCTACACGCCAACGGAGCTTCAATATTCTTTATCTGCCTATTCCTTCATGTAGGGCGAGGGATATACTACGGATCCTATACTTTCCTAGAAACATGAAACATTGGAGTA…
	ExCI031 ATGAAAAATCATCGTTGTAATTCAACTATAGAAACCCCTAATGACAAACATTCGAAAATCTCATCCTCTACTCAAAATTATTAATCACTCCTTTATTGACCTTCCCGCTCCATCCAACATCTCATCATGATGAAACTTTGGCTCTCTATTAGGAGTATGCCTAATAATTCAAATCATTACAGGCCTGTTCCTAGCAATACACTACACATCCGACACTCTAACAGCATTTTCATCAGTTACCCACATCTGCCGAGACGTAAACTACGGCTGACTAATTCGATATTTACATGCCAACGGAGCTTCAATATTCTTTATCTGCTTATTCCTCCACGTAGGACGAGGAATGTACTATGGATCTTACACCTTCCTAGAAACATGAAACATCGGAATC…
	ExCI032 ATGAAAAATCATCGTTGTAATTCAACTATAGAAACCCCTAATGACAAACATTCGAAAATCTCATCCTCTACTCAAAATTATTAATCACTCCTTTATTGACCTTCCCGCTCCATCCAACATCTCATCATGATGAAACTTTGGCTCTCTATTAGGAGTATGCCTAATAATTCAAATCATTACAGGCCTGTTCCTAGCAATACACTACACATCCGACACTCTAACAGCATTTTCATCAGTTACCCACATCTGCCGAGACGTAAACTACGGCTGACTAATTCGATATTTACATGCCAACGGAGCTTCAATATTCTTTATCTGCTTATTCCTCCACGTAGGACGAGGAATGTACTATGGATCTTACACCTTCCTAGAAACATGAAACATCGGAATC…
	ExCI033 ATGAAAAATCATCGTTGTAATTCAACTATAGAAACCCCTAATGACAAACATTCGAAAATCTCATCCTCTACTCAAAATTATTAATCACTCCTTTATTGACCTTCCCGCTCCATCCAACATCTCATCATGATGAAACTTTGGCTCTCTATTAGGAGTATGCCTAATAATTCAAATCATTACAGGCCTGTTCCTAGCAATACACTACACATCCGACACTCTAACAGCATTTTCATCAGTTACCCACATCTGCCGAGACGTAAACTACGGCTGACTAATTCGATATTTACATGCCAACGGAGCTTCAATATTCTTTATCTGCTTATTCCTCCACGTAGGACGAGGAATGTACTATGGATCTTACACCTTCCTAGAAACATGAAACATCGGAATC…
	ExFi043 ATGAAAAATCATCGTTGTAATTCAACTATAGAAACCCCTAATGACAAACATTCGAAAATCTCATCCTCTACTCAAAATTATTAATCACTCCTTTATTGACCTTCCCGCTCCATCCAACATCTCATCATGATGAAACTTTGGCTCTCTATTAGGAGTATGCCTAATAATTCAAATCATTACAGGCCTGTTCCTAGCAATACACTACACATCCGACACTCTAACAGCATTTTCATCAGTTACCCACATCTGCCGAGACGTAAACTACGGCTGACTAATTCGATATTTACATGCCAACGGAGCTTCAATATTCTTTATCTGCTTATTCCTCCACGTAGGACGAGGAATGTACTATGGATCTTACACCTTCCTAGAAACATGAAACATCGGAATC…
	ExHa036 ATGAAAAATCATCGTTGTAATTCAACTATAGAAACCCCTAATGACAAACATTCGAAAATCTCATCCTCTACTCAAAATCATTAATCACTCCTTTATTGACCTTCCCGCTCCATCCAACATCTCATCATGATGAAACTTTGGCTCTCTATTAGGAGTATGCCTAATAATTCAAATCATTACAGGCCTGTTCCTAGCAATACACTACACATCCGACACTCTAACAGCATTTTCATCAGTTACCCACATCTGCCGAGACGTAAACTACGGCTGACTAATTCGATATTTACATGCCAACGGAGCTTCAATATTCTTTATCTGCTTATTCCTCCACGTAGGACGAGGAATGTACTATGGATCTTACACCTTCCTAGAAACATGAAACATCGGAATC…
	ExHa037 ATGAAAAATCATCGTTGTAATTCAACTATAGAAACCCCTAATGACAAACATTCGAAAATCTCATCCTCTACTCAAAATTATTAATCACTCCTTTATTGACCTTCCCGCTCCATCCAACATCTCATCATGATGAAACTTTGGCTCTCTATTAGGAGTATGCCTAATAATTCAAATCATTACAGGCCTGTTCCTAGCAATACACTACACATCCGACACTCTAACAGCATTTTCATCAGTTACCCACATCTGCCGAGACGTAAACTACGGCTGACTAATTCGATATTTACATGCCAACGGAGCTTCAATATTCTTTATCTGCTTATTCCTCCACGTAGGACGAGGAATGTACTATGGATCTTACACCTTCCTAGAAACATGAAACATCGGAATC…
	ExHu034 ATGAAAAATCATCGTTGTAATTCAACTATAGAAACCCCTAATGACAAACATTCGAAAATCTCATCCTCTACTCAAAATTATTAATCACTCCTTTATTGACCTTCCCACTCCATCCAACATCTCATCATGATGAAACTTTGGCTCTCTATTAGGAGTATGCCTAATAATTCAAATCATTACAGGCCTGTTCCTAGCAATACACTACACATCCGACACTCTAACAGCATTTTCATCAGTTACCCACATCTGCCGAGACGTAAACTACGGCTGACTAATTCGATATTTACATGCCAACGGAGCTTCAATATTCTTTATCTGCTTATTCCTCCACGTAGGACGAGGAATGTACTATGGATCTTACACCTTCCTAGAAACATGAAACATCGGAATC…
	ExIn023 ATGAAAAATCATCGTTGTAATTCAACTATAGAAACCCCTAATGACAAACATTCGAAAATCTCATCCTCTACTCAAAATTATTAATCACTCCTTTATTGACCTTCCCGCTCCATCCAACATCTCATCATGATGAAACTTTGGCTCTCTATTAGGAGTATGCCTAATAATTCAAATCATTACAGGCCTGTTCCTAGCAATACACTACACATCCGACACTCTAACAGCATTTTCATCAGTTACCCACATCTGCCGAGACGTAAACTACGGCTGACTAATTCGATATTTACATGCCAACGGAGCTTCAATATTCTTTATCTGCTTATTCCTCCACGTAGGACGAGGAATGTACTATGGGTCTTACACCTTCCTAGAAACATGAAACATTGGAATC…
	ExMq038 ATGAAAAATCATCGTTGTAATTCAACTATAGAAACCCCTAATGACAAACATTCGAAAATCTCATCCTCTACTCAAAATTATTAATCACTCCTTTATTGACCTTCCCGCTCCATCCAACATCTCATCATGATGAAACTTTGGCTCTCTATTAGGAGTATGCCTAATAATTCAAATCATTACAGGCCTGTTCCTAGCAATACACTACACATCCGACACTCTAACAGCATTTTCATCAGTTACCCACATCTGCCGAGACGTAAACTACGGCTGACTAATTCGATATTTACATGCCAACGGAGCTTCAATATTCTTTATCTGCTTATTCCTCCACGTAGGACGAGGAATGTACTATGGATCTTACACCTTCCTAGAAACATGAAACATCGGAATC…
	ExMq039 ATGAAAAATCATCGTTGTAATTCAACTATAGAAACCCCTAATGACAAACATTCGAAAATCTCATCCTCTACTCAAAATTATTAATCACTCCTTTATTGACCTTCCCGCTCCATCCAACATCTCATCATGATGAAACTTTGGCTCTCTATTAGGAGTATGCCTAATAATTCAAATCATTACAGGCCTGTTCCTAGCAATACACTACACATCCGACACTCTAACAGCATTTTCATCAGTTACCCACATCTGCCGAGACGTAAACTACGGCTGACTAATTCGATATTTACATGCCAACGGAGCTTCAATATTCTTTATCTGCTTATTCCTCCACGTAGGACGAGGAATGTACTATGGATCTTACACCTTCCTAGAAACATGAAACATCGGAATC…
	ExNZ040 ATGAAAAATCATCGTTGTAATTCAACTATAGAAACCCCTAATGACAAACATTCGAAAATCTCATCCTCTACTCAAAATTATTAATCACTCCTTTATTGACCTTCCCGCTCCATCCAACATCTCATCATGATGAAACTTTGGCTCTCTATTAGGAGTATGCCTAATAATTCAAATCATTACAGGCCTGTTCCTAGCAATACACTACACATCCGACACTCTAACAGCATTTTCATCAGTTACCCACATCTGCCGAGACGTAAACTACGGCTGACTAATTCGATATTTACATGCCAACGGAGCTTCAATATTCTTTATCTGCTTATTCCTCCACGTAGGACGAGGAATGTACTATGGATCTTACACCTTCCTAGAAACATGAAACATCGGAATC…
	ExNZ041 ATGAAAAATCATCGTTGTAATTCAACTATAGAAACCCCTAATGACAAACATTCGAAAATCTCATCCTCTACTCAAAATTATTAATCACTCCTTTATTGACCTTCCCGCTCCATCCAACATCTCATCATGATGAAACTTTGGCTCTCTATTAGGAGTATGCCTAATAATTCAAATCATTACAGGCCTGTTCCTAGCAATACACTACACATCCGACACTCTAACAGCATTTTCATCAGTTACCCACATCTGCCGAGACGTAAACTACGGCTGACTAATTCGATATTTACATGCCAACGGAGCTTCAATATTCTTTATCTGCTTATTCCTCCACGTAGGACGAGGAATGTACTATGGATCTTACACCTTCCTAGAAACATGAAACATCGGAATC…
	ExNZ042 ATGAAAAATCATCGTTGTAATTCAACTATAGAAACCCCTAATGACAAACATTCGAAAATCTCATCCTCTACTCAAAATTATTAATCACTCCTTTATTGACCTTCCCGCTCCATCCAACATCTCATCATGATGAAACTTTGGCTCTCTATTAGGAGTATGCCTAATAATTCAAATCATTACAGGCCTGTTCCTAGCAATACACTACACATCCGACACTCTAACAGCATTTTCATCAGTTACCCACATCTCCCGAGACGTAAACTACGGCTGACTAATTCGATATTTACATGCCAACGGAGCTTCAATATTCTTTATCTGCTTATTCCTCCACGTAGGACGAGGAATGTACTATGGATCTTACACCTTCCTAGAAACATGAAACATCGGAATC…
	ExPN024 ATGAAAAATCATCGTTGTAATTCAACTATAGAAACCCCTAATGACAAACATTCGAAAATCTCATCCTCTACTCAAAATTATTAATCACTCCTTTATTGACCTTCCCGCTCCATCCAACATCTCATCATGATGAAACTTTGGCTCTCTATTAGGAGTATGCCTAATAATTCAAATCATTACAGGCCTGTTCCTAGCAATACACTACACATCCGACACTCTAACAGCATTTTCATCAGTTACCCACATCTGCCGAGACGTAAACTACGGCTGACTAATTCGATATTTACATGCCAACGGAGCTTCAATATTCTTTATCTGCTTATTCCTCCACGTAGGACGAGGAATGTACTATGGATCTTACACCTTCCTAGAAACATGAAACATTGGAATC…
	ExPN025 ATGAAAAATCATCGTTGTAATTCAACTATAGAAACCCCTAATGACAAACATTCGAAAATCTCATCCTCTACTCAAAATTATTAATCACTCCTTTATTGACCTTCCCGCTCCATCCAACATCTCATCATGATGAAACTTTGGCTCTCTATTAGGAGTATGCCTAATAATTCAAATCATTACAGGCCTGTTCCTAGCAATACACTACACATCCGACACTCTAACAGCATTTTCATCAGTTACCCACATCTGCCGAGACGTAAACTACGGCTGACTAATTCGATATTTACATGCCAACGGAGCTTCAATATTCTTTATCTGCTTATTCCTCCACGTAGGACGAGGAATGTACTATGGATCTTACACCTTCCTAGAAACATGAAACATTGGAATC…
	ExRa035 ATGAAAAATCATCGTTGTAATTCAACTATAGAAACCCCTAATGACAAACATTCGAAAATCTCATCCTCTACTCAAAATTATTAATCACTCCTTTATTGACCTTCCCGCTCCATCCAACATCTCATCATGATGAAACTTTGGCTCTCTATTAGGAGTATGCCTAATAATTCAAATCATTACAGGCCTGTTCCTAGCAATACACTACACATCCGACACTCTAACAGCATTTTCATCAGTTACCCACATCTGCCGAGACGTAAACTACGGCTGACTAATTCGATATTTACATGCCAACGGAGCTTCAATATTCTTTATCTGCTTATTCCTCCACGTAGGACGAGGAATGTACTATGGATCTTACACCTTCCTAGAAACATGAAACATCGGAATC…
	ExSa029 ATGAAAAATCATCGTTGTAATTCAACTATAGAAACCCCTAATGACAAACATTCGAAAATCTCATCCTCTACTCAAAATTATTAATCACTCCTTTATTGACCTTCCCGCTCCATCCAACATCTCATCATGATGAAACTTTGGCTCTCTATTAGGAGTATGCCTAATAATTCAAATCATTACAGGCCTGTTCCTAGCAATACACTACACATCCGACACTCTAACAGCATTTTCATCAGTTACCCACATCTGCCGAGACGTAAACTACGGCTGACTAATTCGATATTTACATGCCAACGGAGCTTCAATATTCTTTATCTGCTTATTCCTCCACGTAGGACGAGGAATGTACTATGGATCTTACACCTTCCTAGAAACATGAAACATCGGAATC…
	ExSa030 ATGAAAAATCATCGTTGTAATTCAACTATAGAAACCCCTAATGACAAACATTCGAAAATCTCATCCTCTACTCAAAATTATTAATCACTCCTTTATTGACCTTCCCGCTCCATCCAACATCTCATCATGATGAAACTTTGGCTCTCTATTAGGAGTATGCCTAATAATTCAAATCATTACAGGCCTGTTCCTAGCAATACACTACACATCCGACACTCTAACAGCATTTTCATCAGTTACCCACATCTGCCGAGACGTAAACTACGGCTGACTAATTCGATATTTACATGCCAACGGAGCCTCAATATTCTTTATCTGCTTATTCCTCCACGTAGGACGAGGAATGTACTATGGATCTTACACCTTCCTAGAAACATGAAACATCGGAATC…
	ExTh026 ATGAAAAATCATCGTTGTAATTCAACTATAGAAACCCCTAATGACAAACATTCGAAAATCTCATCCTCTACTTAAAATTATTAATCACTCCTTTATTGACCTTCCCGCTCCATCCAACATCTCATCATGATGAAACTTTGGCTCTCTATTAGGAGTATGCCTAATAATTCAAATCATTACAGGCCTGTTCCTAGCAATACACTACACATCCGACACTCTAACAGCATTTTCATCAGTTACCCACATCTGCCGAGACGTAAACTACGGCTGACTAATTCGATATTTACATGCCAACGGAGCTTCAATATTCTTTATCTGCTTATTCCTCCACGTAGGACGAGGAATGTACTATGGATCTTACACCTTCCTAGAAACATGAAACATTGGAATC…
	ExTh027 ATGAAAAATCATCGTTGTAATTCAACTATAGAAACCCCTAATGACAAACATTCGAAAATCTCATCCTCTACTTAAAATTATTAATCACTCCTTTATTGACCTTCCCGCTCCATCCAACATCTCATCATGATGAAACTTTGGCTCTCTATTAGGAGTATGCCTAATAATTCAAATCATTACAGGCCTGTTCCTAGCAATACACTACACATCCGACACTCTAACAGCATTTTCATCAGTTACCCACATCTGCCGAGACGTAAACTACGGCTGACTAATTCGATATTTACATGCCAACGGAGCTTCAATATTCTTTATCTGCTTATTCCTCCACGTAGGACGAGGAATGTACTATGGATCTTACACCTTCCTAGAAACATGAAACATTGGAATC…
	ExTh028 ATGAAAAATCATCGTTGTAATTCAACTATAGAAACCCCTAATGACAAACATTCGAAAATCTCATCCTCTACTTAAAATTATTAATCACTCCTTTATTGACCTTCCCGCTCCATCCAACATCTCATCATGATGAAACTTTGGCTCTCTATTAGGAGTATGCCTAATAATTCAAATCATTACAGGCCTGTTCCTAGCAATACACTACACATCCGACACTCTAACAGCATTTTCATCAGTTACCCACATCTGCCGAGACGTAAACTACGGCTGACTAATTCGATATTTACATGCCAACGGAGCTTCAATATTCTTTATCTGCTTATTCCTCCACGTAGGACGAGGAATGTACTATGGATCTTACACCTTCCTAGAAACATGAAACATTGGAATC…
	FaAu056 ATGAAAAATCATCGTTGTAATTCAACTATAGAAACATCTAATGACAAACATTCGAAAATCCCACCCCCTACTCAAAATTATTAACCACTCCTTCGTTGACCTTCCCGCCCCATCCAATATTTCATCATGATGAAACTTTGGCTCTCTCTTAGGGGTGTGCCTTATAATTCAAATCATCACAGGCCTATTTCTAGCAATACACTATACATCCGACACCACAACAGCATTCTCATCAGTCACCCATATCTGCCGAGATGTAAACTATGGTTGACTAATTCGATACTTACATGCCAACGGAGCCTCTATATTCTTCATCTGCCTATACCTCCACGTAGGACGAGGAATGTACTACGGATCCTACACTTTCCTAGAAACATGAAATATCGGAGTT…
	FcAu057 ATGAAAAATCATCGTTGTAATTCAACTATAGAAACATTTAATGACAAACATTCGAAAATCTCATCCCCTACTCAAAATTATTAATCACTCTTTCATTGACCTCCCCGCCCCATCCAATATTTCATCATGATGGAACTTTGGCTCTCTCTTAGGGGTGTGCCTCATAATTCAAATCATCACAGGTCTATTCCTAGCAATACACTACACATCCGACACTACAACAGCATTCTCATCAGTCACTCATATCTGCCGAGATGTGAACTATGGTTGACTAATTCGATACTTACATGCCAACGGAGCCTCTATATTCTTCATCTGCCTATACCTCCACGTAGGACGAGGAATGTACTACGGATCCTATACTTTCCTAGAAACATGAAACATCGGAGTT…
	FcAu058 ATGAAAAATCATCGTTGTAATTCAACTATAGAAACATTTAATGACAAACATTCGAAAATCTCATCCCCTACTCAAAATTATTAATCACTCTTTCATTGACCTCCCCGCCCCATCCAATATTTCATCATGATGGAACTTTGGCTCTCTCTTAGGGGTGTGCCTCATAATTCAAATCATCACAGGTCTATTCCTAGCAATACACTACACATCCGACACTACAACAGCATTCTCATCAGTCACTCATATCTGCCGAGATGTGAACTATGGTTGACTAATTCGATACTTACATGCCAACGGAGCCTCTATATTCTTCATCTGCCTATACCTCCACGTAGGACGAGGAATGTACTACGGATCCTATACTTTCCTAGAAACATGAAACATCGGAGTT…
	FfAu059 ATGAAAAATCATCGTTGTAATTCAACTATAGAAACATCTAATGACAAACATTCGAAAATCTCACCCCCTACTCAAAATTATTAATCACTCTTTCGTTGACCTTCCCGCCCCATCCAATATTTCATCATGATGGAACTTTGGCTCTCTCTTAGGGATGTGCCTCATAGTTCAAATCATCACAGGCCTATTCCTAGCAATACACTACACATCCGACACCACAACAGCATTCTCATCCGTCACCCATATCTGCCGAGATGTAAACTATGGCTGACTAATCCGATACCTACATGCCAACGGAGCCTCCATATTCTTCATCTGCCTATACCTCCACGTAGGACGAGGAATGTACTACGGATCCTACACCTTCCTAGAAACATGAAACATCGGAGTC…
	FfAu060 ATGAAAAATCATCGTTGTAATTCAACTATAGAAACATCTAATGACAAACATTCGAAAATCTCACCCCCTACTCAAAATCATTAATCACTCTTTCGTTGACCTTCCTGCCCCATCCAATATTTCATCATGATGGAACTTTGGCTCTCTCTTAGGAGTGTGCCTCATAATTCAAATCATCACAGGCCTATTCCTAGCAATACACTACACAGCCGACACCACAACAGCATTCTCATCTGTCACCCATATCTGCCGAGATGTGAACTATGGCTGACTAATCCGATACTTACATGCCAACGGAGCCTCTATATTCTTCATCTGCCTATACCTCCACGTAGGACGAGGAATGTACTACGGATCCTACACCTTCCTAGAAACATGAAACATCGGAGTC…
	FlHk045 ATGAAAAATCATCGTTGTAATTCAACTATAGAAACCCCTAATGACAAACATTCGGAAATCACACCCCCTACTAAAAATCATTAACCACTCCTTCATTGATCTTCCAGCCCCATCCAACATCTCATCATGATGAAATTTTGGCTCTCTTCTAGGAGTATGCCTTATAATTCAAATTATCACAGGCCTATTCCTAGCAATACATTACACATCCGACACTTTAACAGCATTCTCATCAGTTACCCACATCTGCCGAGACGTAAACTATGGCTGACTAATCCGATACTTACATGCCAATGGAGCCTCAATATTCTTTATCTGCTTATTCCTCCATGTAGGCCGAGGTATATACTACGGATCCTACACCTTTTTAGAAACATGAAACATTGGAGTT…
	HoSu044 ATGAAAAATCATCGTTGTAATTCAACTATAGAAACTCCTAATGACAAACATCCGAAAATCACACCCCCTACTCAAAATCATTAACCACTCCTTCGTCGATCTTCCCGCCCCATCCAACATCTCATCATGATGAAACTTTGGCTCCCTACTAGGAGTATGCCTAATAATTCAAATTATCACAGGCCTATTCCTAGCAATACACTACACATCCGACACTTTAACAGCATTCTCATCAGTTACCCATATCTGCCGAGACGTAAACTACGGCTGATTAATCCGATATTTACATGCCAACGGGGCTTCAATATTCTTCATCTGCCTATTCCTCCATGTAGGACGAGGTATATACTACGGATCCTACACTTTCCTAGAAACCTGAAACATTGGAGTT…
	HoSu061 ATGAAAAATCATCGTTGTAATTCAACTATAGAAACTCCTAATGACAAACATCCGAAAATCACACCCTCTACTCAAAATCATTAACCACTCCTTCGTCGACCTTCCCGCCCCATCCAACATCTCATCATGATGAAACTTTGGCTCCCTACTAGGAGTATGCCTAATAATTCAAATTATCACAGGCCTATTCCTAGCAATACACTACACATCCGACACTTTAACAGCATTCTCATCAGTTACCCATATCTGCCGAGACGTAAACTACGGCTGATTAATCCGATATTTACATGCCAACGGGGCTTCAATATTCTTCATCTGCCTATTCCTCCATGTAGGACGAGGTATATACTACGGATCCTACACTTTCCTAGAAACCTGAAACATTGGAGTT…
	HoSu062 ATGAAAAATCATCGTTGTAATTCAACTATAGAAACTCCTAATGACAAACATCCGAAAATCACACCCTCTACTCAAAATCATTAACCACTCCTTCGTCGACCTTCCCGCCCCATCCAACATCTCATCATGATGAAACTTTGGCTCCCTACTAGGAGTATGCCTAATAATTCAAATTATCACAGGCCTATTCCTAGCAATACACTACACATCCGACACTTTAACAGCATTCTCATCAGTTACCCATATCTGCCGAGACGTAAACTACGGCTGATTAATCCGATATTTACATGCCAACGGGGCTTCAATATTCTTCATCTGCCTATTCCTCCATGTAGGACGAGGTATATACTACGGATCCTACACTTTCCTAGAAACCTGAAACATTGGAGTT…
	KaSL063 ATGAAAAATCATCGTTGTAATTCAACTATAGAAACCCCTAATGACAAACATTCGAAAATCACACCCCCTACTCAAAATCATTAATCACTCCTTCATCGACCTTCCCGCCCCATCCAACATCTCATCATGATGAAATTTTGGCTCTTTACTAGGAGTATGCCTCATAGTCCAAATTATCACAGGCCTATTCCTAGCAATACACTACACATCCGACACTTTAACAGCATTCTCATCAGTTACCCACATCTGCCGAGACGTAAACTACGGCTGACTAATCCGATATTTACACGCCAACGGAGCTTCAATATTCTTTATCTGCCTATTCCTTCATGTAGGGCGAGGGATATACTACGGATCCTATACTTTCCTAGAAACATGAAACATTGGAGTA…
	KaSL064 ATGAAAAATCATCGTTGTAATTCAACTATAGAAACCCCTAATGACAAACATTCGAAAATCACACCCCCTACTCAAAATCATTAATCACTCCTTCATCGACCTTCCCGCCCCATCCAACATCTCATCATGATGAAATTTTGGCTCTTTACTAGGAGTATGCCTCATAGTCCAAATTATCACAGGCCTATTCCTAGCAATACACTACACATCCGACACTTTAACAGCATTCTCATCAGTTACCCACATCTGCCGAGACGTAAACTACGGCTGACTAATCCGATATTTACACGCCAACGGAGCTTCAATATTCTTTATCTGCCTATTCCTTCATGTAGGGCGAGGGATATACTACGGATCCTATACTTTCCTAGAAACATGAAACATTGGAGTA…
	KaSL065 ATGAAAAATCATCGTTGTAATTCAACTATAGAAACCCCTAATGACAAACATTCGAAAATCACACCCCCTACTCAAAATCATTAATCACTCCTTCATCGACCTTCCCGCCCCATCCAACATCTCATCATGATGAAATTTTGGCTCTTTACTAGGAGTATGCCTCATAGTCCAAATTATCACAGGCCTATTCCTAGCAATACACTACACATCCGACACTTTAACAGCATTCTCATCAGTTACCCACATCTGCCGAGACGTAAACTACGGCTGACTAATCCGATATTTACACGCCAACGGAGCTTCAATATTCTTTATCTGCCTATTCCTTCATGTAGGGCGAGGGATATACTACGGATCCTATACTTTCCTAGAAACATGAAACATTGGAGTA…
	LcAu069 ATGAAAAATCATCGTTGTAATTCAACTATAGAAACATCTAATGACAAACATTCGAAAATCTCACCCACTAATCAAAATTATTAATCACTCTTTCATCGACCTCCCCGCCCCATCCAACATCTCATCATGATGAAACTTCGGCTCTCTCCTAGGAGTATGTCTCATAATTCAAATCATCACAGGACTATTCCTAGCAATACACTACACATCCGACACTATAACAGCATTTTCATCAGTCACCCATATCTGCCGAGATGTTAATTACGGCTGACTAATTCGATACTTACATGCCAACGGAGCCTCCACATTCTTTATCTGCCTGTACCTCCATGTAGGACGAGGAATGTACTACGGATCCTACACCTTCCTAGAAACATGAAACATTGGTATT…
	LeAu068 ATGAAAAATCATCGTTGTAATTCAACTATAGAAACATCTAATGACAAACATTCGAAAATCTCACCCCCTAATCAAAATTATTAATCACTCTTTCATCGACCTCCCCGCCCCATCCAACATCTCATCATGATGAAACTTCGGCTCTCTCCTAGGAGTATGTCTCATAATTCAAATCATCACAGGACTATTCCTAGCAATACACTACACATCCGACACTATAACAGCATTTTCATCAGTCACCCATATCTGCCGAGATGTAAATTACGGCTGACTAATTCGATACTTACATGCCAACGGAGCCTCCACATTCTTTATCTGCCTGTACCTCCATGTAGGACGAGGAATGTACTACGGATCCTACACCTTCCTAGAAACATGAAACATTGGTATT…
	LePN066 ATGAAAAATCATCGTTGTAATTCAACTATAGAAACATCTAATGGCAAACATTCGAAAATCTCACCCCCTACTCAAAATCATTAATCACTCTTTCATTGACCTCCCCGCCCCATCCAACATCTCATCATGATGAAACTTCGGCTCTCTCCTAGGAGTATGTCTCATAATTCAAATCATCACAGGACTATTCCTAGCAATACACTACACATCCGACACTATAACAGCATTTTCATCAGTCACCCATATCTGCCGAGATGTAAACTACGGCTGGCTTATTCGATACTTGCATGCCAACGGAGCCTCTATATTCTTTATCTGCCTGTACCTCCATGTAGGACGAGGAATGTACTACGGATCCTACACCTTCCTAGAAACATGAAACATTGGCATT…
	LePN067 ATGAAAAATCATCGTTGTAATTCAACTATAGAAACATCTAATGACAAACATTCGAAAATCTCACCCCCTACTCAAAATCATTAATCACTCTTTCATTGACCTCCCCGCCCCATCCAACATCTCATCATGATGAAACTTCGGCTCTCTCCTAGGAGTATGTCTCATAATTCAAATCATCACAGGGCTATTCCTAGCAATACACTACACATCCGACACTATAACAGCATTTTCATCAGTCACCCATATCTGCCGAGATGTAAACTACGGCTGGCTTATCCGATACTTACATGCCAACGGAGCCTCTACATTCTTTATCTGCCTATACCTCCATGTAGGACGAGGAATGTACTACGGATCCTACACCTTCCTAGAAACATGAAACATTGGCATT…
	LlAu070 ATGAAAAATCATCGTTGTAATTCAACTATAGAAACACCTAATGACAAACATTCGAAAATCTCACCCCCTACTCAAAATTATTAATCACTCTTTCATCGACCTCCCCGCCCCATCCAACATCTCATCATGATGAAACTTCGGCTCTCTCCTAGGAGTATGTCTCATAATCCAAATCATCACAGGACTATTCCTAGCAATACACTACACATCCGACACTATAACAGCATTTTCATCAGTCACCCATATCTGCCGAGATGTAAATTACGGCTGACTAATTCGATATTTACATGCCAACGGAGCCTCCACATTCTTTATCTGCCTGTACCTCCATGTAGGACGAGGAATCTACTACGGATCCTACACCTTCCTAGAAACATGAAACATTGGTATT…
	LlAu071 ATGAAAAATCATCGTTGTAATTCAACTATAGAAACACCTAATGACAAACATTCGAAAATCTCACCCCCTACTCAAAATTATTAATCACTCTTTCATCGACCTCCCCGCCCCATCCAACATCTCATCATGATGAAACTTCGGCTCTCTCCTAGGAGTATGTCTCATAATCCAAATCATCACAGGACTATTCCTAGCAATACACTACACATCCGACACTATAACAGCATTTTCATCAGTCACCCATATCTGCCGAGATGTAAATTACGGCTGACTAATTCGATATTTACATGCCAACGGAGCCTCCACATTCTTTATCTGCCTGTACCTCCACGTAGGACGAGGAATCTACTACGGATCCTACACCTTCCTAGAAACATGAAACATTGGTATT…
	LuAu126 ATGAAAAATCATCGTTGTAATTCAACTATAGAAACACCTAATGACAAACATTCGAAAATCCCACCCCCTACTCAAAATCATCAACCACTCCTTCATTGACCTTCCCGCCCCATCCAACATTTCATCATGATGAAACTTCGGCTCTCTCCTAGGAGTCTGCCTCATAATTCAAATCATCACAGGCCTATTCCTAGCAATACACTATACATCCGACACTACAACAGCATTCTCATCAGTCACCCATATCTGCCGAGATGTAAACTACGGCTGACTAATTCGATACTTACATGCTAACGGAGCTTCCATATTCTTCATCTGCCTTTACCTCCACGTAGGACGAGGAATGTACTACGGATCCTACACCTTCCTAGAAACATGAAACATTGGAATT…
	LuAu127 ATGAAAAATCATCGTTGTAATTCAACTATAGAAACATCTAATGGCAAACATTCGAAAATCTCACCCCCTACTCAAAATCATCAACCACTCTTTCATTGACCTTCCAGCCCCATCCAACATTTCATCATGATGAAACTTCGGTTCCCTCCTAGGAGTCTGCCTAATAATTCAAATCATCACAGGCCTATTCCTAGCAATACACTACACATCCGACACTACAACAGCATTCTCATCAGTCACCCATATCTGCCGAGATGTAAATTACGGCTGACTGATTCGATACCTACACGCTAACGGAGCTTCCATGTTCTTCATCTGCCTTTACCTCCACGTAGGACGAGGAATGTACTACGGATCCTACACCTTCCTAGAAACATGAAACATTGGAGTT…
	LuAu128 ATGAAAAATCATCGTTGTAATTCAACTATAGAAACATCTAATGGCAAACATTCGAAAATCTCACCCCCTACTCAAAATTATCAACCACTCTTTCATTGACCTTCCAGCCCCATCCAACATTTCATCATGATGAAACTTCGGTTCCCTCCTAGGAATCTGCCTAATAATTCAAATCATCACAGGCCTATTCCTAGCAATACACTACACATCCGACACTACAACAGCATTCTCATCAGTCACCCATATCTGCCGAGATGTAAATTACGGCTGACTGATTCGATACCTACACGCTAACGGAGCTTCCATGTTCTTCATCTGCCTTTACCTCCACGTAGGACGAGGAATGTACTACGGATCCTATACCTTCCTAGAAACATGAAACATTGGAGTT…
	ViAu123 ATGAAAAATCATCGTTGTAATTCAACTATAGAAACATCTAATGACAAACATTCGAAAATCTCACCCTCTATTCAAAATCATTAACCACTCCTTCATTGACCTTCCTGCCCCATCCAACATCTCATCATGATGAAACTTCGGTTCCCTCCTAGGAGTATGCCTCATAATTCAAATCATCACAGGCCTATTCCTAGCAATACACTACACATCAGACACCACAACAGCATTCTCATCAGTCACCCATATCTGCCGAGATGTAAATTACGGCTGACTAATTCGATATTTACATGCCAATGGAGCCTCTATATTCTTCATCTGCCTATACCTCCACGTAGGACGAGGTATGTACTACGGATCCTACACCTTCCTAGAAACATGAAACATTGGAGTT…
	ViAu124 ATGAAAAATCATCGTTGTAATTCAACTATAGAAACATCTAATGACAAACATTCGAAAATCTCACCCTCTATTCAAAATCATTAACCACTCCTTCATTGACCTTCCTGCCCCATCCAACATCTCATCATGATGAAACTTCGGTTCCCTCCTAGGAGTATGCCTCATAATTCAAATCATCACAGGCCTATTCCTAGCAATACACTACACATCAGACACCACAACAGCATTCTCATCAGTCACCCATATCTGCCGAGATGTAAATTACGGCTGACTAATTCGATATTTACATGCCAATGGAGCCTCTATATTCTTCATCTGCCTATACCTCCACGTAGGACGAGGTATGTACTACGGATCCTACACCTTCCTAGAAACATGAAACATTGGAGTT…
	ViAu125 ATGAAAAATCATCGTTGTAATTCAACTATAGAAACATCTAATGACAAACATTCGAAAATCTCACCCTCTATTCAAAATCATTAACCACTCCTTCATTGACCTTCCTGCCCCATCCAACATCTCATCATGATGAAACTTCGGTTCCCTCCTAGGAGTATGCCTCATAATTCAAATCATCACAGGCCTATTCCTAGCAATACACTACACATCAGACACCACAACAGCATTCTCATCAGTCACCCATATCTGCCGAGATGTAAATTACGGCTGACTAATTCGATATTTACATGCCAATGGAGCCTCTATATTCTTCATCTGCCTATACCTCCACGTAGGACGAGGTATGTACTACGGATCCTACACCTTCCTAGAAACATGAAACATTGGAGTT…
	ViAu129 ATGAAAAATCATCGTTGTAATTCAACTATAGAAACATCTAATGACAAACATTCGAAAATCTCACCCTCTATTCAAAATCATTAACCACTCCTTCATTGACCTTCCTGCCCCATCCAACATCTCATCATGATGAAACTTCGGTTCCCTCCTAGGAGTATGCCTCATAATTCAAATCATCACAGGCCTATTCCTAGCAATACACTACACATCAGACACCACAACAGCATTCTCATCAGTCACCCATATCTGCCGAGATGTAAATTACGGCTGACTAATTCGATATTTACATGCCAATGGAGCCTCTATATTCTTCATCTGCCTATACCTCCACGTAGGACGAGGTATGTACTACGGATCCTACACCTTCCTAGAAACATGAAACATTGGAGTT…
	MoPN046 ATGAAAAATCATCGTTGTAATTCAACTATAGAAACATCTAATGACAAACATTCGAAAATCCCACCCTCTGCTCAAAATTATTAATCATTCTTTCATCGACCTTCCCGCCCCATCCAACATCTCATCATGATGAAACTTTGGCTCTCTCCTAGGAGTATGCCTTATAATTCAAATCATCACAGGCCTATTCCTAGCAATACACTATACATCCGACACTACGACAGCATTCTCATCAGTCACCCACATCTGCCGAGATGTAAACTACGGCTGACTAATTCGATATCTACATGCCAACGGAGCCTCCACATTCTTCATCTGCCTATACCTCCACGTAGGACGAGGAATGTATTACGGATCCTACACCTTCCTAGAAACATGAAACATCGGAGTT…
	NgPN051 ATGAAAAATCATCGTTGTAATTCAACTATAGAAACATCTAATGACAAACATTCGAAAATCCCACCCTCTGCTCAAAATTATTAATCATTCTTTCATCGACCTTCCCGCCCCATCCAACATCTCATCATGATGAAACTTCGGTTCTCTCCTAGGAGTATGCCTTATAATTCAAATCATCACAGGCCTATTCCTAGCAATACACTATACATCCGACACTACGACAGCATTCTCATCAGTCACCCACATCTGCCGAGATGTAAACTACGGCTGACTAATTCGATATCTACATGCCAACGGAGCCTCTACATTCTTCATCTGCCTATACCTCCATGTAGGACGAGGAATGTATTACGGATCCTACACCTTCCTAGAAACATGAAACATCGGAGTT…
	NiPN054 ATGAAAAATCATCGTTGTAATTCAACTATAGAAACATCTAATGACAAACATTCGAAAATCCCACCCTCTGCTCAAAATTATTAATCATTCTTTCATCGACCTTCCCGCCCCATCCAACATCTCATCATGATGAAACTTCGGTTCTCTCCTAGGAGTATGCCTTATAATTCAAATCATCACAGGCCTATTCCTAGCAATACACTATACATCCGACACTACGACAGCATTCTCATCAGTTACCCACATCTGCCGAGATGTAAACTACGGCTGACTAATTCGATATCTACATGCCAACGGAGCCTCTACATTCTTCATCTGCCTATACCTCCATGTAGGACGAGGAATGTATTACGGATCCTACACCTTCCTAGAAACATGAAACATCGGAGTT…
	NiPN072 ATGAAAAATCATCGTTGTAATTCAACTATAGAAACATCTAATGACAAACATTCGAAAATCCCACCCTCTGCTCAAAATTATTAATCATTCTTTCATCGACCTTCCCGCCCCATCCAACATCTCATCATGATGAAACTTCGGTTCTCTCCTAGGAGTATGCCTTATAATTCAAATCATTACAGGCCTATTCCTAGCAATACACTATACATCCGACACTACGACAGCATTCTCATCAGTCACCCACATCTGCCGAGATGTAAACTACGGCTGACTAATTCGATATCTACATGCCAACGGAGCCTCTACATTCTTCATCTGCCTATACCTCCATGTAGGACGAGGAATGTATTACGGATCCTACACCTTCCTAGAAACATGAAACATCGGAGTT…
	NiPN073 ATGAAAAATCATCGTTGTAATTCAACTATAGAAACATCTAATGACAAACATTCGAAAATCCCACCCCCTGCTCAAAATTATTAATCATTCTTTCATCGACCTTCCTGCCCCATCCAACATCTCATCATGATGAAACTTCGGTTCTCTCCTAGGGGTATGCCTTATAATTCAAATCATCACAGGCCTATTCCTAGCAATACACTACACATCCGACACTACAACAGCATTCTCATCAGTCACCCACATCTGCCGAGATGTAAACTACGGCTGACTAATTCGATACCTACATGCCAACGGGGCCTCTACATTCTTCATCTGCCTATACCTCCACGTAGGACGAGGAATGTATTACGGATCCTACACCTTCCTGGAAACATGAAACATCGGAGTT…
	NiPN074 ATGAAAAATCATCGTTGTAATTCAACTATAGAAACATCTAATGACAAACATTCGAAAATCCCACCCCCTACTCAAAATTATCAACCACTCTTTCATCGACCTTCCCGCCCCATCCAACATCTCATCATGATGAAACTTCGGTTCTCTCCTAGGGGTATGCCTTATAATTCAAATCATCACAGGCCTATTCCTAGCAATACACTATACATCCGACACTACAACAGCATTCTCATCAGTCACCCACATCTGCCGAGATGTAAACTACGGCTGACTAATTCGATACCTACATGCCAACGGAGCCTCTACATTCTTCATCTGCCTATACCTCCACGTAGGACGAGGAATATATTACGGATCTTACACCTTCCTGGAAACATGAAACATCGGAGTT…
	NiPN075 ATGAAAAATCATCGTTGTAATTCAACTATAGAAACATCTAATGACAAACATTCGAAAATCCCACCCCCTGCTCAAAATTATCAATCACTCTTTCATTGACCTTCCTGCCCCATCCAACATCTCATCATGATGAAACTTCGGTTCTCTCCTAGGAGTATGCCTCATAATTCAAATCATCACAGGCCTATTCCTAGCAATACACTACACATCCGACACTACAACAGCATTCTCATCAGTCACTCATATCTGCCGAGATGTAAACTACGGCTGACTAATTCGATACTTACATGCCAACGGAGCCTCTACATTCTTCATCTGCCTATACCTCCACGTAGGACGAGGAATGTATTATGGATCCTACACCTTCCTAGAAACATGAAACATCGGAGTT…
	NiPN077 ATGAAAAATCATCGTTGTAATTCAACTATAGAAACATCTAATGACAAACATTCGAAAATCCCACCCCTTGCTCAAAATTATTAATCACTCTTTCATCGACCTTCCTGCCCCATCCAACATCTCATCATGATGAAACTTCGGTTCTCTCCTAGGAGTATGCCTCATAATCCAAATCATCACAGGCCTATTCCTAGCAATACACTACACATCCGACACTACAACAGCATTCTCATCAGTCACCCACATCTGCCGAGATGTAAACTACGGCTGACTAATTCGATACCTACATGCCAACGGAGCCTCTACATTCTTCATCTGCCTATACCTCCACGTAGGACGAGGAATGTATTACGGATCCTACACCTTCTTGGAAACATGGAACATTGGGGTT…
	NoDe048 ATGAAAAATCATCGTTGTAATTCAACTATAGAAACATCTAATGACAAACATCCGAAAATCTCACCCCCTATTCAAAATCATCAACCACTCCTTTATCGACCTCCCCGCCCCATCTAACATCTCATCATGATGAAACTTCGGTTCTCTACTAGGAGTATGCCTCATAGTACAAATTCTCACAGGCTTATTCCTAGCAATACACTACACGTCTGATACCATAACAGCATTTTCATCAGTCACCCACATCTGCCGAGACGTAAACTACGGCTGACTAATCCGATACCTACAGCCCAACGGCGCCTCAATATTTTTCATCTGCCTATTCCTCCATGTGGGGCGAGGACTATACTATGGATCCTACACTTTCCTAGAAACCTGAAACATTGGGATC…
	NoHu003 ATGAAAAATCATCGTTGTAATTCAACTATAGAAACATCTAATGACAAACATCCGAAAATCTCACCCCCTATTCAAAATCATCAACCACTCCTTTATCGACCTCCCCGCCCCATCTAACATCTCATCATGATGAAACTTCGGTTCTCTACTAGGAGTATGCCTCATAGTACAAATCCTCACAGGCTTATTCCTAGCAATACACTACACGTCTGATACCATAACAGCATTTTCATCAGTCACCCACATCTGCCGAGACGTAAACTACGGCTGACTAATCCGATACCTACACGCCAACGGCGCCTCAATATTTTTCATCTGCCTATTCCTCCATGTGGGACGAGGACTATACTATGGATCCTACACTTTCCTAGAAACCTGAAACATTGGGATC…
	NoRa002 ATGAAAAATCATCGTTGTAATTCAACTATAGAAACATCTAATGACAAACATCCGAAAATCTCACCCCCTATTCAAAATCATCAACCACTCCTTTATCGACCTCCCCGCCCCATCTAACATCTCATCATGATGAAACTTCGGTTCTCTACTAGGAGTATGCCTCATAGTACAAATCCTCACAGGCTTATTCCTAGCAATACACTACACGTCTGATACCATAACAGCATTTTCATCAGTCACCCACATCTGCCGAGACGTAAACTACGGCTGACTAATCCGATACCTACACGCCAACGGCGCCTCAATATTTTTCATCTGCCTATTCCTCCATGTGGGACGAGGACTATACTATGGATCCTACACTTTCCTAGAAACCTGAAACATTGGGATC…
	Noxx001 ATGAAAAATCATCGTTGTAATTCAACTATAGAAACATCTAATGACAAACATCCGAAAATCTCACCCCCTATTCAAAATCATCAACCACTCCTTTATCGACCTACCGGCCCCATCTAACATCTCATCATGATGAAACTTCGGTTCTCTACTAGGAGTATGCCTCATAGTACAAATCCTCACAGGCTTATTCCTAGCAATACACTACACGTCTGATACCATAACAGCATTCTCATCAGTCACCCACATCTGCCGAGACGTAAACTACGGCTGACTAATCCGATACCTACAAGCCAACGGCGCCTCAATATTTTTCATCTGCCTATTCCTCCATGTGGGACGAGGACTATACTATGGATCCTACACTTTCCTAGAAACCTGAAACATTGGGATC…
	Noxx049 ATGAAAAATCATCGTTGTAATTCAACTATAGAAACATCTAATGACAAACATCCGAAAATCTCACCCCCTATTCAAAATCATCAACCACTCCTTTATCGACCTCCCCGCCCCATCTAACATCTCATCATGATGAAACTTCGGTTCTCTACTAGGAGTATGCCTCATAGTACAAATCCTCACAGGCTTATTCCTAGCAATACACTACACGTCTGATACCATAACAGCATTTTCATCAGTCACCCACATCTGCCGAGACGTAAACTACGGCTGACTAATCCGATACCTACACGCCAACGGCGCCTCAATATTTTTCATCTGCCTATTCCTCCATGTGGGACGAGGACTATACTATGGATCCTACACTTTCCTAGAAACCTGAAACATTGGGATC…
	PrPN012 ATGAAAAATCATCGTTGTAATTCAACTATAGAAACATCTAATGACAAACATTCGAAAATCCCACCCTCTGCTCAAAATTATTAATCATTCTTTCATCGACCTTCCCGCCCCATCCAACATCTCATCATGATGAAACTTCGGTTCTCTCCTAGGAGTATGCCTTATAATTCAAATCATCACAGGCCTATTCCTAGCAATACACTATACATCCGACACTACAACAGCATTCTCATCAGTCACCCACATCTGCCGAGATGTAAACTACGGCTGACTAATTCGATATCTACATGCCAACGGAGCCTCTACATTCTTCATCTGCCTATACCTCCATGTAGGACGAGGAATGTATTACGGATCCTACGCCTTCCTAGAAACATGAAACATCGGAGTT…
	PrPN013 ATGAAAAATCATCGTTGTAATTCAACTATAGAAACATCTAATGACAAACATTCGAAAATCCCACCCTCTGCTCAAAATTATTAATCATTCTTTCATCGACCTTCCCGCCCCATCCAACATCTCATCATGATGAAACTTCGGTTCTCTCCTAGGAGTATGCCTTATAATTCAAATCATCACAGGCCTATTCCTAGCAATACACTATACATCCGACACTACGACAGCATTCTCATCAGTCACCCACATCTGCCGAGATGTAAACTACGGCTGACTAATTCGATATCTACACGCCAACGGAGCCTCTACATTCTTCATCTGCCTATACCTCCATGTAGGACGAGGAATGTATTACGGATCCTACACCTTCCTAGAAACATGAAACATCGGAGTT…
	PrPN078 ATGAAAAATCATCGTTGTAATTCAACTATAGAAACATCTAATGACAAACATTCGAAAATCCCACCCTCTGCTCAAAATTATTAATCATTCTTTCATCGACCTTCCCGCCCCATCCAACATCTCATCATGATGAAACTTCGGTTCTCTCCTAGGAGTATGCCTTATAATTCAAATCATCACAGGCCTATTCCTAGCAATACACTATACATCCGACACTACAACAGCATTCTCATCAGTCACCCACATCTGCCGAGATGTAAACTACGGCTGACTAATTCGATATCTACATGCCAACGGAGCCTCTACATTCTTCATCTGCCTATACCTCCATGTAGGACGAGGAATGTATTACGGATCCTACACCTTCCTAGAAACATGAAACATCGGAGTT…
	PrPN123 ATGAAAAATCATCGTTGTAATTCAACTATAGAAACATCTAATGACAAACATTCGAAAATCCCACCCTCTGCTCAAAATTATTAATCATTCTTTCATCGACCTTCCCGCCCCATCCAACATCTCATCATGATGAAACTTCGGTTCTCTCCTAGGAGTATGCCTTATAATTCAAATCATCACAGGCCTATTCCTAGCAATACACTATACATCCGACACTACGACAGCATTCTCATCAGTCACCCACATCTGCCGAGATGTAAACTACGGCTGACTAATTCGATATCTACACGCCAACGGAGCCTCTACATTCTTCATCTGCCTATACCTCCATGTAGGACGAGGAATGTATTACGGATCCTACACCTTCCTAGAAACATGAAACATCGGAGTT…
	PrPN124 ATGAAAAATCATCGTTGTAATTCAACTATAGAAACATCTAATGACAAACATTCGAAAATCCCACCCTCTGCTCAAAATTATTAATCATTCTTTCATCGACCTTCCCGCCCCATCCAACATCTCATCATGATGAAACTTCGGTTCTCTCCTAGGAGTATGCCTTATAATTCAAATCATCACAGGCCTATTCCTAGCAATACACTATACATCCGACACTACAACAGCATTCTCATCAGTCACCCACATCTGCCGAGATGTAAACTACGGCTGACTAATTCGATATCTACATGCCAACGGAGCCTCTACATTCTTCATCTGCCTATACCTCCATGTAGGACGAGGAATGTATTACGGATCCTACACCTTCCTAGAAACATGAAACATCGGAGTT…
	PrPN125 ATGAAAAATCATCGTTGTAATTCAACTATAGAAACATCTAATGACAAACATTCGAAAATCCCACCCTCTGCTCAAAATTATTAATCATTCTTTCATCGACCTTCCCGCCCCATCCAACATCTCATCATGATGAAACTTCGGTTCTCTCCTAGGAGTATGCCTTATAATTCAAATCATCACAGGCCTATTCCTAGCAATACACTATACATCCGACACTACGACAGCATTCTCATCAGTCACCCACATCTGCCGAGATGTAAACTACGGCTGACTAATTCGATATCTACACGCCAACGGAGCCTCTACATTCTTCATCTGCCTATACCTCCATGTAGGACGAGGAATGTATTACGGATCCTACACCTTCCTAGAAACATGAAACATCGGAGTT…
	RaHu006 ATGAAAAATCATCGTTGTAATTCAACTATAGAAACCCCTAATGACAAACATTCGAAAATCACACCCCCTAATCAAAATTATTAATCACTCCTTCATTGACCTTCCCGCCCCATCCAACATCTCATCATGATGAAATTTTGGCTCTCTTCTAGGAGTATGCCTTATAGTTCAAATTATCACAGGATTATTTCTAGCAATACACTACACATCCGACACTTTAACAGCATTCTCATCAGTTACTCACATCTGCCGAGACGTAAACTACGGCTGACTAATCCGATACTTACATGCCAACGGAGCCTCAATATTCTTTATCTGCTTATTCCTCCATGTAGGCCGAGGGATATACTACGGATCCTACACCTTCTTAGAAACATGAAACATTGGAATT…
	RaNZ004 ATGAAAAATCATCGTTGTAATT-AACTATAGAAACCCCTAATGACAAACATTCGAAAATCACACCCCCTAATCAAAATTATTAATCACTCCTTCATTGACCTTCCCGCCCCATCCAACATCTCATCATGATGAAATTTTGGCTCTCTTCTAGGAGTATGCCTTATAGTTCAAATTATCACAGGATTATTTCTAGCAATACACTACACATCCGACACTTTAACAGCATTCTCATCAGTTACTCACATCTGCCGAGACGTAAACTACGGCTGACTAATCCGATACTTACATGCCAACGGAGCCTCAATATTCTTTATCTGCTTATTCCTCCATGTAGGCCGAGGGATATACTACGGATCCTACACCTTCTTAGAAACATGAAACATTGGAATT…
	RaPN009 ATGAAAAATCATCGTTGTAATTCAACTATAGAAACATCTAATGACAAACATTCGAAAATCTCACCCTCTATTCAAAATTATCAACCACTCCTTCATTGACCTTCCTGCCCCATCCAACATCTCATCATGATGAAACTTCGGTTCCCTCCTAGGAGTATGCCTCATAATTCAAATCATCACAGGCCTATTCCTAGCAATACACTACACATCAGACACCACAACAGCATTCTCATCAGTCACCCATATCTGCCGAGATGTAAATTACGGCTGACTAATTCGATACTTACATGCCAATGGAGCCTCTATATTCTTCATCTGCCTATACCTCCACGTAGGACGAGGTATGTACTACGGATCCTACACCTTCCTAGAAACATGAAACATTGGAGTT…
	RaPN010 ATGAAAAATCATCGTTGTAATTCAACTATAGAAACCCCTAATGACAAACATTCGAAAATCACACCCCCTAATCAAAATTATTAATCACTCCTTCATTGACCTTCCCGCCCCATCCAACATCTCATCATGATGAAATTTTGGCTCTCTTCTAGGAGTATGCCTTATAGTTCAAATTATCACAGGATTATTTCTAGCAATACACTACACATCCGACACTTTAACAGCATTCTCATCAGTTACTCACATCTGCCGAGACGTAAACTACGGCTGACTAATCCGATACTTACATGCCAACGGAGCCTCAATATTCTTTATCTGCTTATTCCTCCATGTAGGCCGAGGGATATACTACGGATCCTACACCTTCTTAGAAACATGAAACATTGGAATT…
	RaPN079 ATGAAAAATCATCGTTGTAATTCAACTATAGAAACATCTAATGACAAACATCCGAAAATCTCACCCTCTATTCAAAATTATCAACCACTCCTTCATTGACCTTCCTGCCCCATCCAACATCTCATCATGATGAAACTTCGGTTCCCTCCTAGGAGTATGCCTCATAATTCAAATCATCACAGGCCTATTCCTAGCAATACACTACACATCAGACACCACAACAGCATTCTCATCAGTCACCCATATCTGCCGAGATGTAAATTACGGCTGACTAATTCGATACTTACATGCCAATGGAGCCTCTATATTCTTCATCTGCCTATACCTCCACGTAGGACGAGGTATGTACTACGGATCCTACACCTTCCTAGAAACATGAAACATTGGAGTT…
	RaRa008 ATGAAAAATCATCGTTGTAATTCAACTATAGAAACCCCTAATGACAAACATTCGAAAATCACACCCCCTAATCAAAATTATTAATCACTCCTTCATTGACCTTCCCGCCCCATCCAACATCTCATCATGATGAAATTTTGGCTCTCTTCTAGGAGTATGCCTTATAGTTCAAATTATCACAGGATTATTTCTAGCAATACACTACACATCCGACACTTTAACAGCATTCTCATCAGTTACTCACATCTGCCGAGACGTAAACTACGGCTGACTAATCCGATACTTACATGCCAACGGAGCCTCAATATTCTTTATCTGCTTATTCCTCCATGTAGGCCGAGGGATATACTACGGATCCTACACCTTCTTAGAAACATGAAACATTGGAATT…
	RaSa007 ATGAAAAATCATCGTTGTAATTCAACTATAGAAACCCCTAATGACAAACATTCGAAAATCACACCCCCTAATCAAAATTATTAATCACTCCTTCATTGACCTTCCCGCCCCATCCAACATCTCATCATGATGAAATTTTGGCTCTCTTCTAGGAGTATGCCTTATAGTTCAAATTATCACAGGATTATTTCTAGCAATACACTACACATCCGACACTTTAACAGCATTCTCATCAGTTACTCACATCTGCCGAGACGTAAACTACGGCTGACTAATCCGATACTTACATGCCAACGGAGCCTCAATATTCTTTATCTGCTTATTCCTCCATGTAGGCCGAGGGATATACTACGGATCCTACACCTTCTTAGAAACATGAAACATTGGAATT…
	RuPN055 ATGAAAAATCATCGTTGTAATTCAACTATAGAAACATCTAATGACAAACATTCGAAAATCCCACCCTCTGCTCAAAATTATTAATCATTCTTTCATCGACCTTCCCGCCCCATCCAACATCTCATCATGATGAAACTTCGGTTCTCTCCTAGGAGTATGCCTTATAATTCAAATCATCACAGGCCTATTCCTAGCAATACACTATACATCCGACACTACGACAGCATTCTCATCAGTTACCCACATCTGCCGAGATGTAAACTACGGCTGACTAATTCGATATCTACATGCCAACGGAGCCTCTACATTCTTCATCTGCCTATACCTCCATGTAGGACGAGGAATGTATTACGGATCCTATACCTTCCTAGAAACATGAAACATCGGAGTT…
	SoAU087 ATGAAAAATCACCGTTGTAATTCAACTATAGAAACATCTAATGACAAACATTCGAAAATCTCACCCTCTACTCAAAATTATTAACCACTCTTTCATTGACCTTCCTGCCCCATCCAACATCTCATCATGATGAAACTTCGGTTCTCTACTAGGAGTATGCCTCATAATTCAAATCATTACAGGCCTATTCCTAGCAATACACTACACATCAGACACCACAACAGCATTCTCATCAGTCACCCATATCTGCCGAGACGTAAATTACGGCTGACTAATCCGATACTTACATGCCAACGGAGCCTCTACATTCTTCATCTGCCTATACCTCCACGCAGGACGAGGTATGTACTACGGATCCTACACCTTCCTAGAAACATGGAACATTGGAGTT…
	SoAu086 ATGAAAAATCATCGTTGTAATTCAACTATAGAAACATCTAATGACAAACATTCGAAAATCTCACCCTCTACTCAAAATTATTAACCACTCTTTCATTGACCTTCCTGCCCCATCCAACATCTCATCATGATGAAACTTCGGTTCTCTACTAGGAGTATGCCTCATAATTCAAATCATTACAGGCCTATTCCTAGCAATACACTACACATCAGACACCACAACAGCATTCTCATCAGTCACCCATATCTGCCGAGACGTAAATTACGGCTGACTAATCCGATACTTACATGCCAACGGAGCCTCTACATTCTTCATCTGCCTATACCTCCACGTAGGACGAGGTATGTACTACGGATCCTACACTTTCCTAGAAACATGGAACATTGGAGTT…
	SoAu088 ATGAAAAATCATCGTTGTAATTCAACTATAGAAACATCTAATGACAAACATTCGAAAATCTCACCCTCTACTCAAAATTATTAACCACTCTTTCATTGACCTTCCTGCCCCATCCAACATCTCATCATGATGAAACTTCGGTTCTCTACTAGGAGTATGCCTCATAATTCAAATCATTACAGGCCTATTCCTAGCAATACACTACACATCAGACACCACAACAGCATTCTCATCAGTCACCCATATCTGCCGAGACGTAAATTACGGCTGACTAATCCGATACTTACATGCCAACGGAGCCTCTACATTCTTCATCTGCCTATACCTCCACGTAGGACGAGGCATGTACTACGGATCCTACACCTTCCTAGAAACATGGAACATTGGAGTT…
	SoAu089 ATGAAAAATCATCGTTGTAATTCAACTATAGAAACATCTAATGACAAACATTCGAAAATCTCACCCTCTACTCAAAATTATTAACCACTCTTTCATTGACCTTCCTGCCCCATCCAACATCTCATCATGATGAAACTTCGGTTCTCTACTAGGAGTATGCCTCATAATTCAAATCATTACAGGCCTATTCCTAGCAATACACTACACATCAGACACCACAACAGCATTCTCATCAGTCACCCATATCTGCCGAGACGTAAATTACGGCTGACTAATCCGATACTTACATGCCAACGGAGCCTCTACATTCTTCATCTGCCTATACCTCCACGTAGGACGAGGCATGTACTACGGATCCTACACCTTCCTAGAAACATGGAACATTGGAGTT…
	StIN091 ATGAAAAATCATCGTTGTAATTCAACTATAGAAACATCTAATGACAAACATTCGAAAATCCCACCCTCTGCTCAAAATTATTAATCATTCTTTCATTGACCTTCCCGCCCCATCCAACATCTCATCATGATGAAACTTCGGTTCTCTCCTAGGAGTATGCCTTATAATTCAAATCATCACAGGCCTATTCCTAGCAATACACTATACATCCGACACTACGACAGCATTCTCATCAGTCACCCACATCTGCCGAGATGTAAACTACGGCTGACTAATTCGATATCTACACGCCAACGGAGCCTCTACATTCTTCATCTGCCTATACCTCCATGTAGGACGAGGAATGTATTACGGATCCTACACCTTCCTAGAAACATGAAACATTGGAGTT…
	StIn090 ATGAAAAATCATCGTTGTAATTCAACTATAGAAACATCTAATGACAAACATTCGAAAATCCCACCCTCTGCTCAAAATTATTAATCATTCTTTCATTGACCTTCCCGCCCCATCCAACATCTCATCATGATGAAACTTCGGTTCTCTCCTAGGAGTATGCCTTATAATTCAAATCATCACAGGCCTATTCCTAGCAATACACTATACATCCGACACTACAACAGCATTCTCATCAGTCACCCACATCTGCCGAGATGTAAACTACGGCTGACTAATTCGATATCTACACGCCAACGGAGCCTCTACATTCTTCATCTGCCTATACCTCCATGTAGGACGAGGAATGTATTACGGATCCTACACCTTCCTAGAAACATGAAACATTGGAGTT…
	StPN047 ATGAAAGATCATCGTTGTAATTCAACTATAGAAACATCTAATGACAAACATTCGAAAATCCCACCCTCTGCTCAAAATTATTAATCATTCTTTCATCGACCTTCCCGCCCCATCCAACATCTCATCATGATGAAACTTCGGTTCTCTCCTAGGAGTATGCCTTATAATTCAAATCATCACAGGCCTATTCCTAGCAATACACTATACATCCGACACTACAACAGCATTCTCATCAGTCACCCACATCTGCCGAGATGTAAACTACGGCTGACTAATTCGATATCTACATGCCAACGGAGCCTCTACATTCTTCATCTGCCTATACCTCCATGTAGGACGAGGAATGTATTACGGATCCTACACCTTCCTAGAAACATGAAACATCGGAGTT…
	StPN092 ATGAAAAATCATCGTTGTAATTCAACTATAGAAACCCCTAATGACAAACATTCGAAAATCTCATCCTCTACTCAAAATTATTAATCACTCCTTTATTGACCTTCCCGCTCCATCCAACATCTCATCATGATGAAACTTTGGCTCTCTATTAGGAGTATGCCTAATAATTCAAATCATTACAGGCCTGTTCCTAGCAATACACTACACATCCGACACTCTAACAGCATTTTCATCAGTTACCCACATCTGCCGAGACGTAAACTACGGCTGACTAATTCGATATTTACATGCCAACGGAGCTTCAATATTCTTTATCTGCTTATTCCTCCACGTAGGACGAGGAATGTACTATGGATCTTACACCTTCCTAGAAACATGAAACATTGGAATC…
	StPN093 ATGAAAAATCATCGTTGTAATTCAACTATAGAAACATCTAATGACAAACATTCGAAAATCCCACCCTCTGCTCAAAATTATTAATCATTCTTTCATCGACCTTCCCGCCCCATCCAACATCTCATCATGATGAAACTTCGGTTCTCTCCTAGGAGTATGCCTTATAATTCAAATCATCACAGGCCTATTCCTAGCAATACACTATACATCCGACACTACGACAGCATTCTCATCAGTTACCCACATCTGCCGAGATGTAAACTACGGCTGACTAATTCGATATCTACATGCCAACGGAGCCTCTACATTCTTCATCTGCCTATACCTCCATGTAGGACGAGGAATGTATTACGGATCCTATACCTTCCTAGAAACATGAAACATCGGAGTT…
	StPN094 ATGAAAAATCATCGTTGTAATTCAACTATAGAAACATCTAATGACAAACATTCGAAAATCCCACCCTCTGCTCAAAATTATTAATCATTCTTTCATCGACCTTCCCGCCCCATCCAACATCTCATCATGATGAAACTTCGGTTCTCTCCTAGGAGTATGCCTTATAATTCAAATCATCACAGGCCTATTCCTAGCAATACACTATACATCCGACACTACAACAGCATTCTCATCAGTCACCCACATCTGCCGAGATGTAAACTACGGCTGACTAATTCGATATCTACATGCCAACGGAGCCTCTACATTCTTCATCTGCCTATACCTCCATGTAGGACGAGGAATGTATTACGGATCCTACACCTTCCTAGAAACATGAAACATCGGAGTT…
	StPN095 ATGAAAAATCATCGTTGTAATTCAACTATAGAAACATCTAATGACAAACATTCGAAAATCCCACCCTCTGCTCAAAATTATTAATCATTCTTTCATCGACCTTCCCGCCCCATCCAACATCTCATCATGATGAAACTTCGGCTCTCTCCTAGGAGTATGCCTTATAATTCAAATCATCACAGGCCTATTCCTAGCAATACACTATACATCCGACACTACGACAGCATTCTCATCAGTCACCCACATCTGCCGAGATGTAAACTACGGCTGACTAATTCGATATCTACATGCCAACGGAGCCTCCACATTCTTCATCTGCCTATACCTCCACGTAGGACGAGGAATGTATTACGGATCCTACACCTTCCTAGAAACATGAAACATCGGAGTT…
	StPN096 ATGAAAAATCATCGTTGTAATTCAACTATAGAAACATCTAATGACAAACATTCGAAAATCCCACCCTCTGCTCAAAATTATTAATCATTCTTTCATCGACCTTCCCACCCCATCCAACATCTCATCATGATGAAACTTCGGTTCTCTCCTAGGAGTATGCCTTATAATTCAAATCATCACAGGCCTATTCCTAGCAATACACTATACATCCGACACTACGACAGCATTCTCATCAGTCACCCACATCTGCCGAGATGTAAACTACGGCTGACTAATTCGATATCTACATGCCAACGGAGCCTCTACATTCTTCATCTGCCTATACCTCCATGTAGGACGAGGAATGTATTACGGATCCTACACCTTCCTAGAAACATGAAACATCGGAGTT…
	StPN097 ATGAAAAATCATCGTTGTAATTCAACTATAGAAACATCTAATGACAAACATTCGAAAATCCCACCCTCTGCTCAAAATTATTAATCATTCTTTCATCGACCTTCCCGCCCCATCCAACATCTCATCATGATGAAACTTCGGTTCTCTCCTAGGAGTATGCCTTATAATTCAAATCATCACAGGCCTATTCCTAGCAATACACTATACATCCGACACTACAACAGCATTCTCATCAGTCACCCACATCTGCCGAGATGTAAACTACGGCTGACTAATTCGATATCTACATGCCAACGGAGCCTCTACATTCTTCATCTGCCTATACCTCCATGTAGGACGAGGAATGTATTACGGATCCTACACCTTCCTAGAAACATGAAACATCGGAGTT…
	TaIN098 ATGAAAAATCATCGTTGTAATTCAACTATAGAAACCCCTAATGACAAACATTCGAAAATCACACCCCCTACTCAAAATCATTAATCACTCCTTCATCGACCTTCCCACCCCATCCAACATCTCATCATGATGAAATTTTGGCTCTCTACTAGGAGTATGCCTCATAGTCCAAATTATCACAGGCCTATTCCTAGCAATACACTACACATCCGACACTTTAACAGCATTCTCATCAGTTACCCACATCTGCCGAGACGTAAACTACGGCTGACTAATCCGATACTTACACGCCAACGGAGCTTCAATATTCTTTATCTGCCTATTCCTTCATGTAGGGCGAGGAATGTACTACGGATCCTATACTTTCCTAGAAACATGAAACATTGGAGTA…
	TaIN099 ATGAAAAATCATCGTTGTAATTCAACTATAGAAACCCCTAATGACAAACATTCGAAAATCACACCCCCTACTCAAAATCATTAATCACTCCTTCATCGACCTTCCCGCCCCATCCAACATCTCATCATGATGAAATTTTGGCTCTTTACTAGGAGTATGCCTCATAGTCCAAATTATCACAGGCCTATTCCTAGCAATACACTACACATCCGACACTTTAACAGCATTCTCATCAGTTACCCACATCTGCCGAGACGTAAACTACGGCTGACTAATCCGATACTTACACGCCAACGGAGCTTCAATATTCTTTATCTGCCTATTCCTTCATGTAGGGCGAGGGATATACTACGGATCCTATACTTTCCTAGAAACATGAAACATTGGAGTA…
	TaIn017 ATGAAAAATCATCGTTGTAATTCAACTATAGAAACCCCTAATGACAAACATTCGAAAATCACACCCCCTACTCAAAATCATTAATCACTCCTTCATCGACCTTCCCGCCCCATCCAACATCTCATCATGATGAAATTTTGGCTCTTTACTAGGAGTATGCCTCATAGTCCAAATTATCACAGGCCTATTCCTAGCAATACACTACACATCCGACACTTTAACAGCATTCTCATCAGTTACCCACATCTGCCGAGACGTAAACTACGGCTGACTAATCCGATACTTACACGCCAACGGAGCTTCAATATTCTTTATCTGCCTATTCCTTCATGTAGGGCGAGGGATATACTACGGATCCTATACTTTCCTAGAAACATGAAACATTGGAGTA…
	TaIn018 ATGAAAAATCATCGTTGTAATTCAACTATAGAAACCCCTAATGACAAACATTCGGAAATCACACCCCCTACTAAAAATCATTAACCACTCCTTCATTGATCTTCCAGCCCCATCCAACATCTCATCATGATGAAATTTTGGCTCTCTTCTAGGAGTATGCCTTATAATTCAAATTATCACAGGCCTATTCCTAGCAATACATTACACATCCGACACCTTAACAGCATTCTCATCAGTTACCCACATCTGCCGAGACGTAAACTATGGGTGACTAATCCGATACTTACATGCCAATGGAGCCTCAATATTCTTTATCTGTTTATTCCTCCATGTAGGCCGAGGGATATACTACGGATCCTACACCTTTTTAGAAACATGAAACATTGGAATT…
	TaIn019 ATGAAAAATCATCGTTGTAATTCAACTATAGAAACCCCTAATGACAAACATCCGAAAATCACACCCCCTACTTAAAATCATTAATCACTCCTTCATCGACCTTCCCGCCCCATCCAACATCTCATCATGATGAAATTTTGGCTCTCTACTAGGAGTATGCCTCATAATTCAAATTATCACAGGCCTATTCCTAGCAATACACTACACATCCGACACTTTAACAGCATTCTCATCAGTTACCCACATCTGCCGAGACGTAAACTACGGCTGATTAATCCGATACTTACATGCCAACGGAGCTTCAATATTCTTTATCTGCTTATTCCTCCATGTAGGCCGAGGAATATACTACGGATCCTACACTTTCCTAGAAACATGAAACATTGGAGTC…
	TaIn020 ATGAAAAATCATCGTTGTAATTCAACTATAGAAACCCCTAATGACAAACATTCGGAAATCACACCCCCTACTAAAAATCATTAACCACTCCTTCATTGATCTTCCAGCCCCATCCAACATCTCATCATGATGAAATTTTGGCTCTCTTCTAGGAGTATGCCTTATAGTTCAAATTATCACAGGCCTATTCCTAGCAATACATTACACATCCGACACTTTAACAGCATTCTCATCAGTTACCCACATCTGCCGAGACGTAAACTATGGCTGACTAATCCGATACTTACATGCCAATGGAGCCTCAATATTCTTTATCTGCTTATTCCTCCATGTAGGCCGAGGGATATACTACGGATCCTACACCTTTTTAGAAACATGAAACATTGGAGTT…
	TaIn021 ATGAAAAATCATCGTTGTAATTCAACTATAGAAACCCCTAATGACAAACATTCGGAAATCACACCCCCTACTAAAAATCATTAACCACTCCTTCATTGATCTTCCAGCCCCATCCAACATCTCATCATGATGAAATTTTGGCTCTCTTCTAGGAGCATGCCTTATAGTTCAAATTATCACAGGCCTATTCCTAGCAATACATTACACATCCGACACTTTAACAGCATTCTCATCAGTTACCCACATCTGCCGAGACGTAAACTATGGCTGACTAATCCGATACTTACATGCCAATGGAGCCTCAATATTCTTTATCTGCTTATTCCTCCATGTAGGCCGAGGGATATACTACGGATCCTACACCTTTTTAGAAACATGAAACATTGGAGTT…
	TaIn022 ATGAAAAATCATCGTTGTAATTCAACTATAGAAACCCCTAATGACAAACATTCGGAAATCACACCCCCTACTAAAAATCATTAACCACTCCTTCATTGATCTTCCAGCCCCATCCAACATCTCATCATGATGAAATTTTGGCTCTCTTCTAGGAGTATGCCTTATAGTTCAAATTATCACAGGCCTATTCCTAGCAATACATTACACATCCGACACTTTAACAGCATTCTCATCAGTTACCCACATCTGCCGAGACGTAAACTATGGCTGACTAATCCGATACTTACATGCCAATGGAGCCTCAATATTCTTTATCTGCTTATTCCTCCATGTAGGCCGAGGGATATACTACGGATCCTACACCTTTTTAGAAACATGAAACATTGGAGTT…
	TaIn100 ATGAAAAATCATCGTTGTAATTCAACTATAGAAACCCCTAATGACAAACATTCGAAAATCACACCCCCTACTCAAAATCATTAATCACTCCTTCATCGACCTTCCCGCCCCATCCAACATCTCATCATGATGAAATTTTGGCTCTTTACTAGGAGTATGCCTCATAGTCCAAATTATCACAGGCCTATTCCTAGCAATACACTACACATCCGACACTTTAACAGCATTCTCATCAGTTACCCACATCTGCCGAGACGTAAACTACGGCTGACTAATCCGATACTTACACGCCAACGGAGCTTCAATATTCTTTATCTGCCTATTCCTTCATGTAGGGCGAGGGATATACTACGGATCCTATACTTTCCTAGAAACATGAAACATTGGAGTA…
	TaIn101 ATGAAAAATCATCGTTGTAATTCAACTATAGAAACCCCTAATGACAAACATTCGAAAATCACACCCCCTACTCAAAATCATTAATCACTCCTTCATCGACCTTCCCGCCCCATCCAACATCTCATCATGATGAAATTTTGGCTCTTTACTAGGAGTATGCCTCATAGTCCAAATTATCACAGGCCTATTCCTAGCAATACACTACACATCCGACACTTTAACAGCATTCTCATCAGTTACCCACATCTGCCGAGACGTAAACTACGGCTGACTAATCCGATACTTACACGCCAACGGAGCTTCAATATTCTTTATCTGCCTATTCCTTCATGTAGGGCGAGGGATATACTACGGATCCTATACTTTCCTAGAAACATGAAACATTGGAGTA…
	TaIn102 ATGAAAAATCATCGTTGTAATTCAACTATAGAAACCCCTAATGACAAACATTCGAAAATCACACCCCCTACTCAAAATCATTAATCACTCCTTCATCGACCTTCCCACCCCATCCAACATCTCATCATGATGAAATTTTGGCTCTCTACTAGGAGTATGCCTCATAGTCCAAATTATCACAGGCCTATTCCTAGCAATACACTACACATCCGACACTTTAACAGCATTCTCATCAGTTACCCACATCTGCCGAGACGTAAACTACGGCTGACTAATCCGATACTTACACGCCAACGGAGCTTCAATATTCTTTATCTGCCTATTCCTTCATGTAGGGCGAGGAATGTACTACGGATCCTATACTTTCCTAGAAACATGAAACATTGGAGTA…
	TaIn103 ATGAAAAATCATCGTTGTAATTCAACTATAGAAACCCCTAATGACAAACATTCGAAAATCACACCCCCTACTCAAAATCATTAATCACTCCTTCATCGACCTTCCCACCCCATCCAACATCTCATCATGATGAAATTTTGGCTCTCTACTAGGAGTATGCCTCATAGTCCAAATTATCACAGGCCTATTCCTAGCAATACACTACACATCCGACACTTTAACAGCATTCTCATCAGTTACCCACATCTGCCGAGACGTAAACTACGGCTGACTAATCCGATACTTACACGCCAACGGAGCTTCAATATTCTTTATCTGCCTATTCCTTCATGTAGGGCGAGGAATGTACTACGGATCCTATACTTTCCTAGAAACATGAAACATTGGAGTA…
	TaIn107 ATGAAAAATCATCGTTGTAATTCAACTATAGAAACCCCTAATGACAAACATTCGGAAATCACACCCCCTACTAAAAATCATTAACCACTCCTTCATTGATCTTCCAGCCCCATCCAACATCTCATCATGATGAAATTTTGGCTCTCTTCTAGGAGTATGCCTTATAGTTCAAATTATCACAGGCCTATTCCTAGCAATACATTACACATCCGACACTTTAACAGCATTCTCATCAGTTACCCACATCTGCCGAGACGTAAACTATGGCTGACTAATCCGATACTTACATGCCAATGGAGCCTCAATATTCTTTATCTGCTTATTCCTCCATGTAGGCCGAGGGATATACTACGGATCCTACACCTTTTTAGAAACATGAAACATTGGAGTT…
	TaIn108 ATGAAAAATCATCGTTGTAATTCAACTATAGAAACCCCTAATGACAAACATTCGGAAATCACACCCCCTACTAAAAATCATTAACCACTCCTTCATTGATCTTCCAGCCCCATCCAACATCTCATCATGATGAAATTTTGGCTCTCTTCTAGGAGTATGCCTTATAGTTCAAATTATCACAGGCCTATTCCTAGCAATACATTACACATCCGACACTTTAACAGCATTCTCATCAGTTACCCACATCTGCCGAGACGTAAACTATGGCTGACTAATCCGATACTTACATGCCAATGGAGCCTCAATATTCTTTATCTGCTTATTCCTCCATGTAGGCCGAGGGATATACTACGGATCCTACACCTTTTTAGAAACATGAAACATTGGAGTT…
	TaIn109 ATGAAAAATCATCGTTGTAATTCAACTATAGAAACCCCTAATGACAAACATTCGGAAATCACACCCCCTACTAAAAATCATTAACCACTCCTTCATTGATCTTCCAGCCCCATCCAACATCTCATCATGATGAAATTTTGGCTCTCTTCTAGGAGTATGCCTTATAGTTCAAATTATCACAGGCCTATTCCTAGCAATACATTACACATCCGACACTTTAACAGCATTCTCATCAGTTACCCACATCTGCCGAGACGTAAACTATGGCTGACTAATCCGATACTTACATGCCAATGGAGCCTCAATATTCTTTATCTGCTTATTCCTCCATGTAGGCCGAGGGATATACTACGGATCCTACACCTTTTTAGAAACATGAAACATTGGAGTT…
	TaIn110 ATGAAAAATCATCGTTGTAATTCAACTATAGAAACCCCTAATGACAAACATTCGGAAATCACACCCCCTACTAAAAATCATTAACCACTCCTTCATTGATCTTCCAGCCCCATCCAACATCTCATCATGATGAAATTTTGGCTCTCTTCTAGGAGTATGCCTTATAGTTCAAATTATCACAGGCCTATTCCTAGCAATACATTACACATCCGACACTTTAACAGCATTCTCATCAGTTACCCACATCTGCCGAGACGTAAACTATGGCTGACTAATCCGATACTTACATGCCAATGGAGCCTCAATATTCTTTATCTGCTTATTCCTCCATGTAGGCCGAGGGATATACTACGGATCCTACACCTTTTTAGAAACATGAAACATTGGAGTT…
	TaIn111 ATGAAAAATCATCGTTGTAATTCAACTATAGAAACCCCTAATGACAAACATTCGAAAATCACACCCCCTACTCAAAATCATTAATCACTCCTTCATCGACCTTCCCACCCCATCCAACATCTCATCATGATGAAATTTTGGCTCTCTACTAGGAGTATGCCTCATAGTCCAAATTATCACAGGCCTATTCCTAGCAATACACTACACATCCGACACTTTAACAGCATTCTCATCAGTTACCCACATCTGCCGAGACGTAAACTACGGCTGACTAATCCGATACTTACACGCCAACGGAGCTTCAATATTCTTTATCTGCCTATTCCTTCATGTAGGGCGAGGAATGTACTACGGATCCTATACTTTCCTAGAAACATGAAACATTGGAGTA…
	TaIn112 ATGAAAAATCATCGTTGTAATTCAACTATAGAAACCCCTAATGACAAACATTCGGAAATCACACCCCCTACTAAAAATCATTAACCACTCCTTCATTGATCTTCCAGCCCCATCCAACATCTCATCATGATGAAATTTTGGCTCTCTTCTAGGAGTATGCCTTATAGTTCAAATTATCACAGGCCTATTCCTAGCAATACATTACACATCCGACACTTTAACAGCATTCTCATCAGTTACCCACATCTGCCGAGACGTAAACTATGGCTGACTAATCCGATACTTACATGCCAATGGAGCCTCAATATTCTTTATCTGCTTATTCCTCCATGTAGGCCGAGGGATATACTACGGATCCTACACCTTTTTAGAAACATGAAACATTGGAGTT…
	TaJp014 ATGAAAAATCATCGTTGTAATTCAACTATAGAAACCCCTAATGACAAACATTCGGAAATCACACCCCCTACTAAAAATCATTAACCACTCCTTCATTGATCTTCCAGCCCCATCCAACATCTCATCATGATGAAATTTTGGCTCTCTTCTAGGAGTATGCCTTATAATTCAAATTATCACAGGCCTATTCCTAGCAATACATTACACATCCGACACTTTAACAGCATTCTCATCAGTTACCCACATCTGCCGAGACGTAAACTATGGCTGACTAATCCGATACTTACATGCCAATGGAGCCTCAATATTCTTTATCTGCTTATTCCTCCATGTAGGCCGAGGTATATACTACGGATCCTACACCTTTTTAGAAACATGAAACATTGGAGTT…
	TaJp015 ATGAAAAATCATCGTTGTAATTCAACTATAGAAACCCCTAATGACAAACATTCGGAAATCACACCCCCTACTAAAAATCATTAACCACTCCTTCATTGATCTTCCAGCCCCATCCAACATCTCATCATGATGAAATTTTGGCTCTCTTCTAGGAGTATGCCTTATAATTCAAATTATCACAGGCCTATTCCTAGCAATACATTACACATCCGACACTTTAACAGCATTCTCATCAGTTACCCACATCTGCCGAGACGTAAACTATGGCTGACTAATCCGATACTTACATGCCAATGGAGCCTCAATATTCTTTATCTGCTTATTCCTCCATGTAGGCCGAGGTATATACTACGGATCCTACACCTTTTTAGAAACATGAAACATTGGAGTT…
	TaJp016 ATGAAAAATCATCGTTGTAATTCAACTATAGAAACCCCTAATGACAAACATTCGGAAATCACACCCCCTACTAAAAATCATTAACCACTCCTTCATTGATCTTCCAGCCCCATCCAACATCTCATCATGATGAAATTTTGGCTCTCTTCTAGGAGTATGCCTTATAATTCAAATTATCACAGGCCTATTCCTAGCAATACATTACACATCCGACACTTTAACAGCATTCTCATCAGTTACCCACATCTGCCGAGACGTAAACTATGGCTGACTAATCCGATACTTACATGCCAATGGAGCCTCAATATTCTTTATCTGCTTATTCCTCCATGTAGGCCGAGGTATATACTACGGATCCTACACCTTTTTAGAAACATGAAACATTGGAGTT…
	TaSu104 ATGAAAAATCATCGTTGTAATTCAACTATAGAAACCCCTAATGACAAACATTCGAAAATCACACCCCCTACTCAAAATCATTAATCACTCCTTCATCGACCTTCCCGCCCCATCCAACATCTCATCATGATGAAATTTTGGCTCTTTACTAGGAGTATGCCTCATAGTCCAAATTATCACAGGCCTATTCCTAGCAATACACTACACATCCGACACTTTAACAGCATTCTCATCAGTTACCCACATCTGCCGAGACGTAAACTACGGCTGACTAATCCGATACCTACACGCCAACGGAGCTTCAATATTCTTTATCTGCCTATTCCTTCATGTAGGGCGAGGGATATACTACGGATCCTATACTTTCCTAGAAACATGAAACATTGGAGTA…
	TaSu105 ATGAAAAATCATCGTTGTAATTCAACTATAGAAACCCCTAATGACAAACATTCGAAAATCACACCCCCTACTCAAAATCATTAATCACTCCTTCATCGACCTTCCCGCCCCATCCAACATCTCATCATGATGAAATTTTGGCTCTCTACTAGGAGTATGCCTCATAGTCCAAATTATCACAGGCCTATTCCTAGCAATACACTACACATCCGACACTTTAACAGCATTCTCATCAGTTACCCACATCTGCCGAGACGTAAACTACGGCTGACTAATCCGATACTTACACGCCAACGGAGCTTCAATATTCTTTATCTGCATATTCCTTCATGTAGGGCGAGGGATATACTACGGATCCTATACTTTCCTAGAAACATGAAACATTGGAGTA…
	TiIn050 ATGAAAAATCATCGTTGTAATTCAACTATAGAAACCCCTAATGACAAACATCCGAAAATCACACCCCCTACTTAAAATCATTAATCACTCCTTCATCGACCTTCCCGCCCCATCCAACATCTCATCATGATGAAATTTTGGCTCTCTACTAGGAGTATGCCTCATAATTCAAATTATCACAGGCCTATTCCTAGCAATACACTACACATCCGACACTTTAACAGCATTCTCATCAGTTACCCACATCTGCCGAGACGTAAACTACGGCTGATTAATCCGATACTTACATGCCAACGGAGCTTCAATATTCTTTATCTGCTTATTCCTCCATGTAGGCCGAGGAATATACTACGGATCCTACACTTTCCTAGAAACATGAAACATTGGAGTC…
	TiIn113 ATGAAAAATCATCGTTGTAATTCAACTATAGAAACCCCTAATGACAAACATCCGAAAATCACACCCCCTACTTAAAATCATTAATCACTCCTTCATCGACCTTCCCGCCCCATCCAACATCTCATCATGATGAAATTTTGGCTCTCTACTAGGAGTATGCCTCATAATTCAAATTATCACAGGCCTATTCCTAGCAATACACTACACATCCGACACTTTAACAGCATTCTCATCAGTTACCCACATCTGCCGAGACGTAAACTACGGCTGATTAATCCGATACTTACATGCCAACGGAGCTTCAATATTCTTTATCTGCTTATTCCTCCATGTAGGCCGAGGAATATACTACGGATCCTACACTTTCCTAGAAACATGAAACATTGGAGTC…
	TuAu114 ATGAAAAATCATCGTTGTAATTCAACTATAGAAACATCTAATGACAAACATCCGAAAATCTCACCCCTTACTCAAAATCATTAACCACTCCTTCATTGACCTTCCCGCCCCATCCAACATCTCATCATGATGAAACTTCGGTTCTCTCCTAGGGGTATGCCTCATAATTCAAATCATCACAGGCCTATTCCTAGCAATACACTACACATCCGACACTACAACAGCATTTTCATCAGTCACCCATATCTGCCGAGATGTCAATTACGGCTGACTGATCCGATATTTACATGCCAACGGAGCCTCCCTATTCTTCATCTGCCTATACCTCCACGTAGGACGAGGAATATACTACGGATCCTACACTTTCCTAGAGACATGAAATATCGGAGTT…
	TuAu115 ATGAAAAATCATCGTTGTAATTCAACTATAGAAACATCTAATGACAATCATTCGAAAATCTCACCCCTTACTTAAAATCATTAACCACTCCTTCATTGACCTCCCCGCCCCATCCAACATTTCATCATGATGAAACTTCGGTTCTCTCCTAGGGGTATGCCTCATAATTCAAATCATCACAGGCCTATTCCTAGCAATACACTACACATCCGACACTACAACAGCATTTTCATCAGTCACCCATATCTGCCGAGACGTCAATTACGGCTGACTGATCCGATACTTACATGCCAACGGAGCCTCCCTATTCTTCATCTGCCTATACCTCCACGTAGGACGAGGAATATACTACGGATCCTACACTTTCCTAGAGACATGAAATATCGGAGTT…
	TuAu116 ATGAAAAATCATCGTTGTAATTCAACTATAGAAACATCTAATGACAAACATTCGAAAATCTCACCCCCTACTCAAAATCATTAACCACTCCTTCATTGACCTTCCCGCCCCATCCAACATTTCATCATGATGAAACTTCGGTTCTCTCCTAGGGGTATGCCTCATAATTCAAATCATCACAGGCCTATTTCTAGCAATACACTACACATCCGACACTACAACAGCATTTTCATCAGTCACCCATATCTGCCGAGATGTCAATTACGGCTGACTGATCCGATACTTACATGCCAACGGAGCCTCTCTATTCTTCATCTGCCTATACCTCCACGTAGGACGAGGAATATACTACGGATCCTACACTTTCCTAGAGACATGAAATATCGGAGTT…
	TuAu118 ATGAAAAATCATCGTTGTAATTCAACTATAGAAACATCTAATGACAAACATTCGAAAATCTCACCCCTTACTCAAAATCATTAACCACTCCTTCATTGACCTTCCCGCCCCATCCAACATTTCATCATGATGAAACTTCGGTTCTCTCCTAGGGGTATGCCTCATAATTCAAATCATCACAGGCCTATTCCTAGCAATACACTACACATCCGACACTACAACAGCATTTTCATCAGTCACCCATATCTGCCGAGATGTGAATTACGGCTGGCTGATCCGATACTTACATGCCAACGGAGCCTCCCTATTCTTCATCTGCCTATACCTCCACGTAGGACGAGGGATATACTATGGATCCTATACTTTCCTAGAAACATGAAATATTGGAGTT…
	VePN053 ATGAAAAATCATCGTTGTAATTCAACTATAGAAACATCTAATGACAAACATTCGGAAATCTCACCCCCTACTCAAAATCATTAATCACTCTTTCATTGACCTCCCCGCCCCATCCAACATCTCATCATGATGAAACTTCGGCTCTCTCCTAGGAGTATGTCTCATAATTCAAATCATCACAGGACTATTCCTAGCAATACACTACACATCCGACACTATAACAGCATTTTCATCAGTCACCCATATCTGCCGAGATGTAAACTACGGCTGGCTTATTCGATACTTACATGCCAACGGAGCCTCTACATTCTTTATCTGCCTATACCTCCATGTAGGACGAGGAATGTACTACGGATCCTACACCTTCCTAGAAACATGAAACATTGGCATT…
	VePN119 ATGAAAAATCACCGTTGTAATTCAACTATAGAAACATCTAATGACAAACATTCGAAAATCCCACCCATTGCTCAAAATTATTAATCACTCTTTCATTGACCTTCCTGCCCCATCCAACATCTCATCATGATGAAACTTTGGCTCTCTCCTAGGAGTATGCCTCATAATTCAAATCATCACAGGCCTATTCCTAGCAATACACTACACATCCGACACTACAACAGCATTCTCATCAGTCACCCATATCTGCCGAGATGTCAACTACGGCTGACTAATTCGATACTTACATGCCAACGGAGCCTCTACATTCTTCATCTGCCTATACCTCCACGTAGGACGAGGAATGTATTACGGATCCTACACCTTCCTAGAAACATGAAACATTGGAGTT…
	VePN120 ATGAAAAATCATCGTTGTAATTCAACTATAGAAACATCTAATGACAAACATTCGAAAATCTCACCCCCTACTCAAAATCATTAATCACTCTTTCATTGACCTCCCCGCCCCATCCAACATCTCATCATGATGAAACTTCGGCTCTCTCCTAGGAGTATGTCTCATAATTCAAATCATCACAGGACTATTCCTAGCAATACACTACACATCCGACACCATAACAGCATTTTCATCAGTCACCCATATCTGCCGAGATGTAAACTATGGCTGGCTTATTCGATACTTACATGCCAACGGAGCCTCTACATTCTTTATCTGCCTATACCTCCATGTAGGACGAGGAATGTACTACGGATCCTACACCTTCCTAGAAACATGAAACATTGGCATC…
	VePN121 ATGAAAAATCATCGTTGTAATTCAACTATAGAAACATCTAATGACAAACATTCGAAAATCTCATCCCCTACTCAAAATCATTAATCACTCTTTCATTGACCTCCCTGCCCCATCCAACATCTCATCATGATGAAACTTCGGCTCTCTCCTAGGAGTATGTCTCATAATTCAAATCATCACAGGACTATTCCTAGCAATACACTACACATCCGACACTATAACAGCATTTTCATCAGTCACCCATATCTGCCGAGATGTAAACTATGGCTGGCTTATTCGATACTTACATGCCAACGGAGCCTCTACATTCTTTATCTGCCTATACCTCCATGTAGGACGAGGAATGTACTACGGATCCTACACCTTCCTAGAAACATGAAACATTGGCATC…
	VePN122 ATGAAAAATCATCGTTGTAATTCAACTATAGAAACCCCTAATGACAAACATTCGAAAATCTCATCCTCTACTCAAAATTATTAATCACTCCTTTATTGACCTTCCCGCTCCATCCAACATCTCATCATGATGAAACTTTGGCTCTCTATTAGGAGTATGCCTAATAATTCAAATCATTACAGGCCTGTTCCTAGCAATACACTACACATCCGACACTCTAACAGCATTTTCATCAGTTACCCACATCTGCCGAGACGTAAACTACGGCTGACTAATTCGATATTTACATGCCAACGGAGCTTCAATATTCTTTATCTGCTTATTCCTCCACGTAGGACGAGGAATGTACTATGGATCTTACACCTTCCTAGAAACATGAAACATTGGAATC…
;
End;
begin assumptions;
charset cytb = 1-713;
charset coi = 714-1415;
charset dloop = 1416-1953;
end;
