# Supplementary material for: Evolutionary relationships and divergence times among the native rats of Australia
Source: BMC Evol Biol. 2010 Dec 2;10:375. doi: 10.1186/1471-2148-10-375 (PMC3014932; doi:10.1186/1471-2148-10-375)
Supplement: Additional file 4 — Sequence labels&accessions.xls. Summary of sample information: sequence labels, species names and GenBank accessions. [file 1471-2148-10-375-S4.XLS]

## Sheet: Sheet1
		GenBank Accession Number
3G sequence label	Species	D-loop	Cyt b	COI
MusR052	Mus musculus	NC_006914	NC_006914	NC_006914
ExNZ042	R. exulans	EF186311	EF186426	EF186541
ExCI031	R. exulans	EF186299	EF186414	EF186529
ExCI032	R. exulans	EF186300	EF186415	EF186530
ExFi043	R. exulans	EF186302	EF186417	EF186532
ExHa036	R. exulans	EF186303	EF186418	EF186533
ExHa037	R. exulans	EF186304	EF186419	EF186534
ExHu034	R. exulans	EF186305	EF186420	EF186535
ExNZ041	R. exulans	EF186310	EF186425	EF186540
ExRa035	R. exulans	EF186314	EF186429	EF186544
ExNZ040	R. exulans	EF186309	EF186424	EF186539
ExSa029	R. exulans	EF186315	EF186430	EF186545
ExSa030	R. exulans	EF186316	EF186431	EF186546
ExCI033	R. exulans	EF186301	EF186416	EF186531
ExMq038	R. exulans	EF186307	EF186422	EF186537
ExMq039	R. exulans	EF186308	EF186423	EF186538
ExTh028	R. exulans	EF186319	EF186434	EF186549
ExTh026	R. exulans	EF186317	EF186432	EF186547
ExTh027	R. exulans	EF186318	EF186433	EF186548
ExPN024	R. exulans	EF186312	EF186427	EF186542
ExIn023	R. exulans	EF186306	EF186421	EF186536
ExPN025	R. exulans	EF186313	EF186428	EF186543
FaAu056	R. fuscipes	EF186321	EF186435	EF186550
FcAu057	R. fuscipes	EF186322	EF186436	EF186551
FcAu058	R. fuscipes	EF186323	EF186437	EF186552
FfAu060	R. fuscipes	EF186325	EF186439	EF186554
FfAu059	R. fuscipes	EF186324	EF186438	EF186553
HoSu062	R. hoffmanni	EF186328	EF186443	EF186558
HoSu044	R. hoffmanni	EF186326	EF186441	EF186556
HoSu061	R. hoffmanni	EF186327	EF186442	EF186557
KaSL063	R. kandianus	EF186329	EF186444	EF186559
KaSL064	R. kandianus	EF186330	EF186445	EF186560
KaSL065	R. kandianus	EF186331	EF186446	EF186561
LePN066	R. leucopus	EF186336	EF186449	EF186564
LePN067	R. leucopus	EF186337	EF186450	EF186565
LeAu068	R. leucopus	EF186332	EF186448	EF186563
LcAu069	R. leucopus	EF186333	EF186447	EF186562
LlAu071	R. leucopus	EF186335	EF186452	EF186567
LlAu070	R. leucopus	EF186334	EF186451	EF186566
RLuAu127	R. lutreolus	GU570666	GU570671	GU570676
RLuAu128	R. lutreolus	GU570667	GU570672	GU570677
MoPN046	R. mordax	EF186338	EF186453	EF186568
NiPN075	R. niobe	EF186344	EF186459	EF186574
NiPN074	R. niobe	EF186343	EF186458	EF186573
NiPN073	R. niobe	EF186342	EF186457	EF186572
NiPN054	R. niobe	EF186340	EF186455	EF186570
NiPN077	R. niobe	EF186345	EF186460	EF186575
NiPN072	R. niobe	EF186341	EF186456	EF186571
Noxx001	R. norvegicus	NC_001665	NC_001665	NC_001665
NoRa002	R. norvegicus	EF186347	EF186462	EF186577
NoHu003	R. norvegicus	EF186346	EF186461	EF186576
	R. norvegicus	AJ428514	AJ428514*	AJ428514*
Noxx049	R. norvegicus	AY172581*	AY172581	AY172581
NgPN051	R. novaeguineae	EF186339	EF186454	EF186569
PrPN012	R. praetor	EF186348	EF186463	EF186578
PrPN013	R. praetor	EF186349	EF186464	EF186579
PrPN123	R. praetor	EF186351	EF186466	EF186581
PrPN124	R. praetor	EF186352	EF186467	EF186582
PrPN125	R. praetor	EF186353	EF186468	EF186583
PrPN078	R. praetor	EF186350	EF186465	EF186580
RaNZ004	R. rattus	EF186355	EF186470	EF186585
RaHu006	R. rattus	EF186354	EF186469	EF186584
RaSa007	R. rattus	EF186360	EF186475	EF186590
RaRa008	R. rattus	EF186359	EF186474	EF186589
RaPN009	R. rattus	EF186356	EF186471	EF186586
RaPN079	R. rattus	EF186358	EF186473	EF186588
RaPN010	R. rattus	EF186357	EF186472	EF186587
DiMa126	R. rattus diardi	EF186298	EF186413	EF186528
DiMa080	R. rattus diardi	EF186294	EF186409	EF186524
DiMa081	R. rattus diardi	EF186295	EF186410	EF186525
DiMa082	R. rattus diardi	EF186296	EF186411	EF186526
DiMa083	R. rattus diardi	EF186297	EF186412	EF186527
RuPN055	R. ruber	EF186361	EF186476	EF186591
SoAu088	R. sordidus	EF186364	EF186479	EF186594
SoAu089	R. sordidus	EF186365	EF186480	EF186595
SoAu086	R. sordidus	EF186362	EF186477	EF186592
SoAu087	R. sordidus	EF186363	EF186478	EF186593
StPN093	R. steini	EF186370	EF186485	EF186600
StIn090	R. steini	EF186366	EF186481	EF186596
StIn091	R. steini	EF186367	EF186482	EF186597
StPN097	R. steini	EF186374	EF186489	EF186604
StPN096	R. steini	EF186373	EF186488	EF186603
StPN094	R. steini	EF186371	EF186486	EF186601
StPN095	R. steini	EF186372	EF186487	EF186602
StPN092	R. steini	EF186369	EF186484	EF186599
StPN047	R. steini	EF186368	EF186483	EF186598
TaJp014	R. tanezumi	EF186393	EF186508	EF186623
TaJp015	R. tanezumi	EF186394	EF186509	EF186624
TaJp016	R. tanezumi	EF186395	EF186510	EF186625
TaIn020	R. tanezumi	EF186378	EF186493	EF186608
TaIn021	R. tanezumi	EF186379	EF186494	EF186609
TaIn022	R. tanezumi	EF186380	EF186495	EF186610
TaIn107	R. tanezumi	EF186387	EF186502	EF186617
TaIn108	R. tanezumi	EF186388	EF186503	EF186618
TaIn109	R. tanezumi	EF186389	EF186504	EF186619
TaIn110	R. tanezumi	EF186390	EF186505	EF186620
TaIn111	R. tanezumi	EF186391	EF186506	EF186621
TaIn112	R. tanezumi	EF186392	EF186507	EF186622
TaIn017	R. tanezumi	EF186375	EF186490	EF186605
TaIn018	R. tanezumi	EF186376	EF186491	EF186606
TaIn019	R. tanezumi	EF186377	EF186492	EF186607
TaIn098	R. tanezumi	EF186381	EF186496	EF186611
TaIn099	R. tanezumi	EF186382	EF186497	EF186612
TaIn100	R. tanezumi	EF186383	EF186498	EF186613
TaIn101	R. tanezumi	EF186384	EF186499	EF186614
TaIn102	R. tanezumi	EF186385	EF186500	EF186615
TaIn103	R. tanezumi	EF186386	EF186501	EF186616
TaSu104	R. tanezumi	EF186396	EF186511	EF186626
TaSu105	R. tanezumi	EF186397	EF186512	EF186627
FlHk045	R. flavipectus (=tanezumi)	EF186320	EF186440	EF186555
TiIn113	R. tiomanicus	EF186399	EF186514	EF186629
TiIn050	R. tiomanicus	EF186398	EF186513	EF186628
TuAu116	R. tunneyi	EF186402	EF186517	EF186632
TuAu115	R. tunneyi	EF186401	EF186516	EF186631
TuAu114	R. tunneyi	EF186400	EF186515	EF186630
TuAu118	R. tunneyi	EF186403	EF186518	EF186633
VePN053	R. verecundus	EF186404	EF186519	EF186634
VePN119	R. verecundus	EF186405	EF186520	EF186635
VePN120	R. verecundus	EF186406	EF186521	EF186636
VePN121	R. verecundus	EF186407	EF186522	EF186637
VePN122	R. verecundus	EF186408	EF186523	EF186638
RViAu123	R. villosissimus	GU570668	GU570673	GU570678
RViAu124	R. villosissimus	GU570669	GU570674	GU570679
RViAu125	R. villosissimus	GU570670	GU570675	GU570680
