# Supplementary material for: Evolutionary relationships and divergence times among the native rats of Australia
Source: BMC Evol Biol. 2010 Dec 2;10:375. doi: 10.1186/1471-2148-10-375 (PMC3014932; doi:10.1186/1471-2148-10-375)
Supplement: Additional file 5 — 3G-WG_partitionedByRegion_RY_encoded.nxs. The 3 gene regions alignment extracted from the specimens in the WG dataset. [file 1471-2148-10-375-S5.NXS]

#NEXUS 

Begin data;
	Dimensions ntax=17 nchar=1946;
	Format datatype=DNA gap=- interleave=yes;
	Matrix
[prot12]
ExNZ040  ATACAAATCGAATCCACCCTCTAAATATAACATCTTATGACTCCGCCCTCAAATTCTCTGTGAATTGGTCCTTTGGGTTGCTATATCAATATACGGCTTTCTGCATCATAACTCGAACCTACGCTTTCTCGTACCAATTGCGGAGTAATAGGTGCTATCGTATTCAGCAAGGGCTCATTTTTATTGTTTTCTCAGTGGCGGGATTATAGGTCTAACTTCTGAACTGAAATGGATGTCTCTTTGCGTATGCACGCTTATGGTAGTCTCCTGGGCAATTCTTTGGGGCACGTATACAACTCTTCGCATCCTAATGGACACCTGTGATGATTGGGGGTTTCGTGAAAGCACCTACCGTTTTGCTTCATTATCTCCTTATATGCGCCTGCATGTCACTCTTTCTCAGAACGGTCAAAACCACGGCTAATCGAGCGAAAATCCTTCACCTATATTGTAACGTGCTTTTCACAACAAAGAATGGACCTTATTTTTTGGGCTGGCGGATGTGGACGCTTAGATTTATCGGCGATTGGCACCGGGCCTCTGGGAGACAATTAAAGTATGTACGCCAGCTTGTATATTTTTATGTATCCATATATGGGGTTGGAATGCTGTCCCTATATGGGCCCGAATGCTTCCCGATAAAAATAGTTTGCTCTCCCCTCTTCTCTCTTTGCTCTCATGTGAGCGGGCGGACGGTGACGTTACCCCTTGCGGAATTGCCAGCGGGCTCGTGACTACATTTTCCTCACTGCGGGTTCTCATTTGGGCATAATTATACACATATAAATAACCCCGCATACCATACAACCCCTTTGTTGTCGTTTATACGCGTCTCTCTCTTCCTCCGTCTGCGCGGATACATCTCTACGACGAACTAAACACTTTTGACCGCGGGGGGGACCATCTTACACACTTT
ExPN024  ATACAAATCGAATCCACCCTCTAAATATAACATCTTATGACTCCGCCCTCAAATTCTCTGTGAATTGGTCCTTTGGGTTGCTATATCAATATACGGCTTTCTGCATCATAACTCGAACCTACGCTTTCTCGTACCAATTGCGGAGTAATAGGTGCTATCGTATTCAGCAAGGGCTCATTTTTATTGTTTTCTCAGTGGCGGGATTATAGGTCTAACTTCTGAACTGAAATGGATGTCTCTTTGCGTATGCACGCTTATGGTAGTCTCCTGGGCAATTCTTTGGGGCACGTATACAACTCTTCGCATCCTAATGGACACCTGTGATGATTGGGGGTTTCGTGAAAGCACCTACCGTTTTGCTTCATTATCTCCTTATATGCGCCTGCATGTCACTCTTTCTCAGAACGGTCAAAACCACGGCTAATCGAGCGAAAATCCTTCACCTATATTGTAACGTGCTTTTCACAACAAAGAATGGACCTTATTTTTTGGGCTGGCGGATGTGGACGCTTAGATTTATCGGCGATTGGCACCGGGCCTCTGGGAGACAATTAAAGTATGTACGCCAGCTTGTATATTTTTATGTATCCATATATGGGGTTGGAATGCTGTCCCTATATGGGCCCGAATGCTTCCCGATAAAAATAGTTTGCTCTCCCCTCTTCTCTCTTTGCTCTCATGTGAGCGGGCGGACGGTGACGTTACCCCTTGCGGAATTGCCAGCGGGCTCGTGACTACATTTTCCTCACTGCGGGTTCTCATTTGGGCATAATTATACACATATAAATAACCCCGCATACCATACAACCCCTTTGTTGTCGTTTATACGCGTCTCTCTCTTCCTCCGTCTGCGCGGATACATCTCTACGACGAACTAAACACTTTTGACCGCGGGGGGGACCATCTTACACACTTT
ExTh028  ATACAAATCGAATCCACCCTCTAAATATAACATCTTATGACTCCGCCCTCAAATTCTCTGTGAATTGGTCCTTTGGGTTGCTATATCAATATACGGCTTTCTGCATCATAACTCGAACCTACGCTTTCTCGTACCAATTGCGGAGTAATAGGTGCTATCGTATTCAGCAAGGGCTCATTTTTATTGTTTTCTCAGTGGCGGGATTATAGGTCTAACTTCTGAACTGAAATGGATGTCTCTTTGCGTATGCACGCTTATGGTAGTCTCCTGGGCAATTCTTTGGGGCACGTATACAACTCTTCGCATCCTAATGGACACCTGTGATGATTGGGGGTTTCGTGAAAGCACCTACCGTTTTGCTTCATTATCTCCTTATATGCGCCTGCATGTCACTCTTTCTCAGAACGGTCAAAACCACGGCTAATCGAGCGAAAATCCTTCACCTATATTGTAACGTGCTTTTCACAACAAAGAATGGACCTTATTTTTTGGGCTGGCGGATGTGGACGCTTAGATTTATCGGCGATTGGCACCGGGCCTCTGGGAGACAATTAAAGTATGTACGCCAGCTTGTATATTTTTATGTATCCATATATGGGGTTGGAATGCTGTCCCTATATGGGCCCGAATGCTTCCCGATAAAAATAGTTTGCTCTCCCCTCTTCTCTCTTTGCTCTCATGTGAGCGGGCGGACGGTGACGTTACCCCTTGCGGAATTGCCAGCGGGCTCGTGACTACATTTTCCTCACTGCGGGTTCTCATTTGGGCATAATTATACACATATAAATAACCCCGCATACCATACAACCCCTTTGTTGTCGTTTATACGCGTCTCTCTCTTCCTCCGTCTGCGCGGATACATCTCTACGACGAACTAAACACTTTTGACCGCGGGGGGGACCATCTTACACACTTT
FfAu059  ATACAAATCGAATCCACCCTCTAAATATAACATCTTGTGACTCCGCCCTCAAATTCTCTGTGAATTGGTCCTTTGGATTGCTATGTCAATATACGGCTTTCTGCATCATAACTCGAACACACGCTTTCTCGTACCAATTGCGGAGTAATAGGTGCTATCGTACTCAGCAAGGGCTCATTTTTATTGCTTACTCAGTGGCGGGATTATAGGTCTAACTTCTGAACTGAAATGGGTATCTCTTTACGTATGCACGCTTATGGTAGTCTCCTGGGCAATTCTTTGGGGCACGTATACAACTCTTCGCATCCTAATGGACACTTGTGATGATTGGGGGTTTCGTGAAAGCACTTACCGTTTTGCTTCATTATCTCCTTATATGCGCCTGCATGTCACTCTTTCTCAGAACGGTCAAAACCACGGCTGATCAAGCGAAAATCCTTCACCTATATTGTAACGTGCTTTTCACAACAAAGAATGGACCTTATTTTTTGGGCTGGCGGATGTGGACGCCTAGATTTATCGGCGATTGGCACCGGGCCTCTGGGAGACAATTAAAGTATGTACGCCAGCTTGTATATTTTTATGTATCCATATATGGGGTTGGAATGCTGTCCCTATATGGGCCCGAATGCTTCCCGATAAAAATAGTTTGTTCTCCCCTCTTCTCTCTTTGCTCTCATGTGAGCGGGCGGACGGTGACGTTACCCCTTGCGGAACTGCCAGCGGGCTCGTGATTACATTTTCCTCACTGCGGGTTCTCATTTGGGCATAATTATACACATATAAATAACCCCGCATACCATACAACCCCTTTGTTGTCGTTTATACGCGTCTTTCTCTTCTTCCGTTTGCGCGGATACATCTCTACGACGAACTAAACACTTTTGACCGCGGGGGGGACCATCTTACACATTTT
LeAu068  ATACAAATCGAATCCACCCTATAAATATAACATCTTATGACTCCGCCCTCAAATTCTCTGTGAATTGGTCCTCTGGGTTGCTATATCAATATACGGCTTTCTGCATCATAACTCGAACATACGCTTTCTCGTACCAATTGCGGAGTAATAGGTGCTATCGTATTCAGCAAGGGCTCACTTTTATTGCTTACTCAGTGGCGGGATTATAGGTCTAACTTCTGAACTGAAATGGATATCTCTTTACGTATGCACGCTTATGGTAGTCTCCTGGGCAATTCTTTGGGGCACGTATACAACTCTTCGCATCCTAATGGACACCTGTGATGATTGGGGGTTTCGTGAAAGCACTTACCGTTTTGCTTCATTATCTCCTTATATGCGCCTGCATGTCACTCTTTCTCAGAACGGTCAAAACCACGGTTAATCAAGCGAAAATCCTTCACCTATATTGTAACGTGCTTTTCACAACAAAGAATGGACCTTATTTTTTGGGCTGGCGGATGTGGACGCTTAGATTTATCGGCGATTGGCACCGGGCCTTTGGGAGACAATTAAAGTATGTACGCCAGCTTGTATATTTTTATGTATCCATATATGGGGTTGGAATGCTGTCCCTATATGGGCCCGAATGCTTCCCGATAAAAATAGTTTGTTCTCCCCTCTTCTCTCTTTGCTCTCATGTGAGCGGGCGGACGGTGACGTTACCCCTTGCGGAACTGCCAGCGGGCTCGTGATTACATTTTCCTCACTGCGGGTTCTCATTTGGGCATAATTATACACATATAAATAACCCCGCATACCATACAACCCCTTTGTTGTCGTTTATACGCGTCTCTCTCTTCTTCCGTTTGCGCGGATACATCTCTACGACGAACTAAACACTTTTGACCGCGGGGGGGACCATCTTACACA----
LePN066  ATGCAAATCGAATCCACCCTCTAAATATAACATCTTATGACTCCGCCCTCAAATTCTCTGTGAATTGGTCCTCTGGGTTGCTATATCAATATACGGCTTTCTGCATCATAACTCGAACATACGCTTTCTCGTACCAATTGCGGAGTAATAGGTGCTATCGTATTCAGCAAGGGCTCATTTTTATTGCTTACTCAGTGGCGGGATTATAGGTCTAACTTCTGAACTGAAATGGATATCTCTTTACGTATGCACGCTTATGGTAGTCTCCTGGGCAATTCTTTGGGGCACGTATACAACTCTTCGCATCCTAATGGACACCTGTGATGATTGGGGGTTTCGTGAAAGCACTTACCGTTTTGCTTCATTATCTCCTTATATGCGCCTGCATGTCACTCTTTCTCAGAACGGTCAAAACCACGGTTAATCAAGCGAAAATCCTTCACCTATATTGTAACGTGCTTTTCACAACAAAGAATGGACTTTATTTTTTGGGCTGGCGGATGTGGACGCTTAGATTTATCGGCGATTGGCACCGGGCCTCTGGGAGACAATTAAAGTATGTTCGCCAGCTTGTATATTTTTATGTATCCATATATGGGGTTGGAATGCTGTCCTTATATGGGCCCGAATGCTTCCCGATAAAAATAGTTTGTTCTCCCCTCTTCTCTCTTTGCTCTCATGTGAGCGGGCGGACGGTGACGTTACCCCTTGCGGAACTGCCAGCGGGCTCGTGATTACATTTTCCTCACTGCGGGTTCTCATTTGGGCATAATTATACACATATAAATAACCCCGCATACCATACAACCCCTTTGTTGTCGTTTATACGCGTCTCTCTCTTCTTCCGTCTGCGCGGATACATCTCTACGACGAATTAAACACTTTTGACCGCGGGGGGGACCATCTTACACACTTT
LuAu126  ATACAAATCGAATCCACCCTCTAAATATAACATCTTATGACTCCGCCCTCAAATTCTCTGTGAATTGGTCCTCTGGGTTGCTATATCAATATACGGCTTTCTGCATCATAACTCGAACACACGCTTTCTCGTACCAATTGCGGAGTAATAGGTGCTATCGTATTCAGCAAGGGCTCATTTTTATTGCTTACTCAGTGGCGGGATTATAGGTCTAACTTCTGAACTGAAATGGATATCTCTTTGCGTATGCACGCTTATGGTAGTCTCCTGGGCAATTCTTTGGGGCACGTATACAACTCTTCGCATCCTAATGGACACCTGTGATGATTGGGGGTTTCGTGAAAGCACTTACCGTTTTGCTTCATTATCTCCTTATATGCGCCTGCATGTCACTCTTTCTCAGAACGGTCAAAACCACGGTTGATCAAGCGAAAATCCTTCACCTATATTGTAACGTGCTTTTCACAACAAAGAATGGACCTTATTTTTTGGGCTGGCGGATGTGGACGCTTAGATTTATCGGCGATTGGCACCGGGCCTCTGGGAGACAATTAAAGTATGTACGCCAGCTTGTATATTTTTATGTATCCATATATGGGGTTGGAATGCTGTCCCTATATGGGCCCGAATGCTTCCCGATAAAAATAGTTTGTTCTCCCCTCTTCTCTCTCTGCTCTCATGTGAGCGGGCGGACGGTGACGTTACCCCTTGCGGAACTGCCAGCGGGCTCGTGATTACATTTTCCTCACTGCGGGTTCTCATTTGGGCATAATTATACACATATAAATAACCCCGCATACCATACAACCCCTTTGTTGTCGTTTATACGCGTCTTTCTCTTCCTCCGTTTGCGCGGATACATCTCTACGACGAACTAAACACTTTTGACCGCGGGGGGGACCATCTTACACACTTT
MusR052  ATACAAATCGAAACCACCTTTTAAATATAACATCTTATGACTCCGCCCTCAAATTCTCTGTGAATTGGTCCTCTGGGTTGCTATGTCAATATACGGCTTTTTGCATCATAACTCGAACATACGCTTTCTCGTACCAATTGCGGAGTAATAGGTGCTATCGTAATCAGCAAGGGCTCATTTTTATTGTTTTCTCAGTGGCGGGTTTATAGGTCTAACTTATGAACTGAAATGGGTCTCTCTTTGCGTATGCACGCTTATGGTAGTCTCCTGGGCAATTCTTTGGGGCACGTATACAACTCTTCGCATCCTAATGGACACCTGTGATGATTGGGGGTTTCGTGAAAGCACTTACCGTTTTGCTTCATTATTTCCTTATATGCGCCTGCATGTCACTCTTTCTCAGAACGGTCAAAACCACGGTTAATCGAGCGAAAATCCTTCACCTATATTATAACGTGTTTTTCACAACAAAGAATGGACCTTACTCTTTGGGCTGGCGGATGTGGACGCCTAGATTTATCGGCGATTGGCACCGGGCCTTTGGGAGACAATTAAAGTATGTACGCCAGCTTGTATATTTTTATGTATCCATATATGGGGTTGGAATGCTGTCCCTATATGGGCCCGAATGCTTCCCGATAAAAATAGTTTGCTCTCCCCTCTTCTCTCTCTGCTCTCATGTGAGCGGGCGGACGGTGACGTTACCCCCTGCGGAACTGCCAGCGGGCTCGTGACTACATTTTCCTCATTGCGGGTTCTCATTTGGGCATAATTATACACATATAAATAACCCCGCATACCATACAACCCCTTTGTTGTCGTCTATACGCGTCTCTCTTTTCCTCCGTCTGCGCGGATACATCTCTACGACGAACTAAACACTTTTGACCGCGGGGGGGACCATCTTACACACTTT
PrPN012  ATACAAATCGAATCCACCCTCTAAATATAACATCTTATGACTCCGCCCTCAAATTCTCTGTGAATTGGTCCTCTGGGTTGCTATATCAATATACGGCTTTCTGCATCATAACTCGAACACACGCTTTCTCGTACCAATTGCGGAGTAATAGGTGCTATCGTACTCAGCAAGGGCTCACTTTTATTGCTTACTCAGTGGCGGGATTATAGGTCTAGCTTCTGAACTGAAATGGGTATCTCTTTGCGTATGCACGCTTATGGTAGTCTCCTGGGCAATTCTTTGGGGCACGTATACAACTCTTCGCATCCTAATGGACACCTGTGATGATTGGGGGTTTCGTGAAAGCACCTACCGTTTTGCTTCATTATCTCCTTATATGCGCCTGCATGTCACTCTTTCTCAGAACGGTCAAAACCACGGCTGATCAAGCGAAAATCCTTCACCTATATTGTAACGTGCTTTTCACAACAAAGAATGGACCTTACTTTTTGGGCTGGCGGATGTGGACGCCTAGATCTATCGGCGATTGGCACCGGGCCTCTGGGAGACAATTAAAGTATGTACGCCAGCTTGTATATTTTTATGTATCCATATATGGGGTTGGAATGCTGTCCCTATATGGGCCCGAATGCTTCCCGATAAAAATAGTTTGTTCTCCCCTCTTCTCTCTCTGCTCTCATGTGAGCGGGCGGACGGTGACGTTACCCCTTGCGGAACTGCCAGCGGGCTCGTGATTACATTTTCCTCACTGCGGGTTCTCATTTGGGCATAATTATACACATATAAATAACCCCGCATACCATACAACCCCTTTGTTGTCGTTTATACGCGTCTCTCTCTTCTTCCGTTTGCGCGGATACATCTCTACGACGAACTAAACACTTTTGACCGCGGGGGGGACCATCTTACACACTTT
RaNZ004  ATACAAATCGAATCCACCCTATAAATATAACATCTTATGACTCCGCCCTCAAATTCTCTGTGAATTGGTCCTCTGGGTTGCTATGTCAATATACGGTTTTCTGCATCATAACTCGAACTTACGCTTTCTCGTACCAATTGCGGAGTAATAGGTGCTATCGTATTCAGCAAGGGCTCATTTTTATTGTTTTCTCAGTGGCGGGATTATAGGTCTAACTTTTGAACTGAAATGGATATCTCTTTGCGTATGCACGCTTATGGTAGTCTCCTGGGCAATTCTTTGGGGCACGTATACAACTTTTCGCATCCTAATGGACACCTGTGATGATTGGGGGTTTCGTGAAAGCACCTACCGTTTTGCTTCATTATCTCCTTATATGCGCCTGCATGTCACTCTTTCTCAGAACGGTCAAAACCACGGCTAATCGAGCGAAAATCCTTCACCTATATTGTAACGTGCTTTTCACAACAAAGAATGGACCTTACTTTTTGGGCTGGCGGATGTGGACGCTTAGATCTATCGGCGACTGGCACCGGGCCTCTGGGAGACAATTAAAGTATGTACGCCAGCTTGTATATTTTTATGTATCCATATATGGGGTTGGAATGCTGTCCCTATATGGGCCCGAATGCTTCCCGATAAAAATAGTTTGTTCTCCCCTCTTTTCTCTTTGCTCTCATGTGAGCGGGCGGACGGTGACGTTACCCCTTGCGGAACTGCCAGCGGGCTCGTGACTACATTTTCCTCACTGCGGGTTCTCATTTGGGCATAATTATACACATATAAATAACCCCGCATACCATACAACCCCTTTGTTGTCGTTTATACGCGTCTCTCTCTTCCTCCGTTTGCGCGGATACATCTCTACGACGAACTAAACACTTTTGACCGCGGGGGGGACCATCTTACACACTTT
Rnovden  ATACAAATCGAATCCACCCTTTAAATATAACATCTTATGACTCCGCCCTCAAATTCTCTGTGAATTGGTCCTCTGGGTTGCTATGTCAATCTACGGTTTTCTGCATCATAACTCGAACATACGCTTTCTCGTACCAATTGCGGAGTAATAGGTGCTATCGTACTCACCAAGGGCTCATTTTTATTGCTTTCTCAGTGGCGGGCTTATAGGTCTAACTTCTGAACTGAAATGGATATCTCTTTGCGTATGCACGCTTATGGTAGTCTCCTGGGCAATTCTTTGGGGCACGTATACAACTTTTCGCATCCTAATGGACACCTGTGATGATTGGGGGTTTCGTGAAAGCACCTACCGTTTTGCTTCATTATCTCCTTATATGCGCCTGCATGTCACTCTTTCTCAGAACGGTCAAAACCACGGTTAATCGAGCGAAAATCCTTCACCTATATTGTAACGTGCTTTTCACAACAAAGAATGGACCTTACTTTTTGGGCTGGCGGATGTGGACGCTTAGATCTATCGGCGACTGGCACCGGGCCTCTGGGAGACAATTAAAGTATGTACGCCAGCTTGTATATTTTTATGTATCCATATATGGGGTTGGAATGCTGTCCCTATATGGGCCCGAATGCTTCCCGATAAAAATAGTTTGCTCTCCCCTCTTCTCTCTTTGCTCTCATGTGAGCGGGCGGACGGTGACGTTACCCCTTGCGGAACTGCCAGCGGGCTCGTGATTACATTTTCCTCACTGCGGGTTCTCATTTGGGCATAATTATACACATATAAATAACCCCGCATACCATACAACCCCTTTGTTGTCGTCTATACGCGTCTCTCTCTTCCTCCGTTTGCGCGGATACATCTCTACGACGAACTAAACACTTTTGACCGCGGGGGGGACCATCTTACACACTTT
Rnovmil  ATACAAATCGAATCCACCCTTTAAATATAACATCTTATGACTCCGCCCTCAAATTCTCTGTGAATTGGTCCTCTGGGTTGCTATGTCAATCTACGGTTTTCTGCATCATAACTCGAACATACGCTTTCTCGTACCAATTGCGGAGTAATAGGTGCTATCGTACTCAGCAAGGGCTCATTTTTATTGCTTTCTCAGTGGCGGGCTTATAGGTCTAACTTCTGAACTGAAATGGATATCTCTTTGCGTATGCACGCTTATGGTAGTCTCCTGGGCAATTCTTTGGGGCACGTATACAACTTTTCGCATCCTAATGGACACCTGTGATGATTGGGGGTTTCGTGAAAGCACCTACCGTTTTGCTTCATTATCTCCTTATATGCGCCTGCATGTCACTCTTTCTCAGAACGGTCAAAACCACGGTTAATCAAGCGAAAATCCTTCACCTATATTGTAACGTGCTTTTCACAACAAAGAATGGACCTTACTTTTTGGGCTGGCGGATGTGGACGCTTAGATCTATCGGCGACTGGCACCGGGCCTCTGGGAGACAATTAAAGTATGTACGCCAGCTTGTATATTTTTATGTATCCATATATGGGGTTGGAATGCTGTCCCTATATGGGCCCGAATGCTTCCCGATAAAAATAGTTTGCTCTCCCCTCTTCTCTCTTTGCTCTCATGTGAGCGGGCGGACGGTGACGTTACCCCTTGCGGAACTGCCAGCGGGCTCGTGATTACATTTTCCTCACTGCGGGTTCTCATTTGGGCATAATTATACACATATAAATAACCCCGCATACCATACAACCCCTTTGTTGTCGTCTATACGCGTCTCTCTCTTCCTCCGTTTGCGCGGATACATCTCTACGACGAACTAAACACTTTTGACCGCGGGGGGGACCATCTTACACACTTT
Rnovtok  ATACAAATCGAATCCACCCTTTAAATATAACATCTTATGACTCCGCCCTCAAATTCTCTGTGAATTGGTCCTCTGGGTTGCTATGTCAATCTACGGTTTTCTGCATCATAACTCGAACATACGCTTTCTCGTACCAATTGCGGAGTAATAGGTGCTATCGTACTCAGCAAGGGCTCATTTTTATTGCTTTCTCAGTGGCGGGCTTATAGGTCTAACTTCTGAACTGAAATGGATATCTCTTTGCGTATGCACGCTTATGGTAGTCTCCTGGGCAATTCTTTGGGGCACGTATACAACTTTTCGCATCCTAATGGACACCTGTGATGATTGGGGGTTTCGTGAAAGCACCTACCGTTTTGCTTCATTATCTCCTTATATGCGCCTGCATGTCACTCTTTCTCAGAACGGTCAAAACCACGGTTAATCGAGCGAAAATCCTTCACCTATATTGTAACGTGCTTTTCACAACAAAGAATGGACCTTACTTTTTGGGCTGGCGGATGTGGACGCTTAGATCTATCGGCGACTGGCACCGGGCCTCTGGGAGACAATTAAAGTATGTACGCCAGCTTGTATATTTTTATGTATCCATATATGGGGTTGGAATGCTGTCCCTATATGGGCCCGAATGCTTCCCGATAAAAATAGTTTGCTCTCCCCTCTTCTCTCTTTGCTCTCATGTGAGCGGGCGGACGGTGACGTTACCCCTTGCGGAACTGCCAGCGGGCTCGTGATTACATTTTCCTCACTGCGGGTTCTCATTTGGGCATAATTATACACATATAAATAACCCCGCATACCATACAACCCCTTTGTTGTCGTCTATACGCGTCTCTCTCTTCCTCCGTTTGCGCGGATACATCTCTACGACGAACTAAACACTTTTGACCGCGGGGGGGACCATCTTACACACTTT
SoAu088  ATACAAATCGAATCCACCCTCTAAATATAACATCTTATGACTCCGCCCTCAAATTCTCTGTGAATTGGTCCTCTGGGTTGCTATATCAATATACGGCTTTCTGCATCATAACTCGAACACACGCTTTCTCGTACCAATTGCGGAGTAATAGGTGCTATCGTATTCAGCAAGGGCTCACTTTTATTGCTTACTCAGTGGCGGGATTATAGGTCTAACTTCTGAACTGAAATGGGTATTTCTTTGCGTATGCACGCTTATGGTAGTCTCCTGGGCAATTCTTTGGGGCACGTATACAACTCTTCGCATCCTAATGGACACCTGTGATGATTGGGGGTTTCGTGAAAGCACTTACCGTTTTGCTTCATTATCTCCTTATATGCGCCTGCATGTCACTCTTTCTCAGAACGGTCAAAACCACGGCTAATCAATCGAAAATCCTTCACCTATATTGTAACGTGCTTTTCACAACAAAGAATGGACCTTATTTTTTGGGCTGGCGGATGTGGACGCTTAGATTTATCGGCGATTGGCACCGGGCCTCTGGGAGACAATTAAAGTATGTACGCCAGCTTGTATATTTTTATGTATCCATATATGGGGTTGGAATGCTGTCCCTATATGGGCCCGAATGCTTCCCGATAAAAATAGTTTGTTCTCCCCTCTTCTCTCTTTGCTCTCATGTGAGCGGGCGGACGGTGACGTTACCCCTTGCGGAACTGCCAGCGGGCTCGTGATTACATTTTCCTCACTGCGGGTTCTCATTTGGGCATAATTATACACATATAAATAACCCCGCATACCATACAACCCCTTTGTTGTCGTTTATACGCGTCTCTCTCTTCTTCCGTTTGCGCGGATACATCTCTACGACGAACTAAACACTTTTGACCGCGGGGGGGACCATCTTACACACTTA
TaJp015  ATACAAATCGAATCCACCCTCTAAATATAACATCTTATGACTCCGCCCTCAAATTCTCTGTGAATTGGTCCTCTGGGTTGCTATATCAATATACGGCTTTCTGCATCATAACTCGAACTTACGCTTTCTCGTACCAATTGCGGAGTAATAGGTGCTATCGTATTCAGCAAGGGCTCATTTTTATTGTTTTCTCAGTGGCGGGATTATAGGTCTAACTTTTGAACTGAAATGGGTGTCTTTTTGCGTATGCACGCTTATGGTAGTCTCCTGGGCAATTCTTTGGGGCACGTATACAACTTTTCGCATCCTAATGGACACCTGTGATGATTGGGGGTTTCGTGAAAGCACCTACCGTTTTGCTTCATTATCTCCTTATATGCGCCTGCATGTCACTCTTTCTCAGAACGGTCAAAACCACGGCTAATCGAGCGAATATCCTTCACCTATATTGTAACGTGCTTTTCACAACAAAGAATGGACCTTACTTTTTGGGCTGGCGGATGTGGACGCTTAGATCTATCGGCGACTGGCACCGGGCCTCTGGGAGACAATTAAAGTATGTACGCCAGCTTGTATATTTTTATGTATCCATATATGGGGTTGGAATGCTGTCCCTATATGGGCCCGAATGCTTCCCGATAAAAATAGTTTGTTCTCCCCTCTTTTCTCTTTGCTCTCATGTGAGCGGGCGGACGGTGACGTTACCCCTTGCGGAACTGCCAGCGGGCTCGTGACTACATTTTCCTCACTGCGGGTTCTCATTTGGGCATAATTATACACATATAAATAACCCCGCATACCATACAACCCCTTTGTTGTCGTTTATACGCGTCTCTCTCTTCCTCCGTTTGCGCGGATACATCTCTACGACGAACTAAACACTTTTGACCGCGGGGGGGACCATCTTACACACTTT
TuAu114  ATACAAATCGAATCCACCTTCTAAATATAACATCTTATGACTCCGCCCTCAAATTCTCTGTGAATTGGTCCTCTGGGTTGCTATATCAATATACGGCTTTCTGCATCATAACTCGAACACACGCTTTCTCGTACCAATTGCGGAGTAATAGGTGCTATCGTATTCAGCAAGGGCTCCTTTTTATTGCTTACTCAGTGGCGGGATTATAGGTCTAACTTCTGAACTGAAATGGGTATCTCTTTGCGTATGCACGCTTATGGTAGTCTCCTGGGCAATTCTTTGGGGCACGTATACAACTCTTCGCATCCTAATGGACACTTGTGATGATTGGGGGTTTCGTGAAAGCACTTACCGTTTTGCTTCATTATCTCCTTATATGCGCCTGCATGTCACTCTTTCTCAGAACGGTCAAAACCACGGTTGATCAAGCGAAAATCCTTCACCTATATTGTAACGTGCTTTTCACAACAAAGAATGGACCTTATTTTTTGGGCTGGCGGATGTGGACGCTTAGATTTATCGGCGATTGGCACCGGGCCTCTGGGAGACAATTAAAGTATGTACGCCAGCTTGTATATTTTTATGTATCCATATATGGGGTTGGAATGCTGTCCCTATATGGGCCCGAATGCTTCCCGATAAAAATAGTTTGTTCTCCCCTCTTCTCTCTCTGCTCTCATGTGAGCGGGCGGACGGTGACGTTACCCCTTGCGGAATTGCCAGCGGGCTCGTGATTACATTTTCCTCACTGCGGGTTCTCATTTGGGCATAATTATACACATATAAATAACCCCGCATACCATACAACCCCTTTGTTGTCGTTTATACGCGTCTCTCTCTTCCTCCGTTTGCGCGGATACATCTCTACGACGAACTAAACACTTTTGACCGCGGGGGGGACCATCTTACACACTTT
ViAu129  ATACAAATCGAATCCACCCTTTAAATATAACATCTTATGACTCCGCCCTCAAATTCTCTGTGAATTGGTCCTCTGGGTTGCTATATCAATATACGGCTTTCTGCATCATAACTCGAACACACGCTTTCTCGTACCAATTGCGGAGTAATAGGTGCTATCGTATTCAGCAAGGGCTCATTTTTATTGCTTACTCAGTGGCGGGATTATAGGTCTAACTTCTGAACTGAAATGGGTATCTCTTTGCGTATGCACGCTTATGGTAGTCTCCTGGGCAATTCTTTGGGGCACGTATACAACTCTTCGCATCCTAATGGACACCTGTGATGATTGGGGGTTTCGTGAAAGCACTTACCGTTTTACTTCATTATCTCCTTATATGCGCCTGCATGTCACTCTTTCTCAGAACGGTCAAAACCACGGCTAATCGAGCGAAAATCCTTCACCTATATTGTAACGTGCTTTTCACAACAAAGAATGGACCTTATTTTTTGGGCTGGCGGATGTGGACGCTTAGATTTATCGGCGATTGGCACCGGGCCTCTGGGAGACAATTAAAGTATGTACGCCAGCTTGTATATTTTTATGTATCCATATATGGGGTTGGAATGCTGTCCCTATATGGGCCCGAATGCTTCCCGATAAAAATAGTTTGTTCTCCCCTCTTCTCTCTTTGCTCTCATGTGAGCGGGCGGACGGTGACGTTACCCCTTGCGGAACTGCCAGCGGGCTCGTGATTACATTTTCCTCACTGCGGGTTCTCATTTGGGCATAATTATACACATATAAATAACCCCGCATACCATACAACCCCTTTGTTGTCGTTTATACGCGTCTCTCTCTTCTTCCGTTTGCGCGGATACATCTCTACGACGAACTAAACACTTTTGACCGCGGGGGGGACCATCTTACACACTTT
[prot3]
ExNZ040  RRYYRRYYYRYRYYYYYYYYYYYRYYYRRRRYYYYRRRRYRRYRYYRYRYRRRYYRYYYRRRYRRYYYYYRYRYYYRRYRYRYYYRYRRYYYYRYYYRRRRRYYRYYYYRRRRYYRYYRRYRYRYYRYRYYRYRRRRRRYRRYRRYRYRRRYYYYYYYYRYRRYRRRYRRYRRYRYYYYRYYYYYRYYYYYYRYRYYYYYYRRRRYYYRYRYYYRYRYRYYRYYYRYYRYYRYYYRYYRYYYRRYYRRRRRRYRYRYYRYRYRRRRRYRYRYYYRYYYYYYRYYRYRRYYYRYRYRRYRRYRYRYRRRRYRYYYRRYRRRYYRYYRRYYRRYRRYRRRYRRRYRYRYRRRRYYYRYRYRYYYRRYRYRYYYYYYRYYRYYYRRYYYYYYYYYYRRRYYRYRYRRYYYRRYRRYRYRYRYYRRRRRRRYYYRYRRYRYRYYYYYYYYRYRYRYYYRYRY
ExPN024  RRYYRRYYYRYRYYYYYYYYYYYRYYYRRRRYYYYRRRRYRRYRYYRYRYRRRYYRYYYRRRYRRYYYYYRYRYYYRRYRYRYYYRYRRYYYYRYYYRRRRRYYRYYYYRRRRYYRYYRRYRRRYYRYRYYRYRRRRRRYRRYRRYRYRRRYYYYYYYYRYRRYRRRYRRYRRYRYYYYRYYYYYRYYYYYYRYRYYYYYYRRRRYYYRYRYYYRYRYRYYRYYYRYYRYYRYYYRYYRYYYRRYYRRRRRRYRYRYYRYRYRRRRRYRYRYYYRYYYYYYRYYRYRRYYYRYRYRRYRRYRYRYRRRRYRYYYRRYRRRYYRYYRRYYRRYRRYRRRYRRRYRYRYRRRRYYYRYRYRYYYRRYRYRYYYYYYRYYRYYYRRYYYYYYYYYYRRRYYRYRYRRYYYRRYRRYRYRYRYYRRRRRRRYYYRYRRYRYRYYYYYYYYRYRYRYYYRYRY
ExTh028  RRYYRRYYYRYRYYYYYYYYYYYRYYYRRRRYYYYRRRRYRRYRYYRYRYRRRYYRYYYRRRYRRYYYYYRYRYYYRRYRYRYYYRYRRYYYYRYYYRRRRRYYRYYYYRRRRYYRYYRRYRRRYYRYRYYRYRRRRRRYRRYRRYRYRRRYYYYYYYYRYRRYRRRYRRYRRYRYYYYRYYYYYRYYYYYYRYRYYYYYYRRRRYYYRYRYYYRYRYRYYRYYYRYYRYYRYYYRYYRYYYRRYYRRRRRRYRYRYYRYRYRRRRRYRYRYYYRYYYYYYRYYRYRRYYYRYRYRRYRRYRYRYRRRRYRYYYRRYRRRYYRYYRRYYRRYRRYRRRYRRRYRYRYRRRRYYYRYRYRYYYRRYRYRYYYYYYRYYRYYYRRYYYYYYYYYYRRRYYRYRYRRYYYRRYRRYRYRYRYYRRRRRRRYYYRYRRYRYRYYYYYYYYRYRYRYYYRYRY
FfAu059  RRYYRRYYYRYRYYYYYYYYYYYRYYYRRRRYYYYYRRRYYRYRYYRYRYRRRYYRYYYRRRYRYYYYYYRYRYYYRRYRYRYYYRYYRYYYYRYYYRRRRRYYRYYYYRRRRYYRYYRRYRYRRRRYRYYRYRRRRRYYRRYRRYRYYRRYYYYYRYYRRRRYRRYYRRYRRYRYYYYYYYYYYRYYYYYYRYYYYYYRYRRRRYYYRRRYYYRYRYRYYYYYYRYYRRYRYYYRYYRYYYRRYYYRRRRRRRYRYYRYRYRRRRRYRYRYYYRYYYYYYRYYRYRRYYYRYRRRRYRYYRYRYYRRRYRYYYRRYRRRYYRYYRRYYRRYRYYRRRYRRRYRRRRRRRYYYYRYRYYYYYRRYRYRYYYYYYRYRRYYYRRYYYYYRYYYYRRYYYRYRYRRYYYRRRRRYRYYRRYYRRRRRRRYYYRYYRYRYRYYYYYYYYRRRYRYYYRYRY
LeAu068  RRYYRRYYYRYRYYYYYYYYYYYRYYYRRRRYYYYYRRRYYRYRYYRRRYRRRYYRYYYRRRYRRYYYYYRYRYYYRRYRYRYYYRYYRYYYYRYYYRRRRRYYRYYYYRRRRYYYYYRRYRYRRYRYRYYRYRRRRRYYRRYRRYRYRRRYYYYYRYYRYRRYRRYYRRYRRYRYYYYYYYYYYRYYYYYYRYRYYYYRYRRRRYYYRRRYYYRYRYRYYRYYYRYYRYYRYYYRYYRYRYRRYYYRRRRRRRYRYYRYRYRRRRRYRYRYYYRYYYYYYRYYRYRRYYYRRRRRRYRYYRYRYRRRRYRYYYRRYRRRYYRYYRRYYRRYRYYRRYYRRRYRRRRRRRRYYYRYRYRYYYRRYRYRYYYYYYRYRRYYYRRYYYYYRYYYYRRYYYRYRYRRYYYRRRRRYRYYYRYYRRRRRRRYYYRYYRYRYRYYYYYYYYRYRYRYYYR---
LePN066  RRYYRRYYYRYRYYYYYYYYYYYRYYYRRRRYYYYYRRRYYRYRYYRRRYRRRYYRYYYRRRYRRYYYYYRYRYYYRYYRYRYYYRYYRYYYYRYYYRRRRRYYRYYYYRRRRYYYYYRRYRYRRYRYRYYRYRRRRRYYRRYRRYRYRRRYYYYYRYYRYRRYRRYYRRYRRYRYYYYYYYYYYRYYYYYYRYYYYYYRYRRRRYYYRRRYYYRYRYRYYRYYYRYYRYYRYYYRYYRYRYRRYYYRRRRRRRYRYYRYRYRRRRRYRYRYYYRYYYYYYRYYRYRRYYYRRRRRRYRYYRYRYRRRRYRYYYRRYRRRYYRYYRRYYRRYRYYRRYYRRRYRRRRRRRRYYYRYRYRYYYRRYRYRYYYYYYRYRRYYYRRYYYYYRYYYYRRYYYRYRYRRYYYRRRRRYRYYYRYYRRRRRRRYYYRYYRYRYRYYYYYYYYRYRYRYYYRYRY
LuAu126  RRYYRRYYYRYRYYYYYYYYYYYRYYYRRRRYYYYYRRYYYRYRYYRYRYRRRYYRYYYRRRYRRYYYYYRYRYYYRRYRYRYYYRYYRYYYYYYYYRRRRRYYRYYYYRRRRYYRYYRRYRYRRYRYRYYRYRRRRRYYRRYRRYRYRRRYYYYYRYYRYRRYRRYYRRYRRYRYYYYYYYYYYRYYYYYYRYYYRYYYYRRRRYYYRRRYYYRYRYRYYRYYYRYYRRYRYYYRYYRYYYRRYYYRRRRRRRYRYYRYRYRRRRRYRYRYYYRYYYYYYRYYRYRRYYYRYRRRRYRRYRYRYRRRRYRYYYRRYRRRYYRYYRRYYRRYYYYRRYYRRRYRRRRRRRRYYYRYRYRYYYRRYRYRYYYYYYRYRRYYYRRYYYYYRYYYYRRYYYRYRYRRYYYRRYRRYRYYRRYYRRRRRRRYYYRYYRYRYRYYYYYYYYRRRYYYRYRYRR
MusR052  RRYRRRRYRRYRYYYYRYYYRYYRYYYRRRRYYRYYRRYYRRYRYYRYYYRYRYYRRYRRRYYRRRRYYYRYRYYRRRYRYRYRYRYRRYYYYRYYYYRRYRYYRRYRYRRYRYYRRYRRYRYRYRRYRYYYYRRRRRRYRYYRYYRYYRRYYRYYRRYRYRRYRRYYRRYRYYRYRYYYYYYYRRYYYRYRRYYYYYYYYRRRRYYRRRRYRYRYRYRYYYYYYYYYRRYRYYYRYYRYYYRRYRYRRRRRYYRRYYRYRRRRYRRYRYRRYYRYYYYYRYYYYYYRYYYRRRRRRYRYYRYRYYRRRYRYRYRRYRRRYYRYYRYRRRRYYYYRRRRRRRRRRRRRRRYYRYRYRYRYYRRRRRYRRYYYYYRYRRRYYRYRYYYYYYYYYRRYRYRRRYRYRRYYRYRYYRYRRYRRRRRRRYRYYYRRRRYYYRYRYYYYYYRRRYRYYYRYRY
PrPN012  RRYYRRYYYRYRYYYYYYYYYYYRYYYRRRRYYYYYRRRYYRYRYYRYRYRRRYYRYYYRRRYRRYYYYYRYRYYYRRYRYRYYYRYYRYYYYRYYYRRRRRYYRYYYYRRRRYYRYYRRYRYRRYRYRYYRYRRRRRYYRYYRRYRYYRRYYYYYRYYRYRRYRRYYRRYRRYRYYYYYYYYYYRYYYYYYRYRYYYYRYRRRRYYYRRRYYYRYRYRYYRYYYRYYRYYRYYYRYYRYYYRRYYRRRRRRYRYRYYRYRYRRRRRYRYRYYYRYYYYYYRYYRYRRYYYRRRRRRYRYYRYRYRRRRYRYYYRRYRRRYYRYYRRYYRRYRYYRRYYRRRYRRRRRRRRYYYRYRYRYYYRRYRYRYYYYYYRYRRYYYRRYYYYYRYYYYRRYYYRYRYRRYYYRRRRRYRYYRRYYRRRRRRRYYYRYYRYYYRYYYYYYYYRYRYRYYYRYRY
RaNZ004  RRYYRRRYYRYRYYYYYYYYYYYRYYYRRRRYYYYYRRRYYRYRYYRRRYRRRYYRYYYRRRYRRYYYYYRYRYYYRRYRYRYYYRYRRYYYYRYYYRYRRRYYRYYYYRRRRYYRYYRRYRYRRYRYRYYRYRRRRRRYRRYRRYRYRRRYYYYYYYYRYRRYRRYYRRYRRYRRYYYRYYYYYRYYYYYYRYRYYYYYYRRRRYYYRRRYYYRYRYRYYRYYYRYYRYYRYYYRYYRYYYRRYYYRRRRRRRYRYYYYRYRRRRRRRYRYYYRYYYYYYRYYRYRRYYYRYRYRRYRYYRYRYRRRRYRYYYRRYRRRYYRYYRRYYRRYRYYRRRYRRRYRYRRRRRRYRYRYYYRYYYRYYYYRYYYYYYRYYRYYYRRYYYYYYYYYYRRYYYRYRYRRYRYRRYRRYRYRYRYYRRRRRRRYYYRYYRYRYRYYYYYYYYRYRYRYYYRYRY
Rnovden  RRYYRRYYYRYRYYYYYYYYYYYRYYYRRRRYYYYRRRRYYRRRYYRYRYRRRYYRYYYRRRYRRYYYYYRYRYYYRRYRYRRYYYYRRYYYYRYYYRRRRRYYRYYYYRRYRYYRYYRRYRYRRYRYRYYRYRRRRRRYRRYRRYRYRRRYYYYYRYYRYRRYRRYYRRYRRYRRYYYRYYYYYRYYYYYYRYRYYYYYYRRRRYYYRRRYYYRYRYRYYRYYYRYYRYYRYYYRYYRYYYRRYRYRRRRRRRYRYYRYRYRRRRRYRYRRYYRYYYYYYRYYRYRRYYYRRRYRRYRYYRYRYRRRRYRYYYRRYRRRYYRYYRRYYRRYRYYRRYYRRRYRYRRRRRRYYYRYRYRYYYRRYRYRYYYYYYRYRRYYYRRYYYYYYYYYYRRYYYRYRYRRYYYRRYRRYRYYRRYYRRRRRRRYYYRYYRYRYRYYYYYYYYRYRYRYYYRYRY
Rnovmil  RRYYRRYYYRYRYYYYYYYYYYYRYYYRRRRYYYYRRRRYYRRRYYRYRYRRRYYRYYYRRRYRRYYYYYRYRYYYRRYRYRYYYYYRRYYYYRYYYRRRRRYYRYYYYRRYRYYRYYRRYRYRRYRYRYYRYRRRRRRYRRYRRYRYRRRYYYYYRYYRYRRYRRYYRRYRRYRRYYYRYYYYYRYYYYYYRYRYYYYYYRRRRYYYRRRYYYRYRYRYYRYYYRYYRYYRYYYRYYRYYYRRYRYRRRRRRRYRYYRYRYRRRRRYRYRRYYRYYYYYYRYYRYRRYYYRRRYRRYRYYRYRYRRRRYRYYYRRYRRRYYRYYRRYYRRYRYYRRYYRRRYRYRRRRRRYYYRYRYRYYYRRYRYRYYYYYYRYRRYYYRRYYYYYYYYYYRRYYYRYRYRRYYYRRYRRYRYYRRYYRRRRRRRYYYRYYRYRYRYYYYYYYYRYRYRYYYRYRY
Rnovtok  RRYYRRYYYRYRYYYYYYYYYYYRYYYRRRRYYYYRRRRYYRRRYYRYRYRRRYYRYYYRRRYRRYYYYYRYRYYYRRYRYRYYYYYRRYYYYRYYYRRRRRYYRYYYYRRYRYYRYYRRYRYRRYRYRYYRYRRRRRRYRRYRRYRYRRRYYYYYRYYRYRRYRRYYRRYRRYRRYYYRYYYYYRYYYYYYRYRYYYYYYRRRRYYYRRRYYYRYRYRYYRYYYRYYRYYRYYYRYYRYYYRRYRYRRRRRRRYRYYRYRYRRRRRYRYRRYYRYYYYYYRYYRYRRYYYRRRYRRYRYYRYRYRRRRYRYYYRRYRRRYYRYYRRYYRRYRYYRRYYRRRYRYRRRRRRYYYRYRYRYYYRRYRYRYYYYYYRYRRYYYRRYYYYYYYYYYRRYYYRYRYRRYYYRRYRRYRYYRRYYRRRRRRRYYYRYYRYRYRYYYYYYYYRYRYRYYYRYRY
SoAu088  RRYYRRYYYRYRYYYYYYYYYYYRYYYRRRRYYYYRRRRYYRYRYYRYRYRRRYYRRYYRRRYRRYYYYYRYRYYYRRYRYRYYYRYYRYYYYRYYYRRRYRYYRYYYYRRRRYYRYYRRYRYRRYRYRYYRYRRRRRYYRRYRRYRYRRRYYYYYRYYRYRRYRRYYRRYRRYRYYYYYYYYYYRYYYYYYRYYYYYYYYRRRRYYYRRRYYYRYRYRYYRYYYRYYRRYRYYYRYYRYYYRRYYYRRRRRRRYRYYRYRYRRRRRYRYRYYYRYYYYYYRYYRYRRYYYRYRRRRYRYYRYRRRRRRYRYYYRRYRRRYYRYYRRYYRRYRYYRRRYRRRYRRRRRRRRYYYRYRYRYYYRRYRYRYYYYYYRYRRYYYRRYYYYYRYYYYRRYYYRYRYRRYRYRRRRRYRYYRRYYRRRRRRRYYYRYYRYRYRYYYYYYYYRRRYYYRYRYRY
TaJp015  RRYYRRRYYRRRYYYYYYYYYRYRYYYRRRRYYYYYRRRYYRYRYYRYRYRRRYYRYYYRRRYRRYYYYYRYRYYYRRYRYRYYYRYRRYYYYRYYYRYRYRYYRYYYYRRRRYYRYYRRYRYRRYRYRYYRYRRRRRRYRRYRRYRYRRRYYYYYYYYRYRRYRRYYRRYRRYRRYYYRYYYYYRYYYYYYRYRYYYYYYRRRRYYYRRRYYYRYRYRYYRYYYYYYRYYRYYYRYYRYYYRRYYYRRRRRRRYRYYRYRYRRRRRRRYRYYYRYYYYYYRYYRYRRYYYRYRYRRYRYYRYRYRRRRYRYYYRRYRRRYYRYYRRYYRRYRYYRRRYRRRYRYRRRRRRYRYRYYYRYYYRRYYYRYYYYYYRYYRYYYRRYYYYYYYYYYRRYYYRYRYRYYRYRRYRRYRYRYRYYRRRYRRRYYYRYYRYRYRYYYYYYYYRYRYRYYYRYRY
TuAu114  RRYYRRYYYRYRYYYYYYYYYYYRYYYRRRRYYYYYRRRYYRYRYYRYRYRRRYYRYYYRRRYRRYYYYYRYYYYYRRYRYRYYYRYYRYYYYRYYYRRRRRYYRYYYYRRRRYYRYYRRYRYRRYRYRYYRYRRRRRYYRRYRRYRYRRRYYYYYRYYRYRRYRRYYRRYRRYRYYYYYYYYYYRYYYYYYRYRYYYYYYRRRRYYYRRRYYYRYRYRYYRYYYRYYRYYRYYYRYYRYYYRRYYYRRRRRRRYRYYRYRYRRRRRYRYRYYYRYYYYYYRYYRYRRYYYRYRRRRYRYYRYRYRYRRYRYYYRRYRRRYYRYYRRYYRRYRYYRRYYRRRYRRRRRRRYYYYRYRYRYYYRRYRYRYYYYYYRYRRYYYRRYYYYYRYYYYRRYYYRYRYRYYYYRRRRRYRYYRRYYRRRRRRRRYRRYYRYRYYYYYYYYYYRRRYYYYYRYRY
ViAu129  RRYYRRYYYRYRYYYYYYYYYYYRYYYRRRRYYYYYRRRYYRYRYYRYRYRRRYYRRYYRRRYRRYYYYYRYRYYYRRYRYRYYYRYYRYYYYRYYYRRRYRYYRYYYYRRRRYYRYYRRYRYRRYRYRYYRYRRRRRYYRYYRRYRYRRRYYYYYRYYRYRRYRRYYRRYRRYRYYYYYYYYYYRYYYYYYRRRYYYYYYRRRRYYYRRRYYYRYRYRYYRYYYRYYRRYRYYYRYYRYYYRRYYYRRRRRRRYRYYRYRYRRRRRYRYRYYYRYYYYYYRYYRYRRYYYRYRYRRYRYYRYRRRYRRYRYYYRRYRRRYYRYYRRYYRRYRYYRRYYRRRYRRRRRRRRYYYRYRYRYYYRRYRYRYYYYYYRYRRYYYRRYYYYYRYYYYRRYYYRYRYRRYYYRRRRRYRYYRRYYRRRRRRRYYYRYYRYRYRYYYYYYYYRRRYYYRYRYRR
[other]
ExNZ040  ATGAAAAATCATCGTTGTAATTCAACTATAGAAACCCCTAAACAGTACATAAAATGACATAGGACATTAAAACATTTATGTATATCGTACATTAATTTATCTACCCCAAGCATATAAGC-ATGTAATATA-AGTCAATGTATTAAGACATAATATTT-AAA-CTCAACTAGAAA-TCCACG---ATAACATGAATATT--CTCACATACATTAATCTAATGTTTTACGGACATACCTGTGTTATCAGACATACACCAT-AAAGTCATAAAC-CTTTCTCTTCCATATGACTATCCCTGACCCCAGTTGGTCTCAATTTCTACCATCCTCCGTGAAATCAACAACCCGCCCACTCGTCCCCCTCTTCTCGCTCCGGGCCCATACAACTTGGGGGTGACTATCCTGAAACTTTACCAGGCATCTGGTTCTTACTTCAGGGCCATCAGTTGGTGTATCGCCCATACGTTCCTCTTAAATAAGACATCTCGATGGTAACGGGTCTAATCAGCCCATGACCAACATAACTGT-GGTGTCATACATTTGGTATTTTTTAATTTTCGGATGCCTTCCC-
ExPN024  ATGAAAAATCATCGTTGTAATTCAACTATAGAAACCCCTAAACAGTACATAAAATGATATAGGACATTAAAACATTTATGTATATCGTACATTAATTTATCTACCCCAAGCATATAAGC-ATGTAATATA-AATCAATGTATTAAGACATAACATTT-AAA-CTCAACTAAAAA-TCCACA---ACAACATGAATATT--CTCACATACATTAATATAATGTTCTACGGACATATCTGTGTTATTAGACATACACCAT-AAAGTCATAAAC-CTTTCTCTTCCATATGACTATCCCTGACCCCAGTTGGTCTCAATTTCTACCATCCTCCGTGAAATCAACAACCCGCCCACTCGTCCCCCTCTTCTCGCTCCGGGCCCATACAACTTGGGGGTGACTATCCTGAAACTTTACCAGGCATCTGGTTCTTACTTCAGGGCCATCAGTTGGTGTATCGCCCATACGTTCCTCTTAAATAAGACATCTCGATGGTAACGGGTCTAATCAGCCCATGACCAACATAACTGT-GGTGTCATACATTTGGTATTTTTTAATTTTCGGATGCCTTCCC-
ExTh028  ATGAAAAATCATCGTTGTAATTCAACTATAGAAACCCCTAAACAGTACATAAAATGACATAGGACATTAAAACATTTATGTATATCGTACATTAATTTATCTACCCCAAGCATATAAGC-ATGTAATATA-AATCAATGTATTAAGACATAATATTT-AAA-CTCAACTAAAAA-TCCACA---ATAACATGAATATT--CTCATATACATTAACATAATGTTCTACGGACATATCTGTGTTATTAGACATACACCAT-AAAGTCATAAAC-CTTTCTCTTCCATATGACTATCCCTGACCCCAGTTGGTCTCAATTTCTACCATCCTCCGTGAAATCAACAACCCGCCCACTCGTCCCCCTCTTCTCGCTCCGGGCCCATACAACTTGGGGGTGACTATCCTGAAACTTTACCAGGCATCTGGTTCTTACTTCAGGGCCATCAGTTGGTGTATCGCCCATACGTTCCCCTTAAATAAGACATCTCGATGGTAACGGGTCTAATCAGCCCATGACCAACATAACTGT-GGTGTCATACATTTGGTATTTTTTAATTTTCGGATGCCTTCCC-
FfAu059  ATGAAAAATCATCGTTGTAATTCAACTATAGAAACATCTAAATAGTACATAAAATTATATAGAACATTAATACATTAATGTATATCGTGCATTAATTTCTTTTCCCCATGCATATAAGCAATGTAAATCTTAATTAATGTATCAAGACATAATAATT-AAA--TCAACTT-AAA-TCCTTC---ACAACATGGATATT--CTTAAATACATTAAGATAATGTTTTCCAGACATACCTGTGTTATTAGACATACACCAT-AAAGTCATAAA-TCTTTCTTTTCCATATGACTATCCTCGACCCTAATTTGTCTATATTTCTACCATCCTCCGTGAAATCAACAACCCGCCCACTAGTCCCCCTCTTCTCGCTCCGGGCCCATACAACTTGGGGGTCGCTATAGTGAAACTTTATCAGACATCTGGTTCTTTCTTCAGGGTCAT-AAATGATTTATCGTCCATACGTTCCCCTTAAATAAGACATCTCGATGGT-ACAGGTCTAG-CAATTAGTAACCAACATAATTATAAATTACAGACATTTGGTATTTTTTAATTTTCGGATGCCTTCAGT
LeAu068  ATGAAAAATCATCGTTGTAATTCAACTATAGAAACATCTAAACAGTACATAAAATGATATAGGACA-TAAGACATTTATGTATATCGTACATTAATTTCTTTTCCCCATGCATATAAGCTATGTAAATCTTAATTAATGTGCTAGGACATAAAACTC-AAA--TCAACCCGAATCT--ACA---ATAACATGGATATT--CTTAAATACATTAAGACAATGTTTCTCAGACATACCTGTGTTATTAGGCATACACCAT-ACTGTCATAAACTC-TTCTCTTCCATATGACTATCCCTGACCTTAATTTGTCTATATTTCTACCATCCTCCGTGAAACCAACAACCCGCCCACTAGTCCCCCTCTTCTCGCTCCGGGCCCATGCAACTTGGGGGTCGCTATCCTGGAACTTTATCAGACATCTGGTTCTTACTTCAGGGTCAT-AAATGATTTATCGTCCATACGTTCCCCTTAAATAAGACATCTCGATGGT-ACAGGTCTAA-CAACTTGTAACCAACATAACAATAAGTCTCATACATTTGGTATTTTTTAATTTTCGGATGCCTTCAGT
LePN066  ATGAAAAATCATCGTTGTAATTCAACTATAGAAACATCTAAACAGTACATAAAATGATATAGGACA-TAAGACATTAATGTATATCGTGCATTAATTTCTTTCCCCCATGCATATAAGCTATGTAAATCTTAATTAATGTAACAAGACATAAAATTT-AAA-CT-AACCTAAAA-TCTATA---ATAACATGAATATC--CTTAAGTACATTAAAATAATGTTTCTTAGACATATCTGTGTTATTAGGCATACACCAT-ACCGTCATAAAC-CCTTTTCTTCCATATGACTATCCTCGACCACAATTGGTCTATATTTCTACCATCCTCCGTGAAATCAACAACCCGCCCACTAGTCCCCCTCTTCTCGCTCCGGGCCCATGCAACTTGGGGGTCGCTATCCTGGAACTTTATCAGACATCTGGTTCTTACTTCAGGGTCAT-AAATGATTTATCGTCCATACGTTCCCCTTAAATAAGACATCTCGATGGT-ACAGGTCTAA-CAACCCGTGACCAACA-AGCAATGAATTTCATACATTTGGTATTTTTTAATTTTCGGATGCCTTCAGT
LuAu126  ATGAAAAATCATCGTTGTAATTCAACTATAGAAACACCTAAGCAGTACATAAAATGATATAGGACA-TAGGACATTAATGTATATCGTACATTAAATTCTTTTCCCCATGCATATAAGCAATGTAAATTTTAATTAATGTATTAAGACATAATATTT-AAG--TCAATTTAAAC---TTTATA-ATAACATGAATATT--CTTGAGTACATTATAATAATGCTTTCCGGACATATCTGTGTTATTAGACATACACCAT-AGAATCATAAAC-CTTTCTTTTCCATATGACTATCCCTAACCCCAGTTTGTCTATATTTCTACCATCCTCCGTGAAATCAACAACCCGCCCACCAGTCCCCCTCTTCTCGCTCCGGGCCCATACAACTTGGGGGTCGCTATCCTGGAACTTTATCAGACATCTGGTTCTTACTTCAGGGTCAT-AAATGGTTTATCGTCCATACGTTCCCCTTAAATAAGACATCTCGATGGT-ACGGGTCTA-CCCA-CCGTGACCAACATAATTATAAATCTCATACATTTGGTATTTTTTAATTTTCGGATGCCTTCAGT
MusR052  ATGAAAAATCATCGTTGTAATTCAACTACAGAAACACCTAA--AGTACATAAATTTACATAGTACAACAGTACATTTATGTATATCGTACATTAAACTATTTTCCCCAAGCATATAAGCTA-GTACATTA-AATCAATGGTTCAGGTCATAAAATAATCA---TCAACATAAAT--CAATATATATACCATGAATATTATCTTAAACACATTAAACTAATGTTATAAGGACATATCTGTGTTATCTGACATACACCAT-ACAGTCATAAACTC-TTCTCTTCCATATGACTATCCCCTTCCCCATTTGGTCTATTAATCTACCATCCTCCGTGAAACCAACAACCCGCCCACCAATGCCCCTCTTCTCGCTCCGGGCCCATTAAACTTGGGGGTAGCTAAACTGAAACTTTATCAGACATCTGGTTCTTACTTCAGGGCCATCAAATGCGTTATCGCCCATACGTTCCCCTTAAATAAGACATCTCGATGGTATCGGGTCTAATCAGCCCATGACCAACATAACTGT-GGTGTCATGCATTTGGTATCTTTTTATTTTGGCCTACTTTCAT-
PrPN012  ATGAAAAATCATCGTTGTAATTCAACTATAGAAACATCTAAAC-GTACATAAAATGATATAGGACA-TAAGACACTAATGTATATCGTACATTAATTTCCTTTCCCCATGCATATAAGCAATGTAAATCTTAATTAATGTATCAGGACATAATATTT-AAA--TCAACTTAAAA-TATATA----CAACATGGATATT--CTTGAACACATTAAGATAATGCTTTACGGACATACTTGTGTTATTAGACATACACCAT-AAAGTCATAAAC-CTTTCTTTTCCATACGACTATCCCTGTCCCTAATTCATCTATATTTCTACCATCCTCCGTGAAATCAACAACCCGCCCACTAGTCCCTCTCTTCTCGCTCCGGGCCCATACAACTTGGGGGTCGCTATCCTGAAACTTTATCAGACATCTGGTTCTTACTTCAGGGCCAT-AACTGGTTTATCGTCCATACGTTCCCCTTAAATAAGACATCTCGATGGT-ACGGGTCTAG-CAAACCGTGACCAACATCACTATAAGTCTCATACATTTGGTATTTTTTAATTTTCGGATGCCTTCCAT
RaNZ004  ATGAAAAATCATCGTTGTAATT-AACTATAGAAACCCCTAAACAGTACATAAAATTATCTAGTACATTAAAACATTTATGTATATCGTACATTAATTTATTTTCCCCAAGCATATAAGC-ATGTAATATATAATTAATGTATTAAGACATAA-ATTT-AAA-CTCAACTAAAAA-TTTAAA---CCAACATGAATATT--CTTTCATACATTAAGATAATGTTTTAAAGACATATCTGTGTTATTAGACATACACCATTAAAGTCATAAATTCTTTCTCTTCCATATGACTATCCTCAACCTAAGTTGGTCTCTATTTCTACCATCCTCCGTGAAATCAACAACCCGCCCACTAGTCCCTCTCTTCTCGCTCCGGGCCCATACAACTTGGGGGTGACTATCATAGAACTTTATCAGACATCTGGTTCTTACTTCAGGGCCATCAATTGGTTCATCGTCCATACGTTCCCCTTAAATAAGACATCTCGATGGT-ACAGGTCTAATCAGCCCATGATCAACATAACTGT-AGTCTCATACATTTGGTATTTTTTAATTTTCGGATGCCTTCAGT
Rnovden  ATGAAAAATCATCGTTGTAATTCAACTATAGAAACATCTAATCAGTACATAAAATGATATAGGACATTAAAACATTTATGTATATCGTACATTAAATTATTTTCCCCAAGCATATAAGC-ATGTAATATATATCTAATGATTTAGGACAT-ACATTT-AAA-CTCAACTATAAA-TTCACA---ACAACATGTCTACT--CTCAAATACATTAAGATAATGCTTATTAGACATATCTGTGTTATTAGACATACACCATT-AAGTCATAAAC-CTTTCTCTTCCATATGACTATCCCTGTCCCCAATTGGTCTCTATTTCTACCATCCTCCGTGAAATCAACAACCCGCCCACTCGTCCCCCTCTTCTCGCTCCGGGCCCATTCGTCCTGGGGGTGACTATACTGAAACTTTACCAGGCATCTGGTTCTTACTTCAGGGCCATCAATTGGTTCATCGTCCATACGTTCCCCTTAAATAAGACATCTCGATGGTAACGGGTCTAATCAGCCCATGATCAACATAACTGT-GGTGATATACATTTGGTATTTTTTAATTTTCGGATGCCTTCC-T
Rnovmil  ATGAAAAATCATCGTTGTAATTCAACTATAGAAACATCTAATCAGTACATAAAATGATATAGGACATTAAAACATTTATGTATATTGTACATTAAATTATTTTCCCCAAGCATATAAGC-ATGTAATATATATCTAATGATTTAGGACAT-ACATTT-AAA-CTCAACTATAAA-TTTACA---ACAACATGTCTATT--CTCAAATACATTAAGATAATGCTTATTAGACATATCTGTGTTATTAGACATACACCATT-AAGTCATAAAC-CTTTCTCTTCCATATGACTATCCCTGTCCCCAATTGGTCTCTATTTCTACCATCCTCCGTGAAATCAACAACCCGCCCACTCGTCCCCCTCTTCTCGCTCCGGGCCCATTCGTCCTGGGGGTGACTATACTGAAACTTTACCAGGCATCTGGTTCTTACTTCAGGGCCATCAATTGGTTCATCGTCCATACGTTCCCCTTAAATAAGACATCTCGATGGTAACGGGTCTAATCAGCCCATGATCAACATAACTGT-GGTGATATACATTTGGTATTTTTTAATTTTCGGATGCCTTCC-T
Rnovtok  ATGAAAAATCATCGTTGTAATTCAACTATAGAAACATCTAATCAGTACATAAAATGATATAGGACATTAAAACATTTATGTATATCGTACATTAAATTATTTTCCCCAAGCATATAAGC-ATGTAATATATATCTAATGATTTAGGACAT-ACATTT-AAA-CTCAACTATAAA-TTCACA---ACAACATGTCTATT--CTCAAATACATTAAGATAATGCTTATTAGACATATCTGTGTTATTAGACATGCACCATT-AAGTCATAAAC-CTTTCTCTTCCATATGACTATCCCTGTCCCCAATTGGTCTCTATTTCTACCATCCTCCGTGAAATCAACAACCCGCCCACTCGTCCCCCTCTTCTCGCTCCGGGCCCATTCGTCCTGGGGGTGACTATACTGAAACTTTACCAGGCATCTGGTTCTTACTTCAGGGCCATCAATTGGTTCATCGTCCATACGTTCCCCTTAAATAAGACATCTCGATGGTAACGGGTCTAATCAGCCCATGATCAACATAACTGT-GGTGATATACATTTGGTATTTTTTAATTTTCGGATGCCTTCC-T
SoAu088  ATGAAAAATCATCGTTGTAATTCAACTATAGAAACATCTAAACAGTACATAAAATTATATAGGACATTAAGACATTAATGTATATCGTACATTAACTTATTTTCCCCATGCATATAAGCAATGTAAATCTTAATTAATGTACTAAAACATAATACTTTAAATT--AACTTGAAT-TTTATA---ACAACATGAATATT--CTTGAATACATTAAAATAATGTTTTACGGACATATCTGTGTTATTAGACATACACCAT-AAAGTCATAAAC-CTTTCTCTTCCATATGACTATCCCTGACCCCAATTGGTCTATATTTCTACCATCCTCCGTGAAATCAACAACCCGCCCACTAGTCCCCCTCTCCTCGCTCCGGGCCCATGCAACTTGGGGGTCGCTATCCTGGAACTTTATCAGACATCTGGTTCTTACTTCAGGGTCAT-AAATGGTTTATCGTCCATACGTTCCCCTTAAATAAGACATCTCGATGGT-ACAGGTCTA-TCTACCCGTGACCAACATAACGATAAGTCTCATACATTTGGTATTTTTTAATTTTCGGATGCCTTCAGT
TaJp015  ATGAAAAATCATCGTTGTAATTCAACTATAGAAACCCCTAAACAGTACATAAAATTATTTAGGACATTAAAACATTTATGTATATCGTACATTAATTTATTTCCCCCAAGCATATAAGC-ACGTAATATA-AATTAATGTATTAAGACATAA-ATTT-AAGTTT-AACTAAAAA-TCCA-A--CCTAACATGAATATT--CTTTCATACATTAAAATAATGTTTTAAAGACATATCTGTGTTATTAGACATACACCATTAAAGTCATGAATTCTTCCTTTTCCATATGACTATCCTTGACCTAAGTTGGTTTCTATTTCTACCATCCTCCGTGAAATCAACAACCCGCCCACTAGTCCCTCTCTTCTCGCTCCGGGCCCATACAACTTGGGGGTGACTATTGTGAAACTTTACCAGGCATCTGGTTCTTACTTCAGGGCCATTAACTGGTTCATCGTCCATACGTTCCCCTTAAATAAGACATCTCGATGGTAACAGGTCTAATCAGCCCATGATCAACATAACTGT-AGTCTCATACATTTGGTATTTTTTAATTTTCGGATGCCTTCAGT
TuAu114  ATGAAAAATCATCGTTGTAATTCAACTATAGAAACATCTAAACAGTACATAAAATGATATAGGACATTAATACATTAATGTATATCGTACATTAACTTCTTTTCCCCATGCATATAAGCTATGTAAATTCTAGTTAATGTATTAAGACATAACATTT-AAA-TT-AACTTGTAC-TTCATA---ATAACATAACTATT--CTTAAATACATTAAAATAATGCTTTTTAGACATATCTGTGTTATTAGACATACACCAT-ATAGTCATAAA-TCCTTCTCTTCCATACGACTATCCCCGACCCCAGTCTATCTATATCTCTACCATCCTCCGTGAAATCAACAACCCGCCCACCAGTCCCCCTCTTCTCGCTCCGGGCCCATACAACTTGGGGGTCGCTATCCTGAAACTTTATCAGACATCTGGTTCTTACTTCAGGGCCATAAAATGGTTCATCGTCCATACGTTCCCCTTAAATAAGACATCTCGATGGT-ACGGGTCTACCCA--CCGTGACCAACATAGCCGTAAGTCTCATACATTTGGTATTTTTTAATTTTCGGATGCCTTCAAT
ViAu129  ATGAAAAATCATCGTTGTAATTCAACTATAGAAACATCTAAACAGTACATAAAATGATATAGGACATTAAGACATTAATGTATATCGTGCATTAACTTATTTTCCCCATGCATATAAGCAATGTAAATTTTAATTAATGTACTAAGACATAATATTC-AAA--ACAACTTAAAA---TTTACA-ACAACATGAATATT--CTTAAATACATTAAGATAATGTTTTTCGGACATATCTGTGTTATTAGACATACACCAT-AAAGTCATAAAC-CTTTCTCTTCCATATGACTATCCCCGCCCCCAATTGGTCTATATTTCTACCATCCTCCGTGAAATCAACAACCCGCCCACTAGTCCCCCTCTTCTCGCTCCGGGCCCATACAACTTGGGGGTCGCTATCCTGGAACTTTATCAGACATCTGGTTCTTACTTCAGGGTCAT-AAGTGGTTCATCGTCCATACGTTCCCCTTAAATAAGACATCTCGATGGT-ACAGGTCTA-TCTACCCGTGACCAACAAAGCCATAAACTTCATACATTTGGTATTTTTTAATTTTCGGATGCCTTCAGT
		;
End;

begin assumptions;

charset prot12 = 1-916;
charset prot3 = 917-1374;
charset other = 1375-1946;

end;
