# Supplementary material for: Evolutionary relationships and divergence times among the native rats of Australia
Source: BMC Evol Biol. 2010 Dec 2;10:375. doi: 10.1186/1471-2148-10-375 (PMC3014932; doi:10.1186/1471-2148-10-375)
Supplement: Additional file 6 — Rodent_cytb_full.nex. The full alignment for the cytochrome b gene sequences of Rattus and closely related genera. Each sequence is labelled with its GenBank accession number followed by its species name. [file 1471-2148-10-375-S6.NEX]

#NEXUS
Begin DATA;
	Dimensions ntax=245 nchar=1182;
	Format datatype=DNA gap=-;
	Matrix
	[ 1 11 21 31 41 51 61 71 81 91 101 111 121 131 141 151 161 171 181 191 201 211 221 231 241 251 261 271 281 291 301 311 321 331 341 351 361 371 381 391 401 411 421 431 441 451 461 471 481 491 501 511 521 531 541 551 561 571 581 591 601 611 621 631 641 651 661 671 681 691 701 711 721 731 741 751 761 771 781 791 801 811 821 831 841 851 861 871 881 891 901 911 921 931 941 951 961 971 981 991 1001 101…
	[ | | | | | | | | | | | | | | | | | | | | | | | | | | | | | | | | | | | | | | | | | | | | | | | | | | | | | | | | | | | | | | | | | | | | | | | | | | | | | | | | | | | | | | | | | | | | | | | | | | | | | | | | | | | | | | | | | | | | | | | ]
	NC_006914_Mus_musculus_domesticus ATGAAAAATCATCGTTGTAATTCAACTACAGAAACACCTAATGACAAACATACGAAAAACACACCCATTATTTAAAATTATTAACCACTCATTCATTGACCTACCTGCCCCATCCAACATTTCATCATGATGAAACTTTGGGTCCCTTCTAGGAGTCTGCCTAATAGTCCAAATCATTACAGGTCTTTTCTTAGCCATACACTACACATCAGATACAATAACAGCCTTTTCATCAGTAACACACATTTGTCGAGACGTAAATTACGGGTGACTAATCCGATATATACACGCAAACGGAGCCTCAATATTTTTTATTTGCTTATTCCTTCATGTCGGACGAGGCTTATATTATGGATCATATACAT…
	EF186409_Rattus_rattus_diardi ATGAAAAATCATCGTTGTAATTCAACTATAGAAACCCCTAATGACAAACATTCGAAAATCACACCCCCTACTCAAAATCATTAATCACTCCTTCATCGACCTTCCCGCCCCATCCAACATCTCATCATGATGAAATTTTGGCTCTTTACTAGGAGTATGCCTCATAGTCCAAATTATCACAGGCCTATTCCTAGCAATACACTACACATCCGACACTTTAACAGCATTCTCATCAGTTACCCACATCTGCCGAGACGTAAACTACGGCTGACTAATCCGATACCTACACGCCAACGGAGCTTCAATATTCTTTATCTGCCTATTCCTTCATGTAGGGCGAGGGATATACTACGGATCCTATACTTTCCT…
	EF186410_Rattus_rattus_diardi ATGAAAAATCATCGTTGTAATTCAACTATAGAAACCCCTAATGACAAACATTCGAAAATCACACCCCCTACTCAAAATCATTAATCACTCCTTCATCGACCTTCCCGCCCCATCCAACATCTCATCATGATGAAATTTTGGCTCTTTACTAGGAGTATGCCTCATAGTCCAAATTATCACAGGCCTATTCCTAGCAATACACTACACATCCGACACTTTAACAGCATTCTCATCAGTTACCCACATCTGCCGAGACGTAAACTACGGCTGACTAATCCGATACCTACACGCCAACGGAGCTTCAATATTCTTTATCTGCCTATTCCTTCATGTAGGGCGAGGGATATACTACGGATCCTATACTTTCCT…
	EF186411_Rattus_rattus_diardi ATGAAAAATCATCGTTGTAATTCAACTATAGAAACCCCTAATGACAAACATTCGAAAATCACACCCCCTACTCAAAATCATTAATCACTCCTTCATCGACCTTCCCGCCCCATCCAACATCTCATCATGATGAAATTTTGGCTCTTTACTAGGAGTATGCCTCATAGTCCAAATTATCACAGGCCTATTCCTAGCAATACACTACACATCCGACACTTTAACAGCATTCTCATCAGTTACCCACATCTGCCGAGACGTAAACTACGGCTGACTAATCCGATACCTACACGCCAACGGAGCTTCAATATTCTTTATCTGCCTATTCCTTCATGTAGGGCGAGGGATATACTACGGATCCTATACTTTCCT…
	EF186412_Rattus_rattus_diardi ATGAAAAATCATCGTTGTAATTCAACTATAGAAACCCCTAATGACAAACATTCGAAAATCACACCCCCTACTCAAAATCATTAATCACTCCTTCATCGACCTTCCCGCCCCATCCAACATCTCATCATGATGAAATTTTGGCTCTTTACTAGGAGTATGCCTCATAGTCCAAATTATCACAGGCCTATTCCTAGCAATACACTACACATCCGACACTTTAACAGCATTCTCATCAGTTACCCACATCTGCCGAGACGTAAACTACGGCTGACTAATCCGATACTTACACGCCAACGGAGCTTCAATATTCTTTATCTGCCTATTCCTTCATGTAGGGCGAGGGATATACTACGGATCCTATACTTTCCT…
	EF186413_Rattus_rattus_diardi ATGAAAAATCATCGTTGTAATTCAACTATAGAAACCCCTAATGACAAACATTCGAAAATCACACCCCCTACTCAAAATCATTAATCACTCCTTCATCGACCTTCCCGCCCCATCCAACATCTCATCATGATGAAATTTTGGCTCTTTACTAGGAGTATGCCTCATAGTCCAAATTATCACAGGCCTATTCCTAGCAATACACTACACATCCGACACTTTAACAGCATTCTCATCAGTTACCCACATCTGCCGAGACGTAAACTACGGCTGACTAATCCGATACCTACACGCCAACGGAGCTTCAATATTCTTTATCTGCCTATTCCTTCATGTAGGGCGAGGGATATACTACGGATCCTATACTTTCCT…
	EF186414_Rattus_exulans ATGAAAAATCATCGTTGTAATTCAACTATAGAAACCCCTAATGACAAACATTCGAAAATCTCATCCTCTACTCAAAATTATTAATCACTCCTTTATTGACCTTCCCGCTCCATCCAACATCTCATCATGATGAAACTTTGGCTCTCTATTAGGAGTATGCCTAATAATTCAAATCATTACAGGCCTGTTCCTAGCAATACACTACACATCCGACACTCTAACAGCATTTTCATCAGTTACCCACATCTGCCGAGACGTAAACTACGGCTGACTAATTCGATATTTACATGCCAACGGAGCTTCAATATTCTTTATCTGCTTATTCCTCCACGTAGGACGAGGAATGTACTATGGATCTTACACCTTCCTAGAAAC…
	EF186415_Rattus_exulans ATGAAAAATCATCGTTGTAATTCAACTATAGAAACCCCTAATGACAAACATTCGAAAATCTCATCCTCTACTCAAAATTATTAATCACTCCTTTATTGACCTTCCCGCTCCATCCAACATCTCATCATGATGAAACTTTGGCTCTCTATTAGGAGTATGCCTAATAATTCAAATCATTACAGGCCTGTTCCTAGCAATACACTACACATCCGACACTCTAACAGCATTTTCATCAGTTACCCACATCTGCCGAGACGTAAACTACGGCTGACTAATTCGATATTTACATGCCAACGGAGCTTCAATATTCTTTATCTGCTTATTCCTCCACGTAGGACGAGGAATGTACTATGGATCTTACACCTTCCTAGAAAC…
	EF186416_Rattus_exulans ATGAAAAATCATCGTTGTAATTCAACTATAGAAACCCCTAATGACAAACATTCGAAAATCTCATCCTCTACTCAAAATTATTAATCACTCCTTTATTGACCTTCCCGCTCCATCCAACATCTCATCATGATGAAACTTTGGCTCTCTATTAGGAGTATGCCTAATAATTCAAATCATTACAGGCCTGTTCCTAGCAATACACTACACATCCGACACTCTAACAGCATTTTCATCAGTTACCCACATCTGCCGAGACGTAAACTACGGCTGACTAATTCGATATTTACATGCCAACGGAGCTTCAATATTCTTTATCTGCTTATTCCTCCACGTAGGACGAGGAATGTACTATGGATCTTACACCTTCCTAGAAAC…
	EF186417_Rattus_exulans ATGAAAAATCATCGTTGTAATTCAACTATAGAAACCCCTAATGACAAACATTCGAAAATCTCATCCTCTACTCAAAATTATTAATCACTCCTTTATTGACCTTCCCGCTCCATCCAACATCTCATCATGATGAAACTTTGGCTCTCTATTAGGAGTATGCCTAATAATTCAAATCATTACAGGCCTGTTCCTAGCAATACACTACACATCCGACACTCTAACAGCATTTTCATCAGTTACCCACATCTGCCGAGACGTAAACTACGGCTGACTAATTCGATATTTACATGCCAACGGAGCTTCAATATTCTTTATCTGCTTATTCCTCCACGTAGGACGAGGAATGTACTATGGATCTTACACCTTCCTAGAAAC…
	EF186418_Rattus_exulans ATGAAAAATCATCGTTGTAATTCAACTATAGAAACCCCTAATGACAAACATTCGAAAATCTCATCCTCTACTCAAAATCATTAATCACTCCTTTATTGACCTTCCCGCTCCATCCAACATCTCATCATGATGAAACTTTGGCTCTCTATTAGGAGTATGCCTAATAATTCAAATCATTACAGGCCTGTTCCTAGCAATACACTACACATCCGACACTCTAACAGCATTTTCATCAGTTACCCACATCTGCCGAGACGTAAACTACGGCTGACTAATTCGATATTTACATGCCAACGGAGCTTCAATATTCTTTATCTGCTTATTCCTCCACGTAGGACGAGGAATGTACTATGGATCTTACACCTTCCTAGAAAC…
	EF186419_Rattus_exulans ATGAAAAATCATCGTTGTAATTCAACTATAGAAACCCCTAATGACAAACATTCGAAAATCTCATCCTCTACTCAAAATTATTAATCACTCCTTTATTGACCTTCCCGCTCCATCCAACATCTCATCATGATGAAACTTTGGCTCTCTATTAGGAGTATGCCTAATAATTCAAATCATTACAGGCCTGTTCCTAGCAATACACTACACATCCGACACTCTAACAGCATTTTCATCAGTTACCCACATCTGCCGAGACGTAAACTACGGCTGACTAATTCGATATTTACATGCCAACGGAGCTTCAATATTCTTTATCTGCTTATTCCTCCACGTAGGACGAGGAATGTACTATGGATCTTACACCTTCCTAGAAAC…
	EF186420_Rattus_exulans ATGAAAAATCATCGTTGTAATTCAACTATAGAAACCCCTAATGACAAACATTCGAAAATCTCATCCTCTACTCAAAATTATTAATCACTCCTTTATTGACCTTCCCACTCCATCCAACATCTCATCATGATGAAACTTTGGCTCTCTATTAGGAGTATGCCTAATAATTCAAATCATTACAGGCCTGTTCCTAGCAATACACTACACATCCGACACTCTAACAGCATTTTCATCAGTTACCCACATCTGCCGAGACGTAAACTACGGCTGACTAATTCGATATTTACATGCCAACGGAGCTTCAATATTCTTTATCTGCTTATTCCTCCACGTAGGACGAGGAATGTACTATGGATCTTACACCTTCCTAGAAAC…
	EF186421_Rattus_exulans ATGAAAAATCATCGTTGTAATTCAACTATAGAAACCCCTAATGACAAACATTCGAAAATCTCATCCTCTACTCAAAATTATTAATCACTCCTTTATTGACCTTCCCGCTCCATCCAACATCTCATCATGATGAAACTTTGGCTCTCTATTAGGAGTATGCCTAATAATTCAAATCATTACAGGCCTGTTCCTAGCAATACACTACACATCCGACACTCTAACAGCATTTTCATCAGTTACCCACATCTGCCGAGACGTAAACTACGGCTGACTAATTCGATATTTACATGCCAACGGAGCTTCAATATTCTTTATCTGCTTATTCCTCCACGTAGGACGAGGAATGTACTATGGGTCTTACACCTTCCTAGAAAC…
	EF186422_Rattus_exulans ATGAAAAATCATCGTTGTAATTCAACTATAGAAACCCCTAATGACAAACATTCGAAAATCTCATCCTCTACTCAAAATTATTAATCACTCCTTTATTGACCTTCCCGCTCCATCCAACATCTCATCATGATGAAACTTTGGCTCTCTATTAGGAGTATGCCTAATAATTCAAATCATTACAGGCCTGTTCCTAGCAATACACTACACATCCGACACTCTAACAGCATTTTCATCAGTTACCCACATCTGCCGAGACGTAAACTACGGCTGACTAATTCGATATTTACATGCCAACGGAGCTTCAATATTCTTTATCTGCTTATTCCTCCACGTAGGACGAGGAATGTACTATGGATCTTACACCTTCCTAGAAAC…
	EF186423_Rattus_exulans ATGAAAAATCATCGTTGTAATTCAACTATAGAAACCCCTAATGACAAACATTCGAAAATCTCATCCTCTACTCAAAATTATTAATCACTCCTTTATTGACCTTCCCGCTCCATCCAACATCTCATCATGATGAAACTTTGGCTCTCTATTAGGAGTATGCCTAATAATTCAAATCATTACAGGCCTGTTCCTAGCAATACACTACACATCCGACACTCTAACAGCATTTTCATCAGTTACCCACATCTGCCGAGACGTAAACTACGGCTGACTAATTCGATATTTACATGCCAACGGAGCTTCAATATTCTTTATCTGCTTATTCCTCCACGTAGGACGAGGAATGTACTATGGATCTTACACCTTCCTAGAAAC…
	EF186424_Rattus_exulans ATGAAAAATCATCGTTGTAATTCAACTATAGAAACCCCTAATGACAAACATTCGAAAATCTCATCCTCTACTCAAAATTATTAATCACTCCTTTATTGACCTTCCCGCTCCATCCAACATCTCATCATGATGAAACTTTGGCTCTCTATTAGGAGTATGCCTAATAATTCAAATCATTACAGGCCTGTTCCTAGCAATACACTACACATCCGACACTCTAACAGCATTTTCATCAGTTACCCACATCTGCCGAGACGTAAACTACGGCTGACTAATTCGATATTTACATGCCAACGGAGCTTCAATATTCTTTATCTGCTTATTCCTCCACGTAGGACGAGGAATGTACTATGGATCTTACACCTTCCTAGAAAC…
	EF186425_Rattus_exulans ATGAAAAATCATCGTTGTAATTCAACTATAGAAACCCCTAATGACAAACATTCGAAAATCTCATCCTCTACTCAAAATTATTAATCACTCCTTTATTGACCTTCCCGCTCCATCCAACATCTCATCATGATGAAACTTTGGCTCTCTATTAGGAGTATGCCTAATAATTCAAATCATTACAGGCCTGTTCCTAGCAATACACTACACATCCGACACTCTAACAGCATTTTCATCAGTTACCCACATCTGCCGAGACGTAAACTACGGCTGACTAATTCGATATTTACATGCCAACGGAGCTTCAATATTCTTTATCTGCTTATTCCTCCACGTAGGACGAGGAATGTACTATGGATCTTACACCTTCCTAGAAAC…
	EF186426_Rattus_exulans ATGAAAAATCATCGTTGTAATTCAACTATAGAAACCCCTAATGACAAACATTCGAAAATCTCATCCTCTACTCAAAATTATTAATCACTCCTTTATTGACCTTCCCGCTCCATCCAACATCTCATCATGATGAAACTTTGGCTCTCTATTAGGAGTATGCCTAATAATTCAAATCATTACAGGCCTGTTCCTAGCAATACACTACACATCCGACACTCTAACAGCATTTTCATCAGTTACCCACATCTCCCGAGACGTAAACTACGGCTGACTAATTCGATATTTACATGCCAACGGAGCTTCAATATTCTTTATCTGCTTATTCCTCCACGTAGGACGAGGAATGTACTATGGATCTTACACCTTCCTAGAAAC…
	EF186427_Rattus_exulans ATGAAAAATCATCGTTGTAATTCAACTATAGAAACCCCTAATGACAAACATTCGAAAATCTCATCCTCTACTCAAAATTATTAATCACTCCTTTATTGACCTTCCCGCTCCATCCAACATCTCATCATGATGAAACTTTGGCTCTCTATTAGGAGTATGCCTAATAATTCAAATCATTACAGGCCTGTTCCTAGCAATACACTACACATCCGACACTCTAACAGCATTTTCATCAGTTACCCACATCTGCCGAGACGTAAACTACGGCTGACTAATTCGATATTTACATGCCAACGGAGCTTCAATATTCTTTATCTGCTTATTCCTCCACGTAGGACGAGGAATGTACTATGGATCTTACACCTTCCTAGAAAC…
	EF186428_Rattus_exulans ATGAAAAATCATCGTTGTAATTCAACTATAGAAACCCCTAATGACAAACATTCGAAAATCTCATCCTCTACTCAAAATTATTAATCACTCCTTTATTGACCTTCCCGCTCCATCCAACATCTCATCATGATGAAACTTTGGCTCTCTATTAGGAGTATGCCTAATAATTCAAATCATTACAGGCCTGTTCCTAGCAATACACTACACATCCGACACTCTAACAGCATTTTCATCAGTTACCCACATCTGCCGAGACGTAAACTACGGCTGACTAATTCGATATTTACATGCCAACGGAGCTTCAATATTCTTTATCTGCTTATTCCTCCACGTAGGACGAGGAATGTACTATGGATCTTACACCTTCCTAGAAAC…
	EF186429_Rattus_exulans ATGAAAAATCATCGTTGTAATTCAACTATAGAAACCCCTAATGACAAACATTCGAAAATCTCATCCTCTACTCAAAATTATTAATCACTCCTTTATTGACCTTCCCGCTCCATCCAACATCTCATCATGATGAAACTTTGGCTCTCTATTAGGAGTATGCCTAATAATTCAAATCATTACAGGCCTGTTCCTAGCAATACACTACACATCCGACACTCTAACAGCATTTTCATCAGTTACCCACATCTGCCGAGACGTAAACTACGGCTGACTAATTCGATATTTACATGCCAACGGAGCTTCAATATTCTTTATCTGCTTATTCCTCCACGTAGGACGAGGAATGTACTATGGATCTTACACCTTCCTAGAAAC…
	EF186430_Rattus_exulans ATGAAAAATCATCGTTGTAATTCAACTATAGAAACCCCTAATGACAAACATTCGAAAATCTCATCCTCTACTCAAAATTATTAATCACTCCTTTATTGACCTTCCCGCTCCATCCAACATCTCATCATGATGAAACTTTGGCTCTCTATTAGGAGTATGCCTAATAATTCAAATCATTACAGGCCTGTTCCTAGCAATACACTACACATCCGACACTCTAACAGCATTTTCATCAGTTACCCACATCTGCCGAGACGTAAACTACGGCTGACTAATTCGATATTTACATGCCAACGGAGCTTCAATATTCTTTATCTGCTTATTCCTCCACGTAGGACGAGGAATGTACTATGGATCTTACACCTTCCTAGAAAC…
	EF186431_Rattus_exulans ATGAAAAATCATCGTTGTAATTCAACTATAGAAACCCCTAATGACAAACATTCGAAAATCTCATCCTCTACTCAAAATTATTAATCACTCCTTTATTGACCTTCCCGCTCCATCCAACATCTCATCATGATGAAACTTTGGCTCTCTATTAGGAGTATGCCTAATAATTCAAATCATTACAGGCCTGTTCCTAGCAATACACTACACATCCGACACTCTAACAGCATTTTCATCAGTTACCCACATCTGCCGAGACGTAAACTACGGCTGACTAATTCGATATTTACATGCCAACGGAGCCTCAATATTCTTTATCTGCTTATTCCTCCACGTAGGACGAGGAATGTACTATGGATCTTACACCTTCCTAGAAAC…
	EF186432_Rattus_exulans ATGAAAAATCATCGTTGTAATTCAACTATAGAAACCCCTAATGACAAACATTCGAAAATCTCATCCTCTACTTAAAATTATTAATCACTCCTTTATTGACCTTCCCGCTCCATCCAACATCTCATCATGATGAAACTTTGGCTCTCTATTAGGAGTATGCCTAATAATTCAAATCATTACAGGCCTGTTCCTAGCAATACACTACACATCCGACACTCTAACAGCATTTTCATCAGTTACCCACATCTGCCGAGACGTAAACTACGGCTGACTAATTCGATATTTACATGCCAACGGAGCTTCAATATTCTTTATCTGCTTATTCCTCCACGTAGGACGAGGAATGTACTATGGATCTTACACCTTCCTAGAAAC…
	EF186433_Rattus_exulans ATGAAAAATCATCGTTGTAATTCAACTATAGAAACCCCTAATGACAAACATTCGAAAATCTCATCCTCTACTTAAAATTATTAATCACTCCTTTATTGACCTTCCCGCTCCATCCAACATCTCATCATGATGAAACTTTGGCTCTCTATTAGGAGTATGCCTAATAATTCAAATCATTACAGGCCTGTTCCTAGCAATACACTACACATCCGACACTCTAACAGCATTTTCATCAGTTACCCACATCTGCCGAGACGTAAACTACGGCTGACTAATTCGATATTTACATGCCAACGGAGCTTCAATATTCTTTATCTGCTTATTCCTCCACGTAGGACGAGGAATGTACTATGGATCTTACACCTTCCTAGAAAC…
	EF186434_Rattus_exulans ATGAAAAATCATCGTTGTAATTCAACTATAGAAACCCCTAATGACAAACATTCGAAAATCTCATCCTCTACTTAAAATTATTAATCACTCCTTTATTGACCTTCCCGCTCCATCCAACATCTCATCATGATGAAACTTTGGCTCTCTATTAGGAGTATGCCTAATAATTCAAATCATTACAGGCCTGTTCCTAGCAATACACTACACATCCGACACTCTAACAGCATTTTCATCAGTTACCCACATCTGCCGAGACGTAAACTACGGCTGACTAATTCGATATTTACATGCCAACGGAGCTTCAATATTCTTTATCTGCTTATTCCTCCACGTAGGACGAGGAATGTACTATGGATCTTACACCTTCCTAGAAAC…
	EF186435_Rattus_fuscipes ATGAAAAATCATCGTTGTAATTCAACTATAGAAACATCTAATGACAAACATTCGAAAATCCCACCCCCTACTCAAAATTATTAACCACTCCTTCGTTGACCTTCCCGCCCCATCCAATATTTCATCATGATGAAACTTTGGCTCTCTCTTAGGGGTGTGCCTTATAATTCAAATCATCACAGGCCTATTTCTAGCAATACACTATACATCCGACACCACAACAGCATTCTCATCAGTCACCCATATCTGCCGAGATGTAAACTATGGTTGACTAATTCGATACTTACATGCCAACGGAGCCTCTATATTCTTCATCTGCCTATACCTCCACGTAGGACGAGGAATGTACTACGGATCCTACACTTTCCTAGAAA…
	EF186436_Rattus_fuscipes ATGAAAAATCATCGTTGTAATTCAACTATAGAAACATTTAATGACAAACATTCGAAAATCTCATCCCCTACTCAAAATTATTAATCACTCTTTCATTGACCTCCCCGCCCCATCCAATATTTCATCATGATGGAACTTTGGCTCTCTCTTAGGGGTGTGCCTCATAATTCAAATCATCACAGGTCTATTCCTAGCAATACACTACACATCCGACACTACAACAGCATTCTCATCAGTCACTCATATCTGCCGAGATGTGAACTATGGTTGACTAATTCGATACTTACATGCCAACGGAGCCTCTATATTCTTCATCTGCCTATACCTCCACGTAGGACGAGGAATGTACTACGGATCCTATACTTTCCTAGAAA…
	EF186437_Rattus_fuscipes ATGAAAAATCATCGTTGTAATTCAACTATAGAAACATTTAATGACAAACATTCGAAAATCTCATCCCCTACTCAAAATTATTAATCACTCTTTCATTGACCTCCCCGCCCCATCCAATATTTCATCATGATGGAACTTTGGCTCTCTCTTAGGGGTGTGCCTCATAATTCAAATCATCACAGGTCTATTCCTAGCAATACACTACACATCCGACACTACAACAGCATTCTCATCAGTCACTCATATCTGCCGAGATGTGAACTATGGTTGACTAATTCGATACTTACATGCCAACGGAGCCTCTATATTCTTCATCTGCCTATACCTCCACGTAGGACGAGGAATGTACTACGGATCCTATACTTTCCTAGAAA…
	EF186438_Rattus_fuscipes ATGAAAAATCATCGTTGTAATTCAACTATAGAAACATCTAATGACAAACATTCGAAAATCTCACCCCCTACTCAAAATTATTAATCACTCTTTCGTTGACCTTCCCGCCCCATCCAATATTTCATCATGATGGAACTTTGGCTCTCTCTTAGGGATGTGCCTCATAGTTCAAATCATCACAGGCCTATTCCTAGCAATACACTACACATCCGACACCACAACAGCATTCTCATCCGTCACCCATATCTGCCGAGATGTAAACTATGGCTGACTAATCCGATACCTACATGCCAACGGAGCCTCCATATTCTTCATCTGCCTATACCTCCACGTAGGACGAGGAATGTACTACGGATCCTACACCTTCCTAGAAA…
	EF186439_Rattus_fuscipes ATGAAAAATCATCGTTGTAATTCAACTATAGAAACATCTAATGACAAACATTCGAAAATCTCACCCCCTACTCAAAATCATTAATCACTCTTTCGTTGACCTTCCTGCCCCATCCAATATTTCATCATGATGGAACTTTGGCTCTCTCTTAGGAGTGTGCCTCATAATTCAAATCATCACAGGCCTATTCCTAGCAATACACTACACAGCCGACACCACAACAGCATTCTCATCTGTCACCCATATCTGCCGAGATGTGAACTATGGCTGACTAATCCGATACTTACATGCCAACGGAGCCTCTATATTCTTCATCTGCCTATACCTCCACGTAGGACGAGGAATGTACTACGGATCCTACACCTTCCTAGAAA…
	EF186440_Rattus_tanezumi ATGAAAAATCATCGTTGTAATTCAACTATAGAAACCCCTAATGACAAACATTCGGAAATCACACCCCCTACTAAAAATCATTAACCACTCCTTCATTGATCTTCCAGCCCCATCCAACATCTCATCATGATGAAATTTTGGCTCTCTTCTAGGAGTATGCCTTATAATTCAAATTATCACAGGCCTATTCCTAGCAATACATTACACATCCGACACTTTAACAGCATTCTCATCAGTTACCCACATCTGCCGAGACGTAAACTATGGCTGACTAATCCGATACTTACATGCCAATGGAGCCTCAATATTCTTTATCTGCTTATTCCTCCATGTAGGCCGAGGTATATACTACGGATCCTACACCTTTTTAGAAA…
	EF186441_Rattus_hoffmanni ATGAAAAATCATCGTTGTAATTCAACTATAGAAACTCCTAATGACAAACATCCGAAAATCACACCCCCTACTCAAAATCATTAACCACTCCTTCGTCGATCTTCCCGCCCCATCCAACATCTCATCATGATGAAACTTTGGCTCCCTACTAGGAGTATGCCTAATAATTCAAATTATCACAGGCCTATTCCTAGCAATACACTACACATCCGACACTTTAACAGCATTCTCATCAGTTACCCATATCTGCCGAGACGTAAACTACGGCTGATTAATCCGATATTTACATGCCAACGGGGCTTCAATATTCTTCATCTGCCTATTCCTCCATGTAGGACGAGGTATATACTACGGATCCTACACTTTCCTAGAA…
	EF186442_Rattus_hoffmanni ATGAAAAATCATCGTTGTAATTCAACTATAGAAACTCCTAATGACAAACATCCGAAAATCACACCCTCTACTCAAAATCATTAACCACTCCTTCGTCGACCTTCCCGCCCCATCCAACATCTCATCATGATGAAACTTTGGCTCCCTACTAGGAGTATGCCTAATAATTCAAATTATCACAGGCCTATTCCTAGCAATACACTACACATCCGACACTTTAACAGCATTCTCATCAGTTACCCATATCTGCCGAGACGTAAACTACGGCTGATTAATCCGATATTTACATGCCAACGGGGCTTCAATATTCTTCATCTGCCTATTCCTCCATGTAGGACGAGGTATATACTACGGATCCTACACTTTCCTAGAA…
	EF186443_Rattus_hoffmanni ATGAAAAATCATCGTTGTAATTCAACTATAGAAACTCCTAATGACAAACATCCGAAAATCACACCCTCTACTCAAAATCATTAACCACTCCTTCGTCGACCTTCCCGCCCCATCCAACATCTCATCATGATGAAACTTTGGCTCCCTACTAGGAGTATGCCTAATAATTCAAATTATCACAGGCCTATTCCTAGCAATACACTACACATCCGACACTTTAACAGCATTCTCATCAGTTACCCATATCTGCCGAGACGTAAACTACGGCTGATTAATCCGATATTTACATGCCAACGGGGCTTCAATATTCTTCATCTGCCTATTCCTCCATGTAGGACGAGGTATATACTACGGATCCTACACTTTCCTAGAA…
	EF186444_Rattus_kandianus ATGAAAAATCATCGTTGTAATTCAACTATAGAAACCCCTAATGACAAACATTCGAAAATCACACCCCCTACTCAAAATCATTAATCACTCCTTCATCGACCTTCCCGCCCCATCCAACATCTCATCATGATGAAATTTTGGCTCTTTACTAGGAGTATGCCTCATAGTCCAAATTATCACAGGCCTATTCCTAGCAATACACTACACATCCGACACTTTAACAGCATTCTCATCAGTTACCCACATCTGCCGAGACGTAAACTACGGCTGACTAATCCGATATTTACACGCCAACGGAGCTTCAATATTCTTTATCTGCCTATTCCTTCATGTAGGGCGAGGGATATACTACGGATCCTATACTTTCCTAGAA…
	EF186445_Rattus_kandianus ATGAAAAATCATCGTTGTAATTCAACTATAGAAACCCCTAATGACAAACATTCGAAAATCACACCCCCTACTCAAAATCATTAATCACTCCTTCATCGACCTTCCCGCCCCATCCAACATCTCATCATGATGAAATTTTGGCTCTTTACTAGGAGTATGCCTCATAGTCCAAATTATCACAGGCCTATTCCTAGCAATACACTACACATCCGACACTTTAACAGCATTCTCATCAGTTACCCACATCTGCCGAGACGTAAACTACGGCTGACTAATCCGATATTTACACGCCAACGGAGCTTCAATATTCTTTATCTGCCTATTCCTTCATGTAGGGCGAGGGATATACTACGGATCCTATACTTTCCTAGAA…
	EF186446_Rattus_kandianus ATGAAAAATCATCGTTGTAATTCAACTATAGAAACCCCTAATGACAAACATTCGAAAATCACACCCCCTACTCAAAATCATTAATCACTCCTTCATCGACCTTCCCGCCCCATCCAACATCTCATCATGATGAAATTTTGGCTCTTTACTAGGAGTATGCCTCATAGTCCAAATTATCACAGGCCTATTCCTAGCAATACACTACACATCCGACACTTTAACAGCATTCTCATCAGTTACCCACATCTGCCGAGACGTAAACTACGGCTGACTAATCCGATATTTACACGCCAACGGAGCTTCAATATTCTTTATCTGCCTATTCCTTCATGTAGGGCGAGGGATATACTACGGATCCTATACTTTCCTAGAA…
	EF186447_Rattus_leucopus ATGAAAAATCATCGTTGTAATTCAACTATAGAAACATCTAATGACAAACATTCGAAAATCTCACCCACTAATCAAAATTATTAATCACTCTTTCATCGACCTCCCCGCCCCATCCAACATCTCATCATGATGAAACTTCGGCTCTCTCCTAGGAGTATGTCTCATAATTCAAATCATCACAGGACTATTCCTAGCAATACACTACACATCCGACACTATAACAGCATTTTCATCAGTCACCCATATCTGCCGAGATGTTAATTACGGCTGACTAATTCGATACTTACATGCCAACGGAGCCTCCACATTCTTTATCTGCCTGTACCTCCATGTAGGACGAGGAATGTACTACGGATCCTACACCTTCCTAGAAA…
	EF186448_Rattus_leucopus ATGAAAAATCATCGTTGTAATTCAACTATAGAAACATCTAATGACAAACATTCGAAAATCTCACCCCCTAATCAAAATTATTAATCACTCTTTCATCGACCTCCCCGCCCCATCCAACATCTCATCATGATGAAACTTCGGCTCTCTCCTAGGAGTATGTCTCATAATTCAAATCATCACAGGACTATTCCTAGCAATACACTACACATCCGACACTATAACAGCATTTTCATCAGTCACCCATATCTGCCGAGATGTAAATTACGGCTGACTAATTCGATACTTACATGCCAACGGAGCCTCCACATTCTTTATCTGCCTGTACCTCCATGTAGGACGAGGAATGTACTACGGATCCTACACCTTCCTAGAAA…
	EF186449_Rattus_leucopus ATGAAAAATCATCGTTGTAATTCAACTATAGAAACATCTAATGGCAAACATTCGAAAATCTCACCCCCTACTCAAAATCATTAATCACTCTTTCATTGACCTCCCCGCCCCATCCAACATCTCATCATGATGAAACTTCGGCTCTCTCCTAGGAGTATGTCTCATAATTCAAATCATCACAGGACTATTCCTAGCAATACACTACACATCCGACACTATAACAGCATTTTCATCAGTCACCCATATCTGCCGAGATGTAAACTACGGCTGGCTTATTCGATACTTGCATGCCAACGGAGCCTCTATATTCTTTATCTGCCTGTACCTCCATGTAGGACGAGGAATGTACTACGGATCCTACACCTTCCTAGAAA…
	EF186450_Rattus_leucopus ATGAAAAATCATCGTTGTAATTCAACTATAGAAACATCTAATGACAAACATTCGAAAATCTCACCCCCTACTCAAAATCATTAATCACTCTTTCATTGACCTCCCCGCCCCATCCAACATCTCATCATGATGAAACTTCGGCTCTCTCCTAGGAGTATGTCTCATAATTCAAATCATCACAGGGCTATTCCTAGCAATACACTACACATCCGACACTATAACAGCATTTTCATCAGTCACCCATATCTGCCGAGATGTAAACTACGGCTGGCTTATCCGATACTTACATGCCAACGGAGCCTCTACATTCTTTATCTGCCTATACCTCCATGTAGGACGAGGAATGTACTACGGATCCTACACCTTCCTAGAAA…
	EF186451_Rattus_leucopus ATGAAAAATCATCGTTGTAATTCAACTATAGAAACACCTAATGACAAACATTCGAAAATCTCACCCCCTACTCAAAATTATTAATCACTCTTTCATCGACCTCCCCGCCCCATCCAACATCTCATCATGATGAAACTTCGGCTCTCTCCTAGGAGTATGTCTCATAATCCAAATCATCACAGGACTATTCCTAGCAATACACTACACATCCGACACTATAACAGCATTTTCATCAGTCACCCATATCTGCCGAGATGTAAATTACGGCTGACTAATTCGATATTTACATGCCAACGGAGCCTCCACATTCTTTATCTGCCTGTACCTCCATGTAGGACGAGGAATCTACTACGGATCCTACACCTTCCTAGAAA…
	EF186452_Rattus_leucopus ATGAAAAATCATCGTTGTAATTCAACTATAGAAACACCTAATGACAAACATTCGAAAATCTCACCCCCTACTCAAAATTATTAATCACTCTTTCATCGACCTCCCCGCCCCATCCAACATCTCATCATGATGAAACTTCGGCTCTCTCCTAGGAGTATGTCTCATAATCCAAATCATCACAGGACTATTCCTAGCAATACACTACACATCCGACACTATAACAGCATTTTCATCAGTCACCCATATCTGCCGAGATGTAAATTACGGCTGACTAATTCGATATTTACATGCCAACGGAGCCTCCACATTCTTTATCTGCCTGTACCTCCACGTAGGACGAGGAATCTACTACGGATCCTACACCTTCCTAGAAA…
	GU570661_Rattus_lutreolus ATGAAAAATCATCGTTGTAATTCAACTATAGAAACACCTAATGACAAACATTCGAAAATCCCACCCCCTACTCAAAATCATCAACCACTCCTTCATTGACCTTCCCGCCCCATCCAACATTTCATCATGATGAAACTTCGGCTCTCTCCTAGGAGTCTGCCTCATAATTCAAATCATCACAGGCCTATTCCTAGCAATACACTATACATCCGACACTACAACAGCATTCTCATCAGTCACCCATATCTGCCGAGATGTAAACTACGGCTGACTAATTCGATACTTACATGCTAACGGAGCTTCCATATTCTTCATCTGCCTTTACCTCCACGTAGGACGAGGAATGTACTACGGATCCTACACCTTCCTAGAA…
	GU570671_Rattus_lutreolus ATGAAAAATCATCGTTGTAATTCAACTATAGAAACATCTAATGGCAAACATTCGAAAATCTCACCCCCTACTCAAAATCATCAACCACTCTTTCATTGACCTTCCAGCCCCATCCAACATTTCATCATGATGAAACTTCGGTTCCCTCCTAGGAGTCTGCCTAATAATTCAAATCATCACAGGCCTATTCCTAGCAATACACTACACATCCGACACTACAACAGCATTCTCATCAGTCACCCATATCTGCCGAGATGTAAATTACGGCTGACTGATTCGATACCTACACGCTAACGGAGCTTCCATGTTCTTCATCTGCCTTTACCTCCACGTAGGACGAGGAATGTACTACGGATCCTACACCTTCCTAGAA…
	GU570672_Rattus_lutreolus ATGAAAAATCATCGTTGTAATTCAACTATAGAAACATCTAATGGCAAACATTCGAAAATCTCACCCCCTACTCAAAATTATCAACCACTCTTTCATTGACCTTCCAGCCCCATCCAACATTTCATCATGATGAAACTTCGGTTCCCTCCTAGGAATCTGCCTAATAATTCAAATCATCACAGGCCTATTCCTAGCAATACACTACACATCCGACACTACAACAGCATTCTCATCAGTCACCCATATCTGCCGAGATGTAAATTACGGCTGACTGATTCGATACCTACACGCTAACGGAGCTTCCATGTTCTTCATCTGCCTTTACCTCCACGTAGGACGAGGAATGTACTACGGATCCTATACCTTCCTAGAA…
	GU570673_Rattus_villosissimus ATGAAAAATCATCGTTGTAATTCAACTATAGAAACATCTAATGACAAACATTCGAAAATCTCACCCTCTATTCAAAATCATTAACCACTCCTTCATTGACCTTCCTGCCCCATCCAACATCTCATCATGATGAAACTTCGGTTCCCTCCTAGGAGTATGCCTCATAATTCAAATCATCACAGGCCTATTCCTAGCAATACACTACACATCAGACACCACAACAGCATTCTCATCAGTCACCCATATCTGCCGAGATGTAAATTACGGCTGACTAATTCGATATTTACATGCCAATGGAGCCTCTATATTCTTCATCTGCCTATACCTCCACGTAGGACGAGGTATGTACTACGGATCCTACACCTTCCT…
	GU570674_Rattus_villosissimus ATGAAAAATCATCGTTGTAATTCAACTATAGAAACATCTAATGACAAACATTCGAAAATCTCACCCTCTATTCAAAATCATTAACCACTCCTTCATTGACCTTCCTGCCCCATCCAACATCTCATCATGATGAAACTTCGGTTCCCTCCTAGGAGTATGCCTCATAATTCAAATCATCACAGGCCTATTCCTAGCAATACACTACACATCAGACACCACAACAGCATTCTCATCAGTCACCCATATCTGCCGAGATGTAAATTACGGCTGACTAATTCGATATTTACATGCCAATGGAGCCTCTATATTCTTCATCTGCCTATACCTCCACGTAGGACGAGGTATGTACTACGGATCCTACACCTTCCT…
	GU570675_Rattus_villosissimus ATGAAAAATCATCGTTGTAATTCAACTATAGAAACATCTAATGACAAACATTCGAAAATCTCACCCTCTATTCAAAATCATTAACCACTCCTTCATTGACCTTCCTGCCCCATCCAACATCTCATCATGATGAAACTTCGGTTCCCTCCTAGGAGTATGCCTCATAATTCAAATCATCACAGGCCTATTCCTAGCAATACACTACACATCAGACACCACAACAGCATTCTCATCAGTCACCCATATCTGCCGAGATGTAAATTACGGCTGACTAATTCGATATTTACATGCCAATGGAGCCTCTATATTCTTCATCTGCCTATACCTCCACGTAGGACGAGGTATGTACTACGGATCCTACACCTTCCT…
	GU570663_Rattus_villosissimus ATGAAAAATCATCGTTGTAATTCAACTATAGAAACATCTAATGACAAACATTCGAAAATCTCACCCTCTATTCAAAATCATTAACCACTCCTTCATTGACCTTCCTGCCCCATCCAACATCTCATCATGATGAAACTTCGGTTCCCTCCTAGGAGTATGCCTCATAATTCAAATCATCACAGGCCTATTCCTAGCAATACACTACACATCAGACACCACAACAGCATTCTCATCAGTCACCCATATCTGCCGAGATGTAAATTACGGCTGACTAATTCGATATTTACATGCCAATGGAGCCTCTATATTCTTCATCTGCCTATACCTCCACGTAGGACGAGGTATGTACTACGGATCCTACACCTTCCT…
	EF186453_Rattus_mordax ATGAAAAATCATCGTTGTAATTCAACTATAGAAACATCTAATGACAAACATTCGAAAATCCCACCCTCTGCTCAAAATTATTAATCATTCTTTCATCGACCTTCCCGCCCCATCCAACATCTCATCATGATGAAACTTTGGCTCTCTCCTAGGAGTATGCCTTATAATTCAAATCATCACAGGCCTATTCCTAGCAATACACTATACATCCGACACTACGACAGCATTCTCATCAGTCACCCACATCTGCCGAGATGTAAACTACGGCTGACTAATTCGATATCTACATGCCAACGGAGCCTCCACATTCTTCATCTGCCTATACCTCCACGTAGGACGAGGAATGTATTACGGATCCTACACCTTCCTAGAAACA…
	EF186454_Rattus_novaeguineae ATGAAAAATCATCGTTGTAATTCAACTATAGAAACATCTAATGACAAACATTCGAAAATCCCACCCTCTGCTCAAAATTATTAATCATTCTTTCATCGACCTTCCCGCCCCATCCAACATCTCATCATGATGAAACTTCGGTTCTCTCCTAGGAGTATGCCTTATAATTCAAATCATCACAGGCCTATTCCTAGCAATACACTATACATCCGACACTACGACAGCATTCTCATCAGTCACCCACATCTGCCGAGATGTAAACTACGGCTGACTAATTCGATATCTACATGCCAACGGAGCCTCTACATTCTTCATCTGCCTATACCTCCATGTAGGACGAGGAATGTATTACGGATCCTACACCTTCCTA…
	EF186455_Rattus_niobe ATGAAAAATCATCGTTGTAATTCAACTATAGAAACATCTAATGACAAACATTCGAAAATCCCACCCTCTGCTCAAAATTATTAATCATTCTTTCATCGACCTTCCCGCCCCATCCAACATCTCATCATGATGAAACTTCGGTTCTCTCCTAGGAGTATGCCTTATAATTCAAATCATCACAGGCCTATTCCTAGCAATACACTATACATCCGACACTACGACAGCATTCTCATCAGTTACCCACATCTGCCGAGATGTAAACTACGGCTGACTAATTCGATATCTACATGCCAACGGAGCCTCTACATTCTTCATCTGCCTATACCTCCATGTAGGACGAGGAATGTATTACGGATCCTACACCTTCCTAGAAACAT…
	EF186456_Rattus_niobe ATGAAAAATCATCGTTGTAATTCAACTATAGAAACATCTAATGACAAACATTCGAAAATCCCACCCTCTGCTCAAAATTATTAATCATTCTTTCATCGACCTTCCCGCCCCATCCAACATCTCATCATGATGAAACTTCGGTTCTCTCCTAGGAGTATGCCTTATAATTCAAATCATTACAGGCCTATTCCTAGCAATACACTATACATCCGACACTACGACAGCATTCTCATCAGTCACCCACATCTGCCGAGATGTAAACTACGGCTGACTAATTCGATATCTACATGCCAACGGAGCCTCTACATTCTTCATCTGCCTATACCTCCATGTAGGACGAGGAATGTATTACGGATCCTACACCTTCCTAGAAACAT…
	EF186457_Rattus_niobe ATGAAAAATCATCGTTGTAATTCAACTATAGAAACATCTAATGACAAACATTCGAAAATCCCACCCCCTGCTCAAAATTATTAATCATTCTTTCATCGACCTTCCTGCCCCATCCAACATCTCATCATGATGAAACTTCGGTTCTCTCCTAGGGGTATGCCTTATAATTCAAATCATCACAGGCCTATTCCTAGCAATACACTACACATCCGACACTACAACAGCATTCTCATCAGTCACCCACATCTGCCGAGATGTAAACTACGGCTGACTAATTCGATACCTACATGCCAACGGGGCCTCTACATTCTTCATCTGCCTATACCTCCACGTAGGACGAGGAATGTATTACGGATCCTACACCTTCCTGGAAACAT…
	EF186458_Rattus_niobe ATGAAAAATCATCGTTGTAATTCAACTATAGAAACATCTAATGACAAACATTCGAAAATCCCACCCCCTACTCAAAATTATCAACCACTCTTTCATCGACCTTCCCGCCCCATCCAACATCTCATCATGATGAAACTTCGGTTCTCTCCTAGGGGTATGCCTTATAATTCAAATCATCACAGGCCTATTCCTAGCAATACACTATACATCCGACACTACAACAGCATTCTCATCAGTCACCCACATCTGCCGAGATGTAAACTACGGCTGACTAATTCGATACCTACATGCCAACGGAGCCTCTACATTCTTCATCTGCCTATACCTCCACGTAGGACGAGGAATATATTACGGATCTTACACCTTCCTGGAAACAT…
	EF186459_Rattus_niobe ATGAAAAATCATCGTTGTAATTCAACTATAGAAACATCTAATGACAAACATTCGAAAATCCCACCCCCTGCTCAAAATTATCAATCACTCTTTCATTGACCTTCCTGCCCCATCCAACATCTCATCATGATGAAACTTCGGTTCTCTCCTAGGAGTATGCCTCATAATTCAAATCATCACAGGCCTATTCCTAGCAATACACTACACATCCGACACTACAACAGCATTCTCATCAGTCACTCATATCTGCCGAGATGTAAACTACGGCTGACTAATTCGATACTTACATGCCAACGGAGCCTCTACATTCTTCATCTGCCTATACCTCCACGTAGGACGAGGAATGTATTATGGATCCTACACCTTCCTAGAAACAT…
	EF186460_Rattus_niobe ATGAAAAATCATCGTTGTAATTCAACTATAGAAACATCTAATGACAAACATTCGAAAATCCCACCCCTTGCTCAAAATTATTAATCACTCTTTCATCGACCTTCCTGCCCCATCCAACATCTCATCATGATGAAACTTCGGTTCTCTCCTAGGAGTATGCCTCATAATCCAAATCATCACAGGCCTATTCCTAGCAATACACTACACATCCGACACTACAACAGCATTCTCATCAGTCACCCACATCTGCCGAGATGTAAACTACGGCTGACTAATTCGATACCTACATGCCAACGGAGCCTCTACATTCTTCATCTGCCTATACCTCCACGTAGGACGAGGAATGTATTACGGATCCTACACCTTCTTGGAAACAT…
	AJ428514_Rattus_norvegicus ATGAAAAATCATCGTTGTAATTCAACTATAGAAACATCTAATGACAAACATCCGAAAATCTCACCCCCTATTCAAAATCATCAACCACTCCTTTATCGACCTCCCCGCCCCATCTAACATCTCATCATGATGAAACTTCGGTTCTCTACTAGGAGTATGCCTCATAGTACAAATTCTCACAGGCTTATTCCTAGCAATACACTACACGTCTGATACCATAACAGCATTTTCATCAGTCACCCACATCTGCCGAGACGTAAACTACGGCTGACTAATCCGATACCTACAGCCCAACGGCGCCTCAATATTTTTCATCTGCCTATTCCTCCATGTGGGGCGAGGACTATACTATGGATCCTACACTTTCCTAGA…
	EF186461_Rattus_norvegicus ATGAAAAATCATCGTTGTAATTCAACTATAGAAACATCTAATGACAAACATCCGAAAATCTCACCCCCTATTCAAAATCATCAACCACTCCTTTATCGACCTCCCCGCCCCATCTAACATCTCATCATGATGAAACTTCGGTTCTCTACTAGGAGTATGCCTCATAGTACAAATCCTCACAGGCTTATTCCTAGCAATACACTACACGTCTGATACCATAACAGCATTTTCATCAGTCACCCACATCTGCCGAGACGTAAACTACGGCTGACTAATCCGATACCTACACGCCAACGGCGCCTCAATATTTTTCATCTGCCTATTCCTCCATGTGGGACGAGGACTATACTATGGATCCTACACTTTCCTAGA…
	EF186462_Rattus_norvegicus ATGAAAAATCATCGTTGTAATTCAACTATAGAAACATCTAATGACAAACATCCGAAAATCTCACCCCCTATTCAAAATCATCAACCACTCCTTTATCGACCTCCCCGCCCCATCTAACATCTCATCATGATGAAACTTCGGTTCTCTACTAGGAGTATGCCTCATAGTACAAATCCTCACAGGCTTATTCCTAGCAATACACTACACGTCTGATACCATAACAGCATTTTCATCAGTCACCCACATCTGCCGAGACGTAAACTACGGCTGACTAATCCGATACCTACACGCCAACGGCGCCTCAATATTTTTCATCTGCCTATTCCTCCATGTGGGACGAGGACTATACTATGGATCCTACACTTTCCTAGA…
	NC_001665_Rattus_norvegicus ATGAAAAATCATCGTTGTAATTCAACTATAGAAACATCTAATGACAAACATCCGAAAATCTCACCCCCTATTCAAAATCATCAACCACTCCTTTATCGACCTACCGGCCCCATCTAACATCTCATCATGATGAAACTTCGGTTCTCTACTAGGAGTATGCCTCATAGTACAAATCCTCACAGGCTTATTCCTAGCAATACACTACACGTCTGATACCATAACAGCATTCTCATCAGTCACCCACATCTGCCGAGACGTAAACTACGGCTGACTAATCCGATACCTACAAGCCAACGGCGCCTCAATATTTTTCATCTGCCTATTCCTCCATGTGGGACGAGGACTATACTATGGATCCTACACTTTCCTAG…
	AY172581_Rattus_norvegicus ATGAAAAATCATCGTTGTAATTCAACTATAGAAACATCTAATGACAAACATCCGAAAATCTCACCCCCTATTCAAAATCATCAACCACTCCTTTATCGACCTCCCCGCCCCATCTAACATCTCATCATGATGAAACTTCGGTTCTCTACTAGGAGTATGCCTCATAGTACAAATCCTCACAGGCTTATTCCTAGCAATACACTACACGTCTGATACCATAACAGCATTTTCATCAGTCACCCACATCTGCCGAGACGTAAACTACGGCTGACTAATCCGATACCTACACGCCAACGGCGCCTCAATATTTTTCATCTGCCTATTCCTCCATGTGGGACGAGGACTATACTATGGATCCTACACTTTCCTAGA…
	EF186463_Rattus_praetor ATGAAAAATCATCGTTGTAATTCAACTATAGAAACATCTAATGACAAACATTCGAAAATCCCACCCTCTGCTCAAAATTATTAATCATTCTTTCATCGACCTTCCCGCCCCATCCAACATCTCATCATGATGAAACTTCGGTTCTCTCCTAGGAGTATGCCTTATAATTCAAATCATCACAGGCCTATTCCTAGCAATACACTATACATCCGACACTACAACAGCATTCTCATCAGTCACCCACATCTGCCGAGATGTAAACTACGGCTGACTAATTCGATATCTACATGCCAACGGAGCCTCTACATTCTTCATCTGCCTATACCTCCATGTAGGACGAGGAATGTATTACGGATCCTACGCCTTCCTAGAAAC…
	EF186464_Rattus_praetor ATGAAAAATCATCGTTGTAATTCAACTATAGAAACATCTAATGACAAACATTCGAAAATCCCACCCTCTGCTCAAAATTATTAATCATTCTTTCATCGACCTTCCCGCCCCATCCAACATCTCATCATGATGAAACTTCGGTTCTCTCCTAGGAGTATGCCTTATAATTCAAATCATCACAGGCCTATTCCTAGCAATACACTATACATCCGACACTACGACAGCATTCTCATCAGTCACCCACATCTGCCGAGATGTAAACTACGGCTGACTAATTCGATATCTACACGCCAACGGAGCCTCTACATTCTTCATCTGCCTATACCTCCATGTAGGACGAGGAATGTATTACGGATCCTACACCTTCCTAGAAAC…
	EF186465_Rattus_praetor ATGAAAAATCATCGTTGTAATTCAACTATAGAAACATCTAATGACAAACATTCGAAAATCCCACCCTCTGCTCAAAATTATTAATCATTCTTTCATCGACCTTCCCGCCCCATCCAACATCTCATCATGATGAAACTTCGGTTCTCTCCTAGGAGTATGCCTTATAATTCAAATCATCACAGGCCTATTCCTAGCAATACACTATACATCCGACACTACAACAGCATTCTCATCAGTCACCCACATCTGCCGAGATGTAAACTACGGCTGACTAATTCGATATCTACATGCCAACGGAGCCTCTACATTCTTCATCTGCCTATACCTCCATGTAGGACGAGGAATGTATTACGGATCCTACACCTTCCTAGAAAC…
	EF186466_Rattus_praetor ATGAAAAATCATCGTTGTAATTCAACTATAGAAACATCTAATGACAAACATTCGAAAATCCCACCCTCTGCTCAAAATTATTAATCATTCTTTCATCGACCTTCCCGCCCCATCCAACATCTCATCATGATGAAACTTCGGTTCTCTCCTAGGAGTATGCCTTATAATTCAAATCATCACAGGCCTATTCCTAGCAATACACTATACATCCGACACTACGACAGCATTCTCATCAGTCACCCACATCTGCCGAGATGTAAACTACGGCTGACTAATTCGATATCTACACGCCAACGGAGCCTCTACATTCTTCATCTGCCTATACCTCCATGTAGGACGAGGAATGTATTACGGATCCTACACCTTCCTAGAAAC…
	EF186467_Rattus_praetor ATGAAAAATCATCGTTGTAATTCAACTATAGAAACATCTAATGACAAACATTCGAAAATCCCACCCTCTGCTCAAAATTATTAATCATTCTTTCATCGACCTTCCCGCCCCATCCAACATCTCATCATGATGAAACTTCGGTTCTCTCCTAGGAGTATGCCTTATAATTCAAATCATCACAGGCCTATTCCTAGCAATACACTATACATCCGACACTACAACAGCATTCTCATCAGTCACCCACATCTGCCGAGATGTAAACTACGGCTGACTAATTCGATATCTACATGCCAACGGAGCCTCTACATTCTTCATCTGCCTATACCTCCATGTAGGACGAGGAATGTATTACGGATCCTACACCTTCCTAGAAAC…
	EF186468_Rattus_praetor ATGAAAAATCATCGTTGTAATTCAACTATAGAAACATCTAATGACAAACATTCGAAAATCCCACCCTCTGCTCAAAATTATTAATCATTCTTTCATCGACCTTCCCGCCCCATCCAACATCTCATCATGATGAAACTTCGGTTCTCTCCTAGGAGTATGCCTTATAATTCAAATCATCACAGGCCTATTCCTAGCAATACACTATACATCCGACACTACGACAGCATTCTCATCAGTCACCCACATCTGCCGAGATGTAAACTACGGCTGACTAATTCGATATCTACACGCCAACGGAGCCTCTACATTCTTCATCTGCCTATACCTCCATGTAGGACGAGGAATGTATTACGGATCCTACACCTTCCTAGAAAC…
	EF186470_Rattus_rattus ATGAAAAATCATCGTTGTAATT-AACTATAGAAACCCCTAATGACAAACATTCGAAAATCACACCCCCTAATCAAAATTATTAATCACTCCTTCATTGACCTTCCCGCCCCATCCAACATCTCATCATGATGAAATTTTGGCTCTCTTCTAGGAGTATGCCTTATAGTTCAAATTATCACAGGATTATTTCTAGCAATACACTACACATCCGACACTTTAACAGCATTCTCATCAGTTACTCACATCTGCCGAGACGTAAACTACGGCTGACTAATCCGATACTTACATGCCAACGGAGCCTCAATATTCTTTATCTGCTTATTCCTCCATGTAGGCCGAGGGATATACTACGGATCCTACACCTTCTTAGAAACA…
	EF186471_Rattus_rattus ATGAAAAATCATCGTTGTAATTCAACTATAGAAACATCTAATGACAAACATTCGAAAATCTCACCCTCTATTCAAAATTATCAACCACTCCTTCATTGACCTTCCTGCCCCATCCAACATCTCATCATGATGAAACTTCGGTTCCCTCCTAGGAGTATGCCTCATAATTCAAATCATCACAGGCCTATTCCTAGCAATACACTACACATCAGACACCACAACAGCATTCTCATCAGTCACCCATATCTGCCGAGATGTAAATTACGGCTGACTAATTCGATACTTACATGCCAATGGAGCCTCTATATTCTTCATCTGCCTATACCTCCACGTAGGACGAGGTATGTACTACGGATCCTACACCTTCCTAGAAACA…
	EF186472_Rattus_rattus ATGAAAAATCATCGTTGTAATTCAACTATAGAAACCCCTAATGACAAACATTCGAAAATCACACCCCCTAATCAAAATTATTAATCACTCCTTCATTGACCTTCCCGCCCCATCCAACATCTCATCATGATGAAATTTTGGCTCTCTTCTAGGAGTATGCCTTATAGTTCAAATTATCACAGGATTATTTCTAGCAATACACTACACATCCGACACTTTAACAGCATTCTCATCAGTTACTCACATCTGCCGAGACGTAAACTACGGCTGACTAATCCGATACTTACATGCCAACGGAGCCTCAATATTCTTTATCTGCTTATTCCTCCATGTAGGCCGAGGGATATACTACGGATCCTACACCTTCTTAGAAACA…
	EF186473_Rattus_rattus ATGAAAAATCATCGTTGTAATTCAACTATAGAAACATCTAATGACAAACATCCGAAAATCTCACCCTCTATTCAAAATTATCAACCACTCCTTCATTGACCTTCCTGCCCCATCCAACATCTCATCATGATGAAACTTCGGTTCCCTCCTAGGAGTATGCCTCATAATTCAAATCATCACAGGCCTATTCCTAGCAATACACTACACATCAGACACCACAACAGCATTCTCATCAGTCACCCATATCTGCCGAGATGTAAATTACGGCTGACTAATTCGATACTTACATGCCAATGGAGCCTCTATATTCTTCATCTGCCTATACCTCCACGTAGGACGAGGTATGTACTACGGATCCTACACCTTCCTAGAAACA…
	EF186474_Rattus_rattus ATGAAAAATCATCGTTGTAATTCAACTATAGAAACCCCTAATGACAAACATTCGAAAATCACACCCCCTAATCAAAATTATTAATCACTCCTTCATTGACCTTCCCGCCCCATCCAACATCTCATCATGATGAAATTTTGGCTCTCTTCTAGGAGTATGCCTTATAGTTCAAATTATCACAGGATTATTTCTAGCAATACACTACACATCCGACACTTTAACAGCATTCTCATCAGTTACTCACATCTGCCGAGACGTAAACTACGGCTGACTAATCCGATACTTACATGCCAACGGAGCCTCAATATTCTTTATCTGCTTATTCCTCCATGTAGGCCGAGGGATATACTACGGATCCTACACCTTCTTAGAAACA…
	EF186475_Rattus_rattus ATGAAAAATCATCGTTGTAATTCAACTATAGAAACCCCTAATGACAAACATTCGAAAATCACACCCCCTAATCAAAATTATTAATCACTCCTTCATTGACCTTCCCGCCCCATCCAACATCTCATCATGATGAAATTTTGGCTCTCTTCTAGGAGTATGCCTTATAGTTCAAATTATCACAGGATTATTTCTAGCAATACACTACACATCCGACACTTTAACAGCATTCTCATCAGTTACTCACATCTGCCGAGACGTAAACTACGGCTGACTAATCCGATACTTACATGCCAACGGAGCCTCAATATTCTTTATCTGCTTATTCCTCCATGTAGGCCGAGGGATATACTACGGATCCTACACCTTCTTAGAAACA…
	EF186476_Rattus_ruber ATGAAAAATCATCGTTGTAATTCAACTATAGAAACATCTAATGACAAACATTCGAAAATCCCACCCTCTGCTCAAAATTATTAATCATTCTTTCATCGACCTTCCCGCCCCATCCAACATCTCATCATGATGAAACTTCGGTTCTCTCCTAGGAGTATGCCTTATAATTCAAATCATCACAGGCCTATTCCTAGCAATACACTATACATCCGACACTACGACAGCATTCTCATCAGTTACCCACATCTGCCGAGATGTAAACTACGGCTGACTAATTCGATATCTACATGCCAACGGAGCCTCTACATTCTTCATCTGCCTATACCTCCATGTAGGACGAGGAATGTATTACGGATCCTATACCTTCCTAGAAACAT…
	EF186478_Rattus_sordidus ATGAAAAATCACCGTTGTAATTCAACTATAGAAACATCTAATGACAAACATTCGAAAATCTCACCCTCTACTCAAAATTATTAACCACTCTTTCATTGACCTTCCTGCCCCATCCAACATCTCATCATGATGAAACTTCGGTTCTCTACTAGGAGTATGCCTCATAATTCAAATCATTACAGGCCTATTCCTAGCAATACACTACACATCAGACACCACAACAGCATTCTCATCAGTCACCCATATCTGCCGAGACGTAAATTACGGCTGACTAATCCGATACTTACATGCCAACGGAGCCTCTACATTCTTCATCTGCCTATACCTCCACGCAGGACGAGGTATGTACTACGGATCCTACACCTTCCTAGAAA…
	EF186477_Rattus_sordidus ATGAAAAATCATCGTTGTAATTCAACTATAGAAACATCTAATGACAAACATTCGAAAATCTCACCCTCTACTCAAAATTATTAACCACTCTTTCATTGACCTTCCTGCCCCATCCAACATCTCATCATGATGAAACTTCGGTTCTCTACTAGGAGTATGCCTCATAATTCAAATCATTACAGGCCTATTCCTAGCAATACACTACACATCAGACACCACAACAGCATTCTCATCAGTCACCCATATCTGCCGAGACGTAAATTACGGCTGACTAATCCGATACTTACATGCCAACGGAGCCTCTACATTCTTCATCTGCCTATACCTCCACGTAGGACGAGGTATGTACTACGGATCCTACACTTTCCTAGAAA…
	EF186479_Rattus_sordidus ATGAAAAATCATCGTTGTAATTCAACTATAGAAACATCTAATGACAAACATTCGAAAATCTCACCCTCTACTCAAAATTATTAACCACTCTTTCATTGACCTTCCTGCCCCATCCAACATCTCATCATGATGAAACTTCGGTTCTCTACTAGGAGTATGCCTCATAATTCAAATCATTACAGGCCTATTCCTAGCAATACACTACACATCAGACACCACAACAGCATTCTCATCAGTCACCCATATCTGCCGAGACGTAAATTACGGCTGACTAATCCGATACTTACATGCCAACGGAGCCTCTACATTCTTCATCTGCCTATACCTCCACGTAGGACGAGGCATGTACTACGGATCCTACACCTTCCTAGAAA…
	EF186480_Rattus_sordidus ATGAAAAATCATCGTTGTAATTCAACTATAGAAACATCTAATGACAAACATTCGAAAATCTCACCCTCTACTCAAAATTATTAACCACTCTTTCATTGACCTTCCTGCCCCATCCAACATCTCATCATGATGAAACTTCGGTTCTCTACTAGGAGTATGCCTCATAATTCAAATCATTACAGGCCTATTCCTAGCAATACACTACACATCAGACACCACAACAGCATTCTCATCAGTCACCCATATCTGCCGAGACGTAAATTACGGCTGACTAATCCGATACTTACATGCCAACGGAGCCTCTACATTCTTCATCTGCCTATACCTCCACGTAGGACGAGGCATGTACTACGGATCCTACACCTTCCTAGAAA…
	EF186482_Rattus_steini ATGAAAAATCATCGTTGTAATTCAACTATAGAAACATCTAATGACAAACATTCGAAAATCCCACCCTCTGCTCAAAATTATTAATCATTCTTTCATTGACCTTCCCGCCCCATCCAACATCTCATCATGATGAAACTTCGGTTCTCTCCTAGGAGTATGCCTTATAATTCAAATCATCACAGGCCTATTCCTAGCAATACACTATACATCCGACACTACGACAGCATTCTCATCAGTCACCCACATCTGCCGAGATGTAAACTACGGCTGACTAATTCGATATCTACACGCCAACGGAGCCTCTACATTCTTCATCTGCCTATACCTCCATGTAGGACGAGGAATGTATTACGGATCCTACACCTTCCTAGAAACA…
	EF186481_Rattus_steini ATGAAAAATCATCGTTGTAATTCAACTATAGAAACATCTAATGACAAACATTCGAAAATCCCACCCTCTGCTCAAAATTATTAATCATTCTTTCATTGACCTTCCCGCCCCATCCAACATCTCATCATGATGAAACTTCGGTTCTCTCCTAGGAGTATGCCTTATAATTCAAATCATCACAGGCCTATTCCTAGCAATACACTATACATCCGACACTACAACAGCATTCTCATCAGTCACCCACATCTGCCGAGATGTAAACTACGGCTGACTAATTCGATATCTACACGCCAACGGAGCCTCTACATTCTTCATCTGCCTATACCTCCATGTAGGACGAGGAATGTATTACGGATCCTACACCTTCCTAGAAACA…
	EF186483_Rattus_steini ATGAAAGATCATCGTTGTAATTCAACTATAGAAACATCTAATGACAAACATTCGAAAATCCCACCCTCTGCTCAAAATTATTAATCATTCTTTCATCGACCTTCCCGCCCCATCCAACATCTCATCATGATGAAACTTCGGTTCTCTCCTAGGAGTATGCCTTATAATTCAAATCATCACAGGCCTATTCCTAGCAATACACTATACATCCGACACTACAACAGCATTCTCATCAGTCACCCACATCTGCCGAGATGTAAACTACGGCTGACTAATTCGATATCTACATGCCAACGGAGCCTCTACATTCTTCATCTGCCTATACCTCCATGTAGGACGAGGAATGTATTACGGATCCTACACCTTCCTAGAAACA…
	EF186484_Rattus_steini ATGAAAAATCATCGTTGTAATTCAACTATAGAAACCCCTAATGACAAACATTCGAAAATCTCATCCTCTACTCAAAATTATTAATCACTCCTTTATTGACCTTCCCGCTCCATCCAACATCTCATCATGATGAAACTTTGGCTCTCTATTAGGAGTATGCCTAATAATTCAAATCATTACAGGCCTGTTCCTAGCAATACACTACACATCCGACACTCTAACAGCATTTTCATCAGTTACCCACATCTGCCGAGACGTAAACTACGGCTGACTAATTCGATATTTACATGCCAACGGAGCTTCAATATTCTTTATCTGCTTATTCCTCCACGTAGGACGAGGAATGTACTATGGATCTTACACCTTCCTAGAAACA…
	EF186485_Rattus_steini ATGAAAAATCATCGTTGTAATTCAACTATAGAAACATCTAATGACAAACATTCGAAAATCCCACCCTCTGCTCAAAATTATTAATCATTCTTTCATCGACCTTCCCGCCCCATCCAACATCTCATCATGATGAAACTTCGGTTCTCTCCTAGGAGTATGCCTTATAATTCAAATCATCACAGGCCTATTCCTAGCAATACACTATACATCCGACACTACGACAGCATTCTCATCAGTTACCCACATCTGCCGAGATGTAAACTACGGCTGACTAATTCGATATCTACATGCCAACGGAGCCTCTACATTCTTCATCTGCCTATACCTCCATGTAGGACGAGGAATGTATTACGGATCCTATACCTTCCTAGAAACA…
	EF186486_Rattus_steini ATGAAAAATCATCGTTGTAATTCAACTATAGAAACATCTAATGACAAACATTCGAAAATCCCACCCTCTGCTCAAAATTATTAATCATTCTTTCATCGACCTTCCCGCCCCATCCAACATCTCATCATGATGAAACTTCGGTTCTCTCCTAGGAGTATGCCTTATAATTCAAATCATCACAGGCCTATTCCTAGCAATACACTATACATCCGACACTACAACAGCATTCTCATCAGTCACCCACATCTGCCGAGATGTAAACTACGGCTGACTAATTCGATATCTACATGCCAACGGAGCCTCTACATTCTTCATCTGCCTATACCTCCATGTAGGACGAGGAATGTATTACGGATCCTACACCTTCCTAGAAACA…
	EF186487_Rattus_steini ATGAAAAATCATCGTTGTAATTCAACTATAGAAACATCTAATGACAAACATTCGAAAATCCCACCCTCTGCTCAAAATTATTAATCATTCTTTCATCGACCTTCCCGCCCCATCCAACATCTCATCATGATGAAACTTCGGCTCTCTCCTAGGAGTATGCCTTATAATTCAAATCATCACAGGCCTATTCCTAGCAATACACTATACATCCGACACTACGACAGCATTCTCATCAGTCACCCACATCTGCCGAGATGTAAACTACGGCTGACTAATTCGATATCTACATGCCAACGGAGCCTCCACATTCTTCATCTGCCTATACCTCCACGTAGGACGAGGAATGTATTACGGATCCTACACCTTCCTAGAAACA…
	EF186488_Rattus_steini ATGAAAAATCATCGTTGTAATTCAACTATAGAAACATCTAATGACAAACATTCGAAAATCCCACCCTCTGCTCAAAATTATTAATCATTCTTTCATCGACCTTCCCACCCCATCCAACATCTCATCATGATGAAACTTCGGTTCTCTCCTAGGAGTATGCCTTATAATTCAAATCATCACAGGCCTATTCCTAGCAATACACTATACATCCGACACTACGACAGCATTCTCATCAGTCACCCACATCTGCCGAGATGTAAACTACGGCTGACTAATTCGATATCTACATGCCAACGGAGCCTCTACATTCTTCATCTGCCTATACCTCCATGTAGGACGAGGAATGTATTACGGATCCTACACCTTCCTAGAAACA…
	EF186489_Rattus_steini ATGAAAAATCATCGTTGTAATTCAACTATAGAAACATCTAATGACAAACATTCGAAAATCCCACCCTCTGCTCAAAATTATTAATCATTCTTTCATCGACCTTCCCGCCCCATCCAACATCTCATCATGATGAAACTTCGGTTCTCTCCTAGGAGTATGCCTTATAATTCAAATCATCACAGGCCTATTCCTAGCAATACACTATACATCCGACACTACAACAGCATTCTCATCAGTCACCCACATCTGCCGAGATGTAAACTACGGCTGACTAATTCGATATCTACATGCCAACGGAGCCTCTACATTCTTCATCTGCCTATACCTCCATGTAGGACGAGGAATGTATTACGGATCCTACACCTTCCTAGAAACA…
	EF186496_Rattus_tanezumi ATGAAAAATCATCGTTGTAATTCAACTATAGAAACCCCTAATGACAAACATTCGAAAATCACACCCCCTACTCAAAATCATTAATCACTCCTTCATCGACCTTCCCACCCCATCCAACATCTCATCATGATGAAATTTTGGCTCTCTACTAGGAGTATGCCTCATAGTCCAAATTATCACAGGCCTATTCCTAGCAATACACTACACATCCGACACTTTAACAGCATTCTCATCAGTTACCCACATCTGCCGAGACGTAAACTACGGCTGACTAATCCGATACTTACACGCCAACGGAGCTTCAATATTCTTTATCTGCCTATTCCTTCATGTAGGGCGAGGAATGTACTACGGATCCTATACTTTCCTAGAAA…
	EF186497_Rattus_tanezumi ATGAAAAATCATCGTTGTAATTCAACTATAGAAACCCCTAATGACAAACATTCGAAAATCACACCCCCTACTCAAAATCATTAATCACTCCTTCATCGACCTTCCCGCCCCATCCAACATCTCATCATGATGAAATTTTGGCTCTTTACTAGGAGTATGCCTCATAGTCCAAATTATCACAGGCCTATTCCTAGCAATACACTACACATCCGACACTTTAACAGCATTCTCATCAGTTACCCACATCTGCCGAGACGTAAACTACGGCTGACTAATCCGATACTTACACGCCAACGGAGCTTCAATATTCTTTATCTGCCTATTCCTTCATGTAGGGCGAGGGATATACTACGGATCCTATACTTTCCTAGAAA…
	EF186490_Rattus_tanezumi ATGAAAAATCATCGTTGTAATTCAACTATAGAAACCCCTAATGACAAACATTCGAAAATCACACCCCCTACTCAAAATCATTAATCACTCCTTCATCGACCTTCCCGCCCCATCCAACATCTCATCATGATGAAATTTTGGCTCTTTACTAGGAGTATGCCTCATAGTCCAAATTATCACAGGCCTATTCCTAGCAATACACTACACATCCGACACTTTAACAGCATTCTCATCAGTTACCCACATCTGCCGAGACGTAAACTACGGCTGACTAATCCGATACTTACACGCCAACGGAGCTTCAATATTCTTTATCTGCCTATTCCTTCATGTAGGGCGAGGGATATACTACGGATCCTATACTTTCCTAGAAA…
	EF186491_Rattus_tanezumi ATGAAAAATCATCGTTGTAATTCAACTATAGAAACCCCTAATGACAAACATTCGGAAATCACACCCCCTACTAAAAATCATTAACCACTCCTTCATTGATCTTCCAGCCCCATCCAACATCTCATCATGATGAAATTTTGGCTCTCTTCTAGGAGTATGCCTTATAATTCAAATTATCACAGGCCTATTCCTAGCAATACATTACACATCCGACACCTTAACAGCATTCTCATCAGTTACCCACATCTGCCGAGACGTAAACTATGGGTGACTAATCCGATACTTACATGCCAATGGAGCCTCAATATTCTTTATCTGTTTATTCCTCCATGTAGGCCGAGGGATATACTACGGATCCTACACCTTTTTAGAAA…
	EF186492_Rattus_tanezumi ATGAAAAATCATCGTTGTAATTCAACTATAGAAACCCCTAATGACAAACATCCGAAAATCACACCCCCTACTTAAAATCATTAATCACTCCTTCATCGACCTTCCCGCCCCATCCAACATCTCATCATGATGAAATTTTGGCTCTCTACTAGGAGTATGCCTCATAATTCAAATTATCACAGGCCTATTCCTAGCAATACACTACACATCCGACACTTTAACAGCATTCTCATCAGTTACCCACATCTGCCGAGACGTAAACTACGGCTGATTAATCCGATACTTACATGCCAACGGAGCTTCAATATTCTTTATCTGCTTATTCCTCCATGTAGGCCGAGGAATATACTACGGATCCTACACTTTCCTAGAAA…
	EF186493_Rattus_tanezumi ATGAAAAATCATCGTTGTAATTCAACTATAGAAACCCCTAATGACAAACATTCGGAAATCACACCCCCTACTAAAAATCATTAACCACTCCTTCATTGATCTTCCAGCCCCATCCAACATCTCATCATGATGAAATTTTGGCTCTCTTCTAGGAGTATGCCTTATAGTTCAAATTATCACAGGCCTATTCCTAGCAATACATTACACATCCGACACTTTAACAGCATTCTCATCAGTTACCCACATCTGCCGAGACGTAAACTATGGCTGACTAATCCGATACTTACATGCCAATGGAGCCTCAATATTCTTTATCTGCTTATTCCTCCATGTAGGCCGAGGGATATACTACGGATCCTACACCTTTTTAGAAA…
	EF186494_Rattus_tanezumi ATGAAAAATCATCGTTGTAATTCAACTATAGAAACCCCTAATGACAAACATTCGGAAATCACACCCCCTACTAAAAATCATTAACCACTCCTTCATTGATCTTCCAGCCCCATCCAACATCTCATCATGATGAAATTTTGGCTCTCTTCTAGGAGCATGCCTTATAGTTCAAATTATCACAGGCCTATTCCTAGCAATACATTACACATCCGACACTTTAACAGCATTCTCATCAGTTACCCACATCTGCCGAGACGTAAACTATGGCTGACTAATCCGATACTTACATGCCAATGGAGCCTCAATATTCTTTATCTGCTTATTCCTCCATGTAGGCCGAGGGATATACTACGGATCCTACACCTTTTTAGAAA…
	EF186495_Rattus_tanezumi ATGAAAAATCATCGTTGTAATTCAACTATAGAAACCCCTAATGACAAACATTCGGAAATCACACCCCCTACTAAAAATCATTAACCACTCCTTCATTGATCTTCCAGCCCCATCCAACATCTCATCATGATGAAATTTTGGCTCTCTTCTAGGAGTATGCCTTATAGTTCAAATTATCACAGGCCTATTCCTAGCAATACATTACACATCCGACACTTTAACAGCATTCTCATCAGTTACCCACATCTGCCGAGACGTAAACTATGGCTGACTAATCCGATACTTACATGCCAATGGAGCCTCAATATTCTTTATCTGCTTATTCCTCCATGTAGGCCGAGGGATATACTACGGATCCTACACCTTTTTAGAAA…
	EF186498_Rattus_tanezumi ATGAAAAATCATCGTTGTAATTCAACTATAGAAACCCCTAATGACAAACATTCGAAAATCACACCCCCTACTCAAAATCATTAATCACTCCTTCATCGACCTTCCCGCCCCATCCAACATCTCATCATGATGAAATTTTGGCTCTTTACTAGGAGTATGCCTCATAGTCCAAATTATCACAGGCCTATTCCTAGCAATACACTACACATCCGACACTTTAACAGCATTCTCATCAGTTACCCACATCTGCCGAGACGTAAACTACGGCTGACTAATCCGATACTTACACGCCAACGGAGCTTCAATATTCTTTATCTGCCTATTCCTTCATGTAGGGCGAGGGATATACTACGGATCCTATACTTTCCTAGAAA…
	EF186499_Rattus_tanezumi ATGAAAAATCATCGTTGTAATTCAACTATAGAAACCCCTAATGACAAACATTCGAAAATCACACCCCCTACTCAAAATCATTAATCACTCCTTCATCGACCTTCCCGCCCCATCCAACATCTCATCATGATGAAATTTTGGCTCTTTACTAGGAGTATGCCTCATAGTCCAAATTATCACAGGCCTATTCCTAGCAATACACTACACATCCGACACTTTAACAGCATTCTCATCAGTTACCCACATCTGCCGAGACGTAAACTACGGCTGACTAATCCGATACTTACACGCCAACGGAGCTTCAATATTCTTTATCTGCCTATTCCTTCATGTAGGGCGAGGGATATACTACGGATCCTATACTTTCCTAGAAA…
	EF186500_Rattus_tanezumi ATGAAAAATCATCGTTGTAATTCAACTATAGAAACCCCTAATGACAAACATTCGAAAATCACACCCCCTACTCAAAATCATTAATCACTCCTTCATCGACCTTCCCACCCCATCCAACATCTCATCATGATGAAATTTTGGCTCTCTACTAGGAGTATGCCTCATAGTCCAAATTATCACAGGCCTATTCCTAGCAATACACTACACATCCGACACTTTAACAGCATTCTCATCAGTTACCCACATCTGCCGAGACGTAAACTACGGCTGACTAATCCGATACTTACACGCCAACGGAGCTTCAATATTCTTTATCTGCCTATTCCTTCATGTAGGGCGAGGAATGTACTACGGATCCTATACTTTCCTAGAAA…
	EF186501_Rattus_tanezumi ATGAAAAATCATCGTTGTAATTCAACTATAGAAACCCCTAATGACAAACATTCGAAAATCACACCCCCTACTCAAAATCATTAATCACTCCTTCATCGACCTTCCCACCCCATCCAACATCTCATCATGATGAAATTTTGGCTCTCTACTAGGAGTATGCCTCATAGTCCAAATTATCACAGGCCTATTCCTAGCAATACACTACACATCCGACACTTTAACAGCATTCTCATCAGTTACCCACATCTGCCGAGACGTAAACTACGGCTGACTAATCCGATACTTACACGCCAACGGAGCTTCAATATTCTTTATCTGCCTATTCCTTCATGTAGGGCGAGGAATGTACTACGGATCCTATACTTTCCTAGAAA…
	EF186502_Rattus_tanezumi ATGAAAAATCATCGTTGTAATTCAACTATAGAAACCCCTAATGACAAACATTCGGAAATCACACCCCCTACTAAAAATCATTAACCACTCCTTCATTGATCTTCCAGCCCCATCCAACATCTCATCATGATGAAATTTTGGCTCTCTTCTAGGAGTATGCCTTATAGTTCAAATTATCACAGGCCTATTCCTAGCAATACATTACACATCCGACACTTTAACAGCATTCTCATCAGTTACCCACATCTGCCGAGACGTAAACTATGGCTGACTAATCCGATACTTACATGCCAATGGAGCCTCAATATTCTTTATCTGCTTATTCCTCCATGTAGGCCGAGGGATATACTACGGATCCTACACCTTTTTAGAAA…
	EF186503_Rattus_tanezumi ATGAAAAATCATCGTTGTAATTCAACTATAGAAACCCCTAATGACAAACATTCGGAAATCACACCCCCTACTAAAAATCATTAACCACTCCTTCATTGATCTTCCAGCCCCATCCAACATCTCATCATGATGAAATTTTGGCTCTCTTCTAGGAGTATGCCTTATAGTTCAAATTATCACAGGCCTATTCCTAGCAATACATTACACATCCGACACTTTAACAGCATTCTCATCAGTTACCCACATCTGCCGAGACGTAAACTATGGCTGACTAATCCGATACTTACATGCCAATGGAGCCTCAATATTCTTTATCTGCTTATTCCTCCATGTAGGCCGAGGGATATACTACGGATCCTACACCTTTTTAGAAA…
	EF186504_Rattus_tanezumi ATGAAAAATCATCGTTGTAATTCAACTATAGAAACCCCTAATGACAAACATTCGGAAATCACACCCCCTACTAAAAATCATTAACCACTCCTTCATTGATCTTCCAGCCCCATCCAACATCTCATCATGATGAAATTTTGGCTCTCTTCTAGGAGTATGCCTTATAGTTCAAATTATCACAGGCCTATTCCTAGCAATACATTACACATCCGACACTTTAACAGCATTCTCATCAGTTACCCACATCTGCCGAGACGTAAACTATGGCTGACTAATCCGATACTTACATGCCAATGGAGCCTCAATATTCTTTATCTGCTTATTCCTCCATGTAGGCCGAGGGATATACTACGGATCCTACACCTTTTTAGAAA…
	EF186505_Rattus_tanezumi ATGAAAAATCATCGTTGTAATTCAACTATAGAAACCCCTAATGACAAACATTCGGAAATCACACCCCCTACTAAAAATCATTAACCACTCCTTCATTGATCTTCCAGCCCCATCCAACATCTCATCATGATGAAATTTTGGCTCTCTTCTAGGAGTATGCCTTATAGTTCAAATTATCACAGGCCTATTCCTAGCAATACATTACACATCCGACACTTTAACAGCATTCTCATCAGTTACCCACATCTGCCGAGACGTAAACTATGGCTGACTAATCCGATACTTACATGCCAATGGAGCCTCAATATTCTTTATCTGCTTATTCCTCCATGTAGGCCGAGGGATATACTACGGATCCTACACCTTTTTAGAAA…
	EF186506_Rattus_tanezumi ATGAAAAATCATCGTTGTAATTCAACTATAGAAACCCCTAATGACAAACATTCGAAAATCACACCCCCTACTCAAAATCATTAATCACTCCTTCATCGACCTTCCCACCCCATCCAACATCTCATCATGATGAAATTTTGGCTCTCTACTAGGAGTATGCCTCATAGTCCAAATTATCACAGGCCTATTCCTAGCAATACACTACACATCCGACACTTTAACAGCATTCTCATCAGTTACCCACATCTGCCGAGACGTAAACTACGGCTGACTAATCCGATACTTACACGCCAACGGAGCTTCAATATTCTTTATCTGCCTATTCCTTCATGTAGGGCGAGGAATGTACTACGGATCCTATACTTTCCTAGAAA…
	EF186507_Rattus_tanezumi ATGAAAAATCATCGTTGTAATTCAACTATAGAAACCCCTAATGACAAACATTCGGAAATCACACCCCCTACTAAAAATCATTAACCACTCCTTCATTGATCTTCCAGCCCCATCCAACATCTCATCATGATGAAATTTTGGCTCTCTTCTAGGAGTATGCCTTATAGTTCAAATTATCACAGGCCTATTCCTAGCAATACATTACACATCCGACACTTTAACAGCATTCTCATCAGTTACCCACATCTGCCGAGACGTAAACTATGGCTGACTAATCCGATACTTACATGCCAATGGAGCCTCAATATTCTTTATCTGCTTATTCCTCCATGTAGGCCGAGGGATATACTACGGATCCTACACCTTTTTAGAAA…
	EF186508_Rattus_tanezumi ATGAAAAATCATCGTTGTAATTCAACTATAGAAACCCCTAATGACAAACATTCGGAAATCACACCCCCTACTAAAAATCATTAACCACTCCTTCATTGATCTTCCAGCCCCATCCAACATCTCATCATGATGAAATTTTGGCTCTCTTCTAGGAGTATGCCTTATAATTCAAATTATCACAGGCCTATTCCTAGCAATACATTACACATCCGACACTTTAACAGCATTCTCATCAGTTACCCACATCTGCCGAGACGTAAACTATGGCTGACTAATCCGATACTTACATGCCAATGGAGCCTCAATATTCTTTATCTGCTTATTCCTCCATGTAGGCCGAGGTATATACTACGGATCCTACACCTTTTTAGAAA…
	EF186509_Rattus_tanezumi ATGAAAAATCATCGTTGTAATTCAACTATAGAAACCCCTAATGACAAACATTCGGAAATCACACCCCCTACTAAAAATCATTAACCACTCCTTCATTGATCTTCCAGCCCCATCCAACATCTCATCATGATGAAATTTTGGCTCTCTTCTAGGAGTATGCCTTATAATTCAAATTATCACAGGCCTATTCCTAGCAATACATTACACATCCGACACTTTAACAGCATTCTCATCAGTTACCCACATCTGCCGAGACGTAAACTATGGCTGACTAATCCGATACTTACATGCCAATGGAGCCTCAATATTCTTTATCTGCTTATTCCTCCATGTAGGCCGAGGTATATACTACGGATCCTACACCTTTTTAGAAA…
	EF186510_Rattus_tanezumi ATGAAAAATCATCGTTGTAATTCAACTATAGAAACCCCTAATGACAAACATTCGGAAATCACACCCCCTACTAAAAATCATTAACCACTCCTTCATTGATCTTCCAGCCCCATCCAACATCTCATCATGATGAAATTTTGGCTCTCTTCTAGGAGTATGCCTTATAATTCAAATTATCACAGGCCTATTCCTAGCAATACATTACACATCCGACACTTTAACAGCATTCTCATCAGTTACCCACATCTGCCGAGACGTAAACTATGGCTGACTAATCCGATACTTACATGCCAATGGAGCCTCAATATTCTTTATCTGCTTATTCCTCCATGTAGGCCGAGGTATATACTACGGATCCTACACCTTTTTAGAAA…
	EF186511_Rattus_tanezumi ATGAAAAATCATCGTTGTAATTCAACTATAGAAACCCCTAATGACAAACATTCGAAAATCACACCCCCTACTCAAAATCATTAATCACTCCTTCATCGACCTTCCCGCCCCATCCAACATCTCATCATGATGAAATTTTGGCTCTTTACTAGGAGTATGCCTCATAGTCCAAATTATCACAGGCCTATTCCTAGCAATACACTACACATCCGACACTTTAACAGCATTCTCATCAGTTACCCACATCTGCCGAGACGTAAACTACGGCTGACTAATCCGATACCTACACGCCAACGGAGCTTCAATATTCTTTATCTGCCTATTCCTTCATGTAGGGCGAGGGATATACTACGGATCCTATACTTTCCTAGAAA…
	EF186512_Rattus_tanezumi ATGAAAAATCATCGTTGTAATTCAACTATAGAAACCCCTAATGACAAACATTCGAAAATCACACCCCCTACTCAAAATCATTAATCACTCCTTCATCGACCTTCCCGCCCCATCCAACATCTCATCATGATGAAATTTTGGCTCTCTACTAGGAGTATGCCTCATAGTCCAAATTATCACAGGCCTATTCCTAGCAATACACTACACATCCGACACTTTAACAGCATTCTCATCAGTTACCCACATCTGCCGAGACGTAAACTACGGCTGACTAATCCGATACTTACACGCCAACGGAGCTTCAATATTCTTTATCTGCATATTCCTTCATGTAGGGCGAGGGATATACTACGGATCCTATACTTTCCTAGAAA…
	EF186513_Rattus_tiomanicus ATGAAAAATCATCGTTGTAATTCAACTATAGAAACCCCTAATGACAAACATCCGAAAATCACACCCCCTACTTAAAATCATTAATCACTCCTTCATCGACCTTCCCGCCCCATCCAACATCTCATCATGATGAAATTTTGGCTCTCTACTAGGAGTATGCCTCATAATTCAAATTATCACAGGCCTATTCCTAGCAATACACTACACATCCGACACTTTAACAGCATTCTCATCAGTTACCCACATCTGCCGAGACGTAAACTACGGCTGATTAATCCGATACTTACATGCCAACGGAGCTTCAATATTCTTTATCTGCTTATTCCTCCATGTAGGCCGAGGAATATACTACGGATCCTACACTTTCCTAGA…
	EF186514_Rattus_tiomanicus ATGAAAAATCATCGTTGTAATTCAACTATAGAAACCCCTAATGACAAACATCCGAAAATCACACCCCCTACTTAAAATCATTAATCACTCCTTCATCGACCTTCCCGCCCCATCCAACATCTCATCATGATGAAATTTTGGCTCTCTACTAGGAGTATGCCTCATAATTCAAATTATCACAGGCCTATTCCTAGCAATACACTACACATCCGACACTTTAACAGCATTCTCATCAGTTACCCACATCTGCCGAGACGTAAACTACGGCTGATTAATCCGATACTTACATGCCAACGGAGCTTCAATATTCTTTATCTGCTTATTCCTCCATGTAGGCCGAGGAATATACTACGGATCCTACACTTTCCTAGA…
	EF186515_Rattus_tunneyi ATGAAAAATCATCGTTGTAATTCAACTATAGAAACATCTAATGACAAACATCCGAAAATCTCACCCCTTACTCAAAATCATTAACCACTCCTTCATTGACCTTCCCGCCCCATCCAACATCTCATCATGATGAAACTTCGGTTCTCTCCTAGGGGTATGCCTCATAATTCAAATCATCACAGGCCTATTCCTAGCAATACACTACACATCCGACACTACAACAGCATTTTCATCAGTCACCCATATCTGCCGAGATGTCAATTACGGCTGACTGATCCGATATTTACATGCCAACGGAGCCTCCCTATTCTTCATCTGCCTATACCTCCACGTAGGACGAGGAATATACTACGGATCCTACACTTTCCTAGAGAC…
	EF186516_Rattus_tunneyi ATGAAAAATCATCGTTGTAATTCAACTATAGAAACATCTAATGACAATCATTCGAAAATCTCACCCCTTACTTAAAATCATTAACCACTCCTTCATTGACCTCCCCGCCCCATCCAACATTTCATCATGATGAAACTTCGGTTCTCTCCTAGGGGTATGCCTCATAATTCAAATCATCACAGGCCTATTCCTAGCAATACACTACACATCCGACACTACAACAGCATTTTCATCAGTCACCCATATCTGCCGAGACGTCAATTACGGCTGACTGATCCGATACTTACATGCCAACGGAGCCTCCCTATTCTTCATCTGCCTATACCTCCACGTAGGACGAGGAATATACTACGGATCCTACACTTTCCTAGAGAC…
	EF186517_Rattus_tunneyi ATGAAAAATCATCGTTGTAATTCAACTATAGAAACATCTAATGACAAACATTCGAAAATCTCACCCCCTACTCAAAATCATTAACCACTCCTTCATTGACCTTCCCGCCCCATCCAACATTTCATCATGATGAAACTTCGGTTCTCTCCTAGGGGTATGCCTCATAATTCAAATCATCACAGGCCTATTTCTAGCAATACACTACACATCCGACACTACAACAGCATTTTCATCAGTCACCCATATCTGCCGAGATGTCAATTACGGCTGACTGATCCGATACTTACATGCCAACGGAGCCTCTCTATTCTTCATCTGCCTATACCTCCACGTAGGACGAGGAATATACTACGGATCCTACACTTTCCTAGAGAC…
	EF186518_Rattus_tunneyi ATGAAAAATCATCGTTGTAATTCAACTATAGAAACATCTAATGACAAACATTCGAAAATCTCACCCCTTACTCAAAATCATTAACCACTCCTTCATTGACCTTCCCGCCCCATCCAACATTTCATCATGATGAAACTTCGGTTCTCTCCTAGGGGTATGCCTCATAATTCAAATCATCACAGGCCTATTCCTAGCAATACACTACACATCCGACACTACAACAGCATTTTCATCAGTCACCCATATCTGCCGAGATGTGAATTACGGCTGGCTGATCCGATACTTACATGCCAACGGAGCCTCCCTATTCTTCATCTGCCTATACCTCCACGTAGGACGAGGGATATACTATGGATCCTATACTTTCCTAGAAAC…
	EF186519_Rattus_verecundus ATGAAAAATCATCGTTGTAATTCAACTATAGAAACATCTAATGACAAACATTCGGAAATCTCACCCCCTACTCAAAATCATTAATCACTCTTTCATTGACCTCCCCGCCCCATCCAACATCTCATCATGATGAAACTTCGGCTCTCTCCTAGGAGTATGTCTCATAATTCAAATCATCACAGGACTATTCCTAGCAATACACTACACATCCGACACTATAACAGCATTTTCATCAGTCACCCATATCTGCCGAGATGTAAACTACGGCTGGCTTATTCGATACTTACATGCCAACGGAGCCTCTACATTCTTTATCTGCCTATACCTCCATGTAGGACGAGGAATGTACTACGGATCCTACACCTTCCTAGA…
	EF186520_Rattus_verecundus ATGAAAAATCACCGTTGTAATTCAACTATAGAAACATCTAATGACAAACATTCGAAAATCCCACCCATTGCTCAAAATTATTAATCACTCTTTCATTGACCTTCCTGCCCCATCCAACATCTCATCATGATGAAACTTTGGCTCTCTCCTAGGAGTATGCCTCATAATTCAAATCATCACAGGCCTATTCCTAGCAATACACTACACATCCGACACTACAACAGCATTCTCATCAGTCACCCATATCTGCCGAGATGTCAACTACGGCTGACTAATTCGATACTTACATGCCAACGGAGCCTCTACATTCTTCATCTGCCTATACCTCCACGTAGGACGAGGAATGTATTACGGATCCTACACCTTCCTAGA…
	EF186521_Rattus_verecundus ATGAAAAATCATCGTTGTAATTCAACTATAGAAACATCTAATGACAAACATTCGAAAATCTCACCCCCTACTCAAAATCATTAATCACTCTTTCATTGACCTCCCCGCCCCATCCAACATCTCATCATGATGAAACTTCGGCTCTCTCCTAGGAGTATGTCTCATAATTCAAATCATCACAGGACTATTCCTAGCAATACACTACACATCCGACACCATAACAGCATTTTCATCAGTCACCCATATCTGCCGAGATGTAAACTATGGCTGGCTTATTCGATACTTACATGCCAACGGAGCCTCTACATTCTTTATCTGCCTATACCTCCATGTAGGACGAGGAATGTACTACGGATCCTACACCTTCCTAGA…
	EF186522_Rattus_verecundus ATGAAAAATCATCGTTGTAATTCAACTATAGAAACATCTAATGACAAACATTCGAAAATCTCATCCCCTACTCAAAATCATTAATCACTCTTTCATTGACCTCCCTGCCCCATCCAACATCTCATCATGATGAAACTTCGGCTCTCTCCTAGGAGTATGTCTCATAATTCAAATCATCACAGGACTATTCCTAGCAATACACTACACATCCGACACTATAACAGCATTTTCATCAGTCACCCATATCTGCCGAGATGTAAACTATGGCTGGCTTATTCGATACTTACATGCCAACGGAGCCTCTACATTCTTTATCTGCCTATACCTCCATGTAGGACGAGGAATGTACTACGGATCCTACACCTTCCTAGA…
	EF186523_Rattus_verecundus ATGAAAAATCATCGTTGTAATTCAACTATAGAAACCCCTAATGACAAACATTCGAAAATCTCATCCTCTACTCAAAATTATTAATCACTCCTTTATTGACCTTCCCGCTCCATCCAACATCTCATCATGATGAAACTTTGGCTCTCTATTAGGAGTATGCCTAATAATTCAAATCATTACAGGCCTGTTCCTAGCAATACACTACACATCCGACACTCTAACAGCATTTTCATCAGTTACCCACATCTGCCGAGACGTAAACTACGGCTGACTAATTCGATATTTACATGCCAACGGAGCTTCAATATTCTTTATCTGCTTATTCCTCCACGTAGGACGAGGAATGTACTATGGATCTTACACCTTCCTAGA…
	EF186469_Rattus_rattus ATGAAAAATCATCGTTGTAATTCAACTATAGAAACCCCTAATGACAAACATTCGAAAATCACACCCCCTAATCAAAATTATTAATCACTCCTTCATTGACCTTCCCGCCCCATCCAACATCTCATCATGATGAAATTTTGGCTCTCTTCTAGGAGTATGCCTTATAGTTCAAATTATCACAGGATTATTTCTAGCAATACACTACACATCCGACACTTTAACAGCATTCTCATCAGTTACTCACATCTGCCGAGACGTAAACTACGGCTGACTAATCCGATACTTACATGCCAACGGAGCCTCAATATTCTTTATCTGCTTATTCCTCCATGTAGGCCGAGGGATATACTACGGATCCTACACCTTCTTAGAAACA…
	HM217365_Rattus_rattus ----------------------------------------ATGACAAACATTCGAAAATCACACCCCCTAATCAAAATTATTAATCACTCCTTCATTGACCTTCCCGCCCCATCCAACATCTCATCATGATGAAATTTTGGCTCTCTTCTAGGAGTATGCCTTATAGTTCAAATTATCACAGGCTTATTTCTAGCAATACACTACACATCCGACACTTTAACAGCATTCTCATCAGTTACTCACATCTGCCGAGACGTAAACTACGGCTGACTAATCCGATACTTACATGCCAACGGAGCCTCAATATTCTTTATCTGCTTATTCCTCCATGTAGGCCGAGGGATATACTACGGATCCTACACCTTCCTAGAAACA…
	HM217360_Micromys_minutus ------------------------------------------------------AAAAACCCACCCCTTAATAAAAATTATTAACCACTCCTTCATCGACCTCCCAGCTCCATCAAACATCTCATCATGATGAAATTTCGGCTCCCTCCTAGGAGTTTGCCTCATTGTGCAAATTATCACAGGCCTATTTCTAGCTATACACTATACATCAGATACTATAACAGCATTCTCATCAGTCACTCATATCTGCCGAGATGTAAACTATGGCTGACTAATTCGATACATACATGCAAACGGCGCATCCATATTCTTCATCTGCTTATTCCTCCACGTAGGTCGTGGTATCTACTATGGATCCTATGCTTTCCTAGAA…
	HM217361_Micromys_minutus -------------------------------------------------ATCCGAAAAACCCACCCCTTAATAAAAATTATTAACCACTCCTTCATCGACCTCCCAGCTCCATCAAACATCTCATCATGATGAAATTTCGGCTCCCTCCTAGGAGTTTGCCTCATTGTGCAAATTATCACAGGCCTATTTCTAGCTATACACTATACATCAGATACTATAACAGCATTCTCATCAGTCACTCATATCTGCCGAGATGTAAACTATGGCTGACTAATTCGATACATACATGCAAACGGCGCATCCATATTCTTCATCTGCTTATTCCTCCACGTAGGTCGTGGTATCTACTATGGATCCTATGCTTTCCTAGAA…
	HM217362_Rattus_argentiventer ----------------------------------------------------------TCACACCCCCTATTCAAAATTATTAATCACTCCTTCATCGACCTTCCTGCCCCATCTAATATCTCCTCATGATGAAACTTTGGTTCCCTACTAGGAGTATGCCTCATGATTCAAATTGTTACAGGCCTATTCCTAGCAATACACTACACATCCGATACTTTAACAGCATTCTCATCAGTTACTCACATCTGCCGAGACGTAAACTACGGCTGATTAATCCGATATTTACACGCCAACGGGGCCTCAATATTCTTCATCTGCTTATTCCTTCACGTAGGACGAGGAATATACTACGGATCCTACACTTTCCT…
	HM217364_Rattus_argentiventer ----------------------------------------------------------TCACACCCCCTATTCAAAATTATTAATCACTCCTTCATCGACCTTCCTGCCCCATCTAATATCTCCTCATGATGAAACTTTGGTTCCCTACTAGGAGTATGCCTCATGATTCAAATTGTTACAGGCCTATTCCTAGCAATACACTACACATCCGATACTTTAACAGCATTCTCATCAGTTACTCACATCTGCCGAGACGTAAACTACGGCTGATTAATCCGATATTTACACGCCAACGGGGCCTCAATATTCTTCATCTGCTTATTCCTTCACGTAGGACGAGGAATATACTACGGATCCTACACTTTCCT…
	HM217366_Rattus_rattus ----------------------------------------ATGACAAACATTCGAAAATCACACCCCCTAATCAAAATTATTAATCACTCCTTCATTGACCTTCCCGCCCCATCCAACATCTCATCATGATGAAATTTCGGCTCTCTTCTAGGAGTATGCCTTATAGTTCAAATTATCACAGGCTTATTTCTAGCAATACACTACACATCCGACACTTTAACAGCATTCTCATCAGTTACTCACATCTGCCGAGACGTAAACTACGGCTGACTAATCCGATACTTACATGCCAACGGAGCCTCAATATTCTTTATCTGCTTATTCCTCCATGTAGGCCGAGGGATATACTACGGATCCTACACCTTCTTAGAAACA…
	HM217367_Rattus_rattus ----------------------------------------ATGACATACATTCGAAAATCACACCCCCTAATCAAAATTATTAATCACTCCTTCATTGACCTTCCCGCCCCATCCAACATCTCATCATGATGAAATTTTGGCTCTCTTCTAGGAGTATGCCTTATAGTTCAAATTATCACAGGCTTATTTCTAGCAATACACTACACATCCGACACTTTAACAGCATTCTCATCAGTTACTCACATCTGCCGAGACGTAAACTACGGCTGACTAATCCGATACTTACATGCCAACGGAGCCTCAATATTCTTTATCTGCTTATTCCTCCATGTAGGCCGAGGGATATACTACGGATCCTACACCTTCTTAGAAACA…
	HM217368_Rattus_rattus ---------------------------------------------------------------CCCCCTAATCAAAATTATTAATCACTCCTTCATTGACCTTCCCGCCCCATCCAACATCTCATCATGATGAAATTTTGGCTCTCTTCTAGGAGTATGCCTTATAGTCCAAATTATCACAGGCTTATTTCTAGCAATACACTACACATCCGACACTTTAACAGCATTCTCATCAGTTACTCACATCTGCCGAGACGTAAACTACGGCTGACTAATCCGATACTTACATGCCAACGGAGCCTCAATATTCTTTATCTGCTTATTCCTCCATGTAGGCCGAGGGATATACTACGGATCCTACACCTTCTTAGAAACA…
	HM217370_Rattus_norvegicus ------------------------------------------------CATCCGAAAATCTCACCCCCTATTCAAAATCATCAACCACTCCTTTATCGACCTCCCCGCCCCATCTAACATCTCATCATGATGAAACTTCGGCTCTCTACTAGGAGTATGCCTCATAGTACAAATCCTCACAGGCTTATTCCTAGCAATACACTACACGTCTGATACCATAACAGCATTTTCATCAGTCACCCACATCTGCCGAGACGTAAACTACGGCTGACTAATCCGATACCTACACGCCAACGGCGCCTCAATATTTTTCATCTGCCTATTCCTCCATGTGGGACGAGGCCTATACTATGGATCCTACACTTTCCTAGA…
	HM217371_Rattus_tanezumi ----------------------------------------------------------------------------------------------------------------------------------------------------------------------------------------------------------------------------------TTCTCATCAGTTACCCACATCTGCCGAGACGTAAACTATGGCTGACTAATCCGATACTTACNTGCCAATGGAGCCTCAATATTCTTTATCTGCTTATTCCTCCATGTNGGCCGAGGAATATANTACGGATCCTACACCTTTTTAGAAA…
	HM217373_Rattus_norvegicus -----------------------------------------TGACAANNTTCCGANAATCTCACCCCCTATTCANNATCNTCANCCACTCCTTTATCGACCTNCCCGNCCCNTCTANCATCTCATCATGATGAAACNNCGGNNCTCTACTAGGAGTNTGNCTCATAGTACAAATCCTCACAGGCTTATTCCTAGCAATACACTACACGTCTGATACCATAACAGCATTTTCATCAGTCACCCACATCTGCCGAGACGTAAACTACGGCTGACTAATCCGATACCTACACGCCAACGGCGCCTCAATATTTTTCATCTGCCTATTCCTCCATGTGGGACGAGGCCTATACTATGGATCCTACACTTTCCTAGA…
	HM217374_Rattus_losea ---------------------------------------------------------------------------------------------------TCTTCCCGCCCCATCCAACATCTCATCATGATGAAACTTTGGCTCTCTACTAGGAGTATGCCTCATAATTCAAATTATCACAGGCCTATTCCTAGCAATACACTACACATCCGACACTTTAACAGCATTCTCATCAGTTACCCACATCTGCCGAGACGTAAACTACGGCTGACTAATCCGATATCTACATGCCAACGGAGCTTCAATATTTTTTATCTGCCTATTCCTTCATGTAGGACGAGGAATATACTACGGATCCTACACTTTCCTAGAAACAT…
	HM217375_Rattus_losea -------------------------------------------------ATTCGGAAATCACACCCCCTACTCAAAATCATTAATCACTCCTTCATCGATCTTCCCGCCCCATCCAACATCTCATCATGATGAAACTTTGGCTCTCTACTAGGAGTATGCCTCATAATTCAAATTATCACAGGCCTATTCCTAGCAATACACTACACATCCGACACTTTAACAGCATTCTCATCAGTTACCCACATCTGCCGAGACGTAAACTACGGCTGACTAATCCGATATCTACATGCCAACGGAGCTTCAATATTTTTTATCTGCCTATTCCTTCATGTAGGACGAGGAATATACTACGGATCCTACACTTTCCTAGAAACAT…
	HM217376_Bandicota_indica ---------------------------------------------------------------------------------------------------CCTCCCCGCCCCATCCAATATCTCATCATGATGAAATTTTGGCTCTCTCCTAGGAGTATGCCTTATAATTCAAATCATTACAGGCCTGTTCTTGGCAATACACTATACATCCGACACCGCAACAGCATTCTCATCAGTTACCCACATCTGTCGAGATGTGAATTATGGCTGATTAATTCGATATCTACATGCCAACGGAGCTTCGATATTTTTTATCTGCCTATTCCTTCACGTAGGACGAGGAATGTATTACGGATCCTACACCTTTCTAGAA…
	HM217378_Bandicota_indica ----------------------------------------------------------TCCCNCCCTCTATTCAAAATTATTAACCACTCCTTCATTGACCTCCCCGCCCCATCCAATATCTCATCATGATGAAATTTTGGCTCTCTCCTAGGAGTATGCCTTATAATTCAAATCATTACAGGCCTGTTCTTGGCAATACACTATACATCCGACACCGCAACAGCATTCTCATCAGTTACCCACATCTGTCGAGATGTGAATTATGGCTGATTAATTCGATATCTACATGCCAACGGAGCTTCGATATTTTTTATCTGCCTATTCCTTCACGTAGGACGAGGAATGTATTACGGATCCTACACCTTTCTAGAA…
	HM217379_Rattus_exulans ----------------------------------------------AACATTCGAAAATCTCATCCTCTACTTAAAATTATTAATCACTCCTTTATTGACCTTCCCGCTCCATCCAACATCTCATCATGATGAAACTTTGGCTCTCTATTAGGAGTATGCCTAATAATTCAAATCATTACAGGCCTGTTCCTAGCAATACACTACACATCCGACACTCTAACAGCATTTTCATCAGTTACCCACATCTGCCGAGACGTAAACTACGGCTGACTAATTCGATATTTACATGCCAACGGAGCTTCAATATTCTTTATCTGCTTATTCCTCCACGTAGGACGAGGAATGTACTATGGATCTTACACCTTCCTAGAAAC…
	HM217380_Bandicota_indica ---------------------------------------------------------------------------------------------------CCTCCCCGCCCCATCCAATATCTCATCATGATGAAATTTTGGCTCTCTCCTAGGAGTATGCCTTATAATTCAAATCATTACAGGCCTGTTCTTGGCAATACACTATACATCCGACACCGCAACAGCATTCTCATCAGTTACCCACATCTGTCGAGATGTGAATTATGGCTGATTAATTCGATACCTACATGCCAACGGAGCTTCAATATTTTTTATCTGCCTATTCCTTCACGTAGGACGAGGAATGTATTACGGATCCTACACCTTTCTAGAA…
	HM217381_Rattus_losea ---------------------------------------------------------------------------------------------------TCTTCCCACCCCATCCAACATCTCATCATGATGAAACTTTGGCTCTCTACTAGGAGTATGCCTCATAATTCAAATTATCACAGGCCTATTCCTAGCAATACACTACACATCCGACACTTTAACAGCATTCTCATCAGTTACCCACATCTGCCGAGACGTAAACTACGGCTGACTAATCCGATATCTACATGCCAACGGAGCTTCAATATTTTTTATCTGCCTATTCCTTCATGTAGGACGAGGAATATACTACGGATCCTACACTTTCCTAGAAACAT…
	HM217383_Rattus_exulans --------------------------------------------------------------------------------------------------------------------------------------------------TATTAGGAGTATGCCTAATAATTCAAATCATTACAGGCCTGTTCCTAGCAATACACTACACATCCGACACTCTAACAGCATTTTCATCAGTTACCCACATCTGCCGAGACGTAAACTACGGCTGACTAATTCGATATTTACATGCCAACGGAGCTTCAATATTCTTTATCTGCTTATTCCTCCACGTAGGACGAGGAATGTACTATGGATCTTACACCTTCCTAGAAAC…
	HM217385_Bandicota_savilei --------------------------------------------------TTCGAAAATCCCACCCTCTATTCAAAATCATTAATCATTCCTTTATTGACCTCCCCGCTCCATCCAACATCTCATCATGATGAAACTTTGGCTCCCTCCTAGGAGTATGCCTTATGATCCAAATCATTACAGGTCTATTCCTAGCAATGCACTATACATCTGACACTGCAACAGCATTCTCATCAGTTACTCACATCTGCCGAGATGTAAATTACGGCTGATTAATTCGATACCTACATGCCAACGGAGCCTCAATATTTTTCATCTGCCTATTCCTTCACGTAGGACGAGGAATGTACTACGGATCCTACACCTTTCTAGA…
	HM217386_Bandicota_indica -------------------------------------------------ATTCGAAAATCCCACCCTCTATTCAAAATTATTAACCACTCCTTCATTGACCTCCCCGCCCCATCCAATATCTCATCATGATGAAATTTTGGCTCTCTCCTAGGAGTATGCCTTATAATTCAAATCATTACAGGCCTGTTCTTGGCAATACACTATACATCCGACACCGCAACAGCATTCTCATCAGTTACCCACATCTGTCGAGATGTGAATTATGGCTGATTAATTCGATACCTACATGCCAACGGAGCTTCAATATTTTTTATCTGCCTATTCCTTCACGTAGGACGAGGAATGTATTACGGATCCTACACCTTTCTAGAA…
	HM217387_Bandicota_savilei ------------------------------------------------------------------------------------------------------------------------------------------------------------------------------------------------------------------------------------------------------------------------------------------------------------------------------------------------------------------------------------…
	HM217388_Rattus_exulans --------------------------------------------------------------------------------------------------------------------------------------------------TATTAGGAGTATGCCTAATAATTCAAATCATTACAGGCCTGTTCCTAGCAATACACTACACATCCGACACTCTAACAGCATTTTCATCAGTTACCCACATCTGCCGAGACGTAAACTACGGCTGACTAATTCGATATTTACATGCCAACGGAGCTTCAATATTCTTTATCTGCTTATTCCTCCACGTAGGACGAGGAATGTACTATGGATCTTACACCTTCCTAGAAAC…
	HM217390_Bandicota_indica --------------------------------------------------TTCGAAAATCCCACCCTCTATTCAAAATTATTAACCACTCCTTCATTGACCTCCCCGCCCCATCCAATATCTCATCATGATGAAATTTTGGCTCTCTCCTAGGAGTATGCCTTATAATTCAAATCATTACAGGCCTGTTCTTGGCAATACACTATACATCCGACACCGCAACAGCATTCTCATCAGTTACCCACATCTGTCGAGATGTGAATTATGGCTGATTAATTCGATATCTACATGCCAACGGAGCTTCGATATTTTTTATCTGCCTATTCCTTCACGTAGGACGAGGAATGTATTACGGATCCTACACCTTTCTAGAA…
	HM217391_Rattus_tiomanicus ----------------------------------------------------------TCACACCCCCTACTTAAAATCATTAATCACTCCTTCATCGACCTTCCCACCCCATCCAACATCTCATCATGATGAAATTTTGGCTCTCTACTAGGAGTATGCCTCATAATTCAAATTATCACAGGCCTATTCCTAGCAATACACTACACATCCGACACTTTAACAGCATTCTCATCAGTTACCCACATCTGCCGAGACGTAAACTACGGTTGATTAATCCGATACTTACATGCCAACGGAGCTTCAATATTCTTTATCTGCTTATTCCTCCATGTAGGCCGAGGAATATACTACGGATCCTACACTTTCCTAGA…
	HM217392_Rattus_exulans --------------------------------------------------------------------------------------------------------------------------------------------------TATTAGGAGTATGCCTAATAATTCAAATCATTACAGGCCTGTTCCTAGCAATACACTACACATCCGACACTCTAACAGCATTTTCATCAGTTACCCACATCTGCCGAGACGTAAACTACGGCTGACTAATTCGATATTTACATGCCAACGGAGCTTCAATATTCTTTATCTGCTTATTCCTCCACGTAGGACGAGGAATGTACTATGGATCTTACACCTTCCTAGAAAC…
	HM217395_Rattus_exulans ------------------------------------------------CATTCGAAAATCTCATCCTCTACTTAAAATTATTAATCACTCCTTTATTGACCTTCCCGCTCCATCCAACATCTCATCATGATGAAACTTTGGCTCTCTATTAGGAGTATGCCTAATAATTCAAATCATTACAGGCCTGTTCCTAGCAATACACTACACATCCGACACTCTAACAGCATTTTCATCAGTTACCCACATCTGCCGAGACGTAAACTACGGCTGACTAATTCGATATTTACATGCCAACGGAGCTTCAATATTCTTTATCTGCTTATTCCTCCACGTAGGACGAGGAATGTACTATGGATCTTACACCTTCCTAGAAAC…
	HM217396_Rattus_andamanensis ----------------------------------------------AACATTCGAAAATCACACCCCCTGCTCAAAATTATTAATCACTCCTTCATTGACCTTCCCGCCCCATCCAATATCTCATCATGATGAAACTTTGGCTCTCTGCTAGGGGTGTGCCTTGTAATTCAAATCATCACAGGCTTATTCCTAGCAATACACTACACATCCGACACTTTAACAGCATTCTCATCAGTTACCCACATTTGCCGAGACGTAAACTACGGCTGACTAATCCGATACTTACACGCCAACGGAGCCTCCATATTCTTCATCTGCTTATTCCTCCACGTAGGACGAGGTATGTACTACGGATCATACACTTTCCTA…
	HM217400_Leopoldamys_sabanus ------------------------------------------------CATCCGAAAAACCCACCCCCTACTTAAAATTATTAATCACTCCNNCATTGACCTTCCCACTCCATCCAACATCTCATCATGATGAAACTTTGGCTCCCTCCTAGGTATTTGCCTCGTAGTACAGATCATCACAGGTCTATTCCTAGCAATACACTACACATCCGATACAATAACAGCATTCTCATCAGTCACTCATATTTGCCGAGATGTTAACTATGGCTGACTAATTCGATATCTACATGCAAACGGAGCTTCTATATTTTTTATCTGCCTATTTCTCCATGTAGGACGAGGAATTTACTATGGGTCCTATACCTTTATA…
	HM217401_Berylmys_berdmorei ------------------------------------------------------AAAATCCCACCCTCTACTCAAAATTATTAACCACTCTTTCATCGACCTTCCCGCCCCATCCAACATCTCATCATGATGAAACTTCGGCTCCCTCTTAGGAGTCTGCCTAATAATCCAAATCATCACAGGATTATTCCTAGCAATACACTATACATCCGACACCATAACAGCATTCTCATCAGTCACCCATATCTGCCGAGACGTAAACTACGGCTGATTAATCCGATATTTACATGCCAACGGAGCCTCAATATTTTTCATCTGCTTATTTCTACACGTAGGACGAGGCATATATTATGGATCCTACACCTTCTTAG…
	HM217402_Niviventer_sp --------------------------------------------------TCCGAAAAACTCACCCCTTATTTAAAATTATCAATCACGCCTTCATCGACTTACCCGCCCCATCCAACATCTCATCATGATGAAACTTTGGCTCCCTATTAGGCCTATGTCTTATTGTACAAATCATCACAGGCCTATTTTTAGCAATACACTACTCATCCGACACAACAACAGCATTTTCATCAGTCACCCATATCTGCCGAGACGTAAATTACGGTTGACTAATTCGATATCTACATGCAAACGGAGCTTCCATATTTTTTATTTGCCTGTTCCTTCACGTAGGACGAGGAATATACTATGGATCTTATATATTCCTAGAAACA…
	HM217403_Rattus_andamanensis -----------------------------------------------ACATTCGAAAATCACATCCCCTGCTCAAAATTATTAATCACTCCTTCATTGACCTCCCCGCCCCATCCAATATCTCATCATGATGAAACTTTGGCTCTCTACTAGGGGTGTGCCTTGTAATTCAAATCATCACAGGCTTATTCCTAGCAATACACTACACATCCGACACTTTAACAGCATTCTCATCAGTTACCCACATTTGCCGAGACGTAAACTACGGCTGACTAATCCGATACTTACACGCCAACGGAGCCTCCATATTCTTCATCTGCTTATTCCTCCACGTAGGACGAGGTATGTACTACGGATCATACACTTTCCTA…
	HM217405_Maxomys_sp ------------------------------------------------CATCCGAAAAACCCATCCCTTATTCAAAATCATCAACCATTCCTTCATTGACCTACCTACCCCATCCAATATCTCATCATGATGAAACTTTGGATCCCTCCTAGGAGTATGCCTAATTATTCAAATCATTACAGGCCTATTCCTAGCAATACACTACACATCCGACACTATAACAGCATTCTCATCAGTAACACATATCTGCCGAGATGTAAATTACGGCTGATTAATCCGATATATACATGCAAATGGAGCCTCCATATTCTTCATCTGCTTGTTCCTACATGTAGGACGAGGCATATACTACGGATCCTATACCTTTATAGAAACCTGA…
	HM217406_Maxomys_sp --------------------------------------------------TCCGAAAAACTCATCCCTTATTCAAAATCATCAACCATTCCTTCATTGACCTACCTACCCCATCTAATATCTCATCATGATGAAACTTTGGATCCCTCCTAGGAGTATGCCTAATTATCCAAATTATTACAGGCCTATTCCTAGCAATACACTACACATCCGACACTATAACAGCATTCTCATCAGTAACACATATCTGCCGAGATGTAAATTACGGCTGATTAATCCGATATATACATGCAAATGGAGCCTCCATATTCTTCATCTGCTTGTTCTTACATGTAGGACGAGGCATATACTACGGATCCTATACCTTTATAGAAACCTGA…
	HM217407_Rattus_tanezumi --------------------------------------------------TTCGGAAATCACACCCCCTACTAAAAATCATTAACCACTCCTTCATTGATCTTCCAGCCCCATCCAACATCTCATCATGATGAAATTTTGGCTCTCTTCTAGGAGTATGCCTTATAGTTCAAATTATCACAGGCCTATTCCTAGCAATACATTACACATCCGACACTTTAACAGCATTCTCATCAGTTACCCACATCTGCCGAGACGTAAACTATGGCTGACTAATCCGATACTTACATGCCAATGGAGCCTCAATATTCTTTATCTGCTTATTCCTCCATGTAGGCCGAGGAATATACTACGGATCCTACACCTTTTTAGAAA…
	HM217408_Bandicota_indica ---------------------------------------------AAACATTCGAAAATCCCACCCTCTATTCAAAATTATTAACCACTCCTTCATTGACCTCCCCGCCCCATCCAATATCTCATCATGATGAAATTTTGGCTCTCTCCTAGGAGTATGCCTTATAATTCAAATCATCACAGGCCTATTCTTAGCAATACACTATACATCCGACACCGCAACAGCATTCTCATCAGTTACCCACATCTGTCGAGATGTAAATTATGGCTGATTAATTCGATATCTACATGCCAACGGAGCTTCAATATTTTTTATCTGCCTATTCCTTCACGTAGGACGAGGAATGTACTACGGATCCTATACCTTTCTAGAA…
	HM217409_Niviventer_sp --------------------------------------------------TCCGAAAAACCCACCCCTTACTTAAAATTGTTAACCACGCCTTCATTGACTTACCCGCCCCATCCAACATCTCATCATGATGAAACTTCGGTTCCCTACTAGGCCTATGTCTTATCGTACAAATTATTACAGGCCTATTTCTAGCTATACATTACACATCAGATACAATAACAGCATTCTCATCAGTCACCCATATCTGCCGAGACGTAAATTATGGGTGACTAATTCGATATTTACACGCAAATGGAGCTTCTATATTCTTTATTTGCCTATTCCTTCATGTAGGACGAGGTATGTATTACGGATCTTATACTTTCCTAGAAACA…
	HM217410_Rattus_tanezumi -----------------------------------------------------------------------------TCATCAACCACTCCTTCATTGATCTCCCAGCCCCATCCAACATCTCATCATGATGAAATTTTGGCTCTCTTCTAGGAGTATGCCTTATAGTTCAAATTATCACAGGCCTATTCCTAGCAATACATTACACATCCGACACTTTAACAGCATTCTCATCAGTTACCCACATCTGCCGAGACGTAAACTATGGCTGACTAATCCGATACTTACATGCCAATGGAGCCTCAATATTCTTTATCTGCTTATTCCTCCATGTAGGCCGAGGAATATACTACGGATCCTACACCTTTTTAGAAA…
	HM217411_Rattus_exulans -----------------------------------------------ACATTCGAAAATCTCATCCTCTACTTAAAATTATTAATCACTCCTTTATTGACCTTCCCGCTCCATCCAACATCTCATCATGATGAAACTTTGGCTCTCTATTAGGAGTATGCCTAATAATTCAAATCATTACAGGCCTGTTCCTAGCAATACACTACACATCCGACACTCTAACAGCATTTTCATCAGTTACCCACATCTGCCGAGACGTAAACTACGGCTGACTAATTCGATATTTACATGCCAACGGAGCTTCAATATTCTTTATCTGCTTATTCCTCCACGTAGGACGAGGAATGTACTATGGATCTTACACCTTCCTAGAAAC…
	HM217412_Berylmys_sp ----------------------------------------------AACATCCGAAAATCCCACCCCCTATTCAAAATCATTAATCATTCCTTCATTGACTTACCCGCTCCATCCAACATCTCATCATGATGAAACTTCGGCTCCCTCCTAGGAGTATGTCTTGTGATTCAAATCATCACAGGTCTATTTTTAGCAATACATTACACATCCGATACTATAACAGCATTCTCATCAGTCACTCATATCTGCCGAGATGTAAACTACGGCTGACTTATTCGATATTTACATGCCAACGGAGCCTCAATATTTTTCATTTGCTTATTCCTACATGTAGGACGAGGCATATACTATGGCTCCTACACTTTCATAGAAACATG…
	HM217413_Berylmys_bowersi --------------------------------------------------TCCGAAAATCCCACCCCCTATTCAAAATCATTAATCATTCCTTCATTGACTTGCCCGCTCCATCCAACATCTCATCATGATGAAACTTCGGCTCCCTCCTAGGAATATGTCTCGTTATTCAAATCATCACAGGTCTATTTTTAGCAATACATTACACATCCGATACTATAACAGCATTCTCATCAGTCACCCATATCTGCCGAGACGTAAACTACGGCTGACTCATCCGATACTTACATGCCAACGGAGCCTCAATATTTTTCATCTGCTTATTCCTACACATAGGACGAGGTATATACTACGGCTCCTACACTTTCATAGAA…
	HM217414_Leopoldamys_edwardsi --------------------------------------------------TCCGAAAAACCCACCCCCTGTTTAAAATCATTAACCACTCCTTCATTGACCTCCCCACCCCATCCAACATCTCATCATGATGAAACTTTGGCTCTCTTCTAGGCGTCTGCCTTATAGTACAAATCATTACAGGCCTATTCTTGGCAATACATTACACATCCGATACAATAACAGCATTTTCATCCGTCACTCATATCTGCCGGGATGTAAACTACGGTTGACTAATCCGATATCTACATGCAAACGGAGCTTCCATATTCTTCATCTGCCTCTTTCTTCACGTAGGACGAGGAATATACTACGGATCATACACTTTTAT…
	HM217415_Berylmys_bowersi ------------------------------------------------CATCCGAAAATCCCACCCCCTATTCAAAATCATTAATCATTCCTTCATTGACTTGCCCGCTCCATCCAACATCTCATCATGATGAAACTTCGGCTCCCTCCTAGGAATATGTCTCGTTATTCAAATCATCACAGGTCTATTTTTAGCAATACATTACACATCCGATACTATAACAGCATTCTCATCAGTCACCCATATCTGCCGAGACGTAAACTACGGCTGACTCATCCGATACTTACATGCCAACGGAGCCTCAATATTTTTCATCTGCTTATTCCTACACATAGGACGAGGTATATACTACGGCTCCTACACTTTCATAGAA…
	HM217416_Niviventer_fulvescens ----------------------------------------------AACATCCGAAAAACTCACCCCTTACTTAAAATTATTAATCATGCCTTCATTGACCTACCTGCCCCATCCAACATTTCATCATGATGAAATTTCGGCTCCCTATTAGGCCTATGCCTTATTGTACAAATTATTACAGGCCTATTTCTAGCCATACACTATACATCTGACACAATAACAGCATTTTCATCAGTCACCCACATCTGCCGAGACGTAAATTATGGTTGACTAATTCGATATCTACACGCAAACGGAGCTTCCATATTCTTTATCTGCTTATTTCTTCATGTAGGACGAGGCATGTATTACGGATCCTACACTTTCC…
	HM217417_Niviventer_fulvescens --------------------------------------------------TCCGAAAAACTCACCCCTTACTTAAAATTATTAATCATGCCTTCATTGACCTACCTGCCCCATCCAACATTTCATCATGATGAAATTTCGGCTCCCTATTAGGCCTATGCCTTATTGTACAAATTATTACAGGCCTGTTTCTAGCCATACACTATACATCTGACACAATAACAGCATTTTCATCAGTCACCCACATCTGCCGAGACGTAAATTATGGTTGACTAATTCGATATCTACACGCAAACGGAGCTTCCATATTCTTTATCTGCTTATTTCTTCATGTAGGACGAGGCATATATTACGGATCCTACACTTTCC…
	HM217418_Berylmys_berdmorei -------------------------------------------------------AAATCCCACCCTCTACTCAAAATTATTAACCACTCTTTCATTGACCTTCCCGCCCCATCCAACATCTCATCATGATGAAACTTCGGCTCCCTATTAGGAGTCTGCCTAATAATCCAAATTATCACAGGATTATTCCTAGCAATACACTATACATCCGACACCATAACAGCATTCTCATCAGTCACCCATATCTGCCGAGACGTAAACTACGGCTGATTAATCCGATATTTACATGCCAACGGAGCCTCAATATTTTTCATCTGCTTATTTCTCCACGTAGGACGAGGCATATATTATGGATCCTACACCTTCTTAG…
	HM217419_Niviventer_fulvescens --------------------------------------------------TCCGAAAAACTCACCCCTTACTTAAAATTATTAATCATGCCTTCATTGACCTACCTGCCCCATCCAACATTTCATCATGATGAAATTTCGGCTCCCTATTAGGCCTATGCCTTATTGTACAAATTATTACAGGCCTGTTTCTAGCCATACACTATACATCTGACACAATAACAGCATTTTCATCAGTCACCCACATCTGCCGAGACGTAAATTATGGTTGACTAATTCGATATCTACACGCAAACGGAGCTTCCATATTCTTTATCTGCTTATTTCTTCATGTAGGACGAGGCATATATTACGGATCCTACACTTTCC…
	HM217420_Maxomys_surifer ----------------------------------------------------CGAAAAACCCATCCCTTATTCAAAATCATCAACCATTCCTTCATTGACCTACCTACCCCATCTAATATCTCATCATGGTGAAACTTTGGATCCCTCCTAGGAGTATGCCTAATTATCCAAATCATTACAGGACTGTTCCTAGCAATACACTACACATCCGACACTATAACAGCATTCTCATCAGTAACACATATCTGCCGAGATGTAAATTACGGCTGGTTAATCCGATATATACATGCAAATGGAGCCTCCATATTCTTTATCTGCTTGTTCTTACATGTAGGCCGAGGCATATACTACGGATCCTACACTTTTATAGAAA…
	HM217421_Rattus_losea ----------------------------------------------AACATTCGGAAATCACACCCCCTACTCAAAATCATTAATCACTCCTTCATCGATCTTCCCACCCCATCCAACATCTCATCATGATGAAACTTTGGCTCCCTACTAGGAGTATGCCTCATAATTCAAATTATCACAGGCCTATTCCTAGCAATACACTACACATCCGACACTTTAACAGCATTCTCATCAGTTACCCACATCTGCCGAGACGTAAACTACGGCTGACTAATCCGATATCTACATGCCAACGGAGCTTCAATATTTTTTATCTGCCTATTCCTTCATGTAGGACGAGGAATATACTACGGATCCTACACTTTCCTAGAAACAT…
	HM217422_Niviventer_fulvescens --------------------------------------------------------------------------------------------------------------------------------------------------------------------------------------------------------------------------------------------------------------------------------------GATATTTACACGCAAACGGAGCTTCCATATTCTTTATCTGCTTATTTCTTCATGTAGGACGAGGTATATATTACGGATCCTACACTTTCC…
	HM217423_Rattus_losea --------------------------------------------------------------------------------TTAATCGCTCCTTCANCGATCTTCCCGCCCCATCCAACATCTCATCATGATGAAACTTTGGCTCTCTACTAGGAGTATGCCTCATAATTCAAATTATCACAGGCCTATTCCTAGCAATACACTACACATCCGACACTTTAACAGCATTCTCATCAGTTACCCACATCTGCCGAGACGTAAACTACGGCTGACTAATCCGATATCTACATGCCAACGGAGCTTCAATATTTTTTATCTGCCTATTCCTTCATGTAGGACGAGGAATATACTACGGATCCTACACTTTCCTAGAAACAT…
	HM217424_Rattus_exulans ----------------------------------------------AACATTCNAAAATCTCATCCTCTACTTAAAATTATTAATCACTCCTTTATTGACCTTCCCGCTCCATCCAACATCTCATCATGATGAAACTTTGGCTCTCTATTAGGAGTATGCCTAATAATTCAAATCATTACAGGCCTGTTCCTAGCAATACACTACACATCCGACACTCTAACAGCATTTTCATCAGTTACCCACATCTGCCGAGACGTAAACTACGGCTGACTAATTCGATATTTACATGCCAACGGAGCTTCAATATTCTTTATCTGCTTATTCCTCCACGTAGGACGAGGAATGTACTATGGATCTTACACCTTCCTAGAAAC…
	HM217425_Bandicota_indica ---------------------------------------------CAACATTCGAAAATCCCACCCTCTATTCAAAATCATTAACCACTCCTTCATTGACCTCCCCGCCCCATCCAATATCTCATCATGATGAAATTTTGGCTCTCTCCTAGGAATATGCCTTATAATTCAAATCATTACAGGTCTGTTCTTAGCAATACACTATACATCCGACACCGCAACAGCATTCTCATCAGTTACCCACATTTGTCGAGATGTAAATTATGGCTGATTAATCCGATATCTACATGCCAACGGAGCTTCAATATTTTTTATTTGCCTATTCCTTCACGTAGGACGAGGAATGTACTATGGATCCTACACCTTTCTAGAA…
	HM217426_Rattus_tanezumi -----------------------------------------------ACATTCGGAAATCACACCCCCTACTAAAAATCATTAACCACTCCTTCATTGATCTTCCAGCCCCATCCAACATCTCATCATGATGAAATTTTGGCTCTCTTCTAGGAGTATGCCTTATAATTCAAATTATCACAGGCCTATTCCTAGCAATACATTACACATCCGACACTTTAACAGCATTCTCATCAGTTACCCACATCTGCCGAGACGTAAACTATGGCTGACTAATCCGATACTTACATGCCAATGGAGCCTCAATATTCTTTATCTGCTTATTCCTCCATGTAGGCCGAGGAATATACTACGGATCCTACACCTTTTTAGAAA…
	HM217427_Bandicota_savilei ----------------------------------------------AACATTCGAAAATCCCACCCTCTATTCAAAATCATTAATCATTCCTTTATTGACCTCCCCGCTCCATCCAACATCTCATCATGATGAAACTTTGGCTCCCTCCTAGGAGTATGCCTTATGATCCAAATCATTACAGGTCTATTCCTAGCAATGCACTATACATCTGACACTGCAACAGCATTCTCATCAGTTACTCACATCTGCCGAGATGTAAATTACGGCTGATTAATTCGATACCTACATGCCAACGGAGCCTCAATATTTTTCATCTGCCTATTCCTTCACGTAGGACGAGGAATGTACTACGGATCCTACACCTTTCTAGA…
	HM217429_Rattus_norvegicus -----------------------------------------------------GAAAATCTCACCCCCTATTCAAAATCATCAACCACTCCTTTATCGACCTCCCCGCCCCATCTAACATCTCATCATGATGAAACTTCGGCTCTCTACTAGGGGTATGCCTCATAGTACAAATCCTCACAGGCTTATTCCTAGCAATACACTACACGTCTGATACCATAACAGCATTTTCATCAGTCACCCACATCTGCCGAGACGTAAACTACGGCTGACTAATCCGATACCTACACGCCAACGGCGCCTCAATATTTTTCATCTGCCTATTCCTCCATGTGGGACGAGGCCTATACTATGGATCCTACACTTTCCTAGA…
	HM217430_Rattus_tanezumi ---------------------------------------------------TCGGAAATCACACCCCCTACTAAAAATCATTAACCACTCCTTCATTGATCTTCCAGCCCCATCCAACATCTCATCATGATGAAATTTTGGCTCTCTTCTAGGAGTATGCCTTATAGTTCAAATTATCACAGGCCTATTCCTAGCAATACATTACACATCCGACACTTTAACAGCATTCTCATCAGTTACCCACATCTGCCGAGACGTAAACTATGGCTGACTAATCCGATACTTACATGCCAATGGAGCCTCAATATTCTTTATCTGCTTATTCCTCCATGTAGGCCGAGGAATATACTACGGATCCTACACCTTTTTAGAAA…
	HM217431_Berylmys_berdmorei --------------------------------------------------TCCGAAAATCCCACCCTCTACTCAAAATTATCAACCACTCTTTCATTGACCTTCCCGCCCCATCCAACATCTCATCATGATGAAACTTCGGCTCCCTCTTAGGAGTCTGCCTAATAATCCAAATTATCACAGGACTATTCCTAGCAATACACTATACATCCGACACCATAACAGCCTTCTCATCAGTCACCCATATCTGCCGAGACGTAAACTACGGCTGATTAATCCGATACTTACATGCCAACGGAGCCTCAATATTTTTCATCTGCTTATTTCTCCACGTAGGACGAGGCATATATTATGGATCCTACACCTTCTTAG…
	HM217432_Berylmys_berdmorei --------------------------------------------------TCCGAAAATCCCACCCTCTACTCAAAATTATCAACCACTCTTTCATTGACCTTCCCGCCCCATCCAACATCTCATCATGATGAAACTTCGGCTCCCTCTTAGGAGTCTGCCTAATAATCCAAATTATCACAGGACTATTCCTAGCAATACACTATACATCCGACACCATAACAGCATTCTCATCAGTCACCCATATCTGCCGAGACGTAAACTACGGCTGATTAATCCGATACTTACATGCCAACGGAGCCTCAATATTTTTCATCTGCTTATTTCTCCACGTAGGACGAGGCATATATTATGGATCCTACACCTTCTTAG…
	HM217433_Niviventer_langbianis --------------------------------------------------TCCGAAAAACTCACCCACTACTCAAAATTATTAACCACACATTCATCGATCTACCTACTCCATCCAACATTTCATCATGATGAAACTTCGGCTCTCTCCTTGGCATGTGCCTTATTGTACAAATTATCACAGGATTATTCCTAGCAATACATTATACATCCGACACAATAACAGCATTCTCATCAGTAACCCATATCTGCCGAGACGTCAACTACGGATGACTAATTCGATATATACACGCTAACGGAGCCTCTATATTTTTCATCTGCCTATTCCTTCACGTAGGGCGAGGAATATACTATGGATCCTACACCTTCC…
	HM217434_Niviventer_langbianis -----------------------------------------------ACATCCGAAAAACTCACCCACTACTCAAAATTATTAACCACACATTCATCGATCTACCTACTCCATCCAACATTTCATCATGATGAAACTTCGGCTCTCTCCTTGGCATGTGCCTTATTGTACAAATTATCACAGGATTATTCCTAGCAATACATTATACATCCGACACAATAACAGCATTCTCATCAGTAACCCATATCTGCCGAGACGTCAACTACGGATGACTAATTCGATATATACACGCTAACGGAGCCTCTATATTTTTCATCTGCCTATTCCTTCACGTAGGGCGAGGAATATACTATGGATCCTACACCTTCC…
	HM217435_Bandicota_indica ---------------------------------------------------------------------------------------------------CCTCCCCGCCCCATCCAATATCTCATCATGATGGAATTTTGGCTCTCTCCTAGGAGTATGCCTTATAATTCAAATCATTACAGGCCTGTTCTTAGCAATACACTATACATCCGACACCGCAACAGCATTCTCATCAGTTACCCACATCTGTCGAGATGTGAATTATGGCTGATTAATTCGATACCTACATGCCAACGGAGCTTCGATATTTTTTATCTGCCTATTCCTTCACGTAGGACGAGGAATGTATTACGGATCCTACACCTTTCTAGAA…
	HM217436_Rattus_tanezumi --------------------------------------------------TTCGAAAATCACACCCCCTACTAAAAATCATCAACCACTCCTTCATTGATCTCCCAGCCCCATCCAACATCTCATCATGATGAAATTTTGGCTCTCTTCTAGGAGTATGCCTTATAGTTCAAATTATCACAGGCCTATTCCTAGCAATACATTACACATCCGACACTTTAACAGCATTCTCATCAGTTACCCACATCTGCCGAGACGTAAACTATGGCTGACTAATCCGATACTTACATGCCAATGGAGCCTCAATATTCTTTATCTGCTTATTCCTCCATGTAGGCCGAGGAATATACTACGGATCCTACACCTTTTTAGAAA…
	HM217437_Rattus_exulans -----------------------------------------------------GAAAATCTCATCCTCTACTTAAAATTATTAATCACTCCTTTATTGACCTTCCCGCTCCATCCAACATCTCATCATGATGAAACTTTGGCTCTCTATTAGGAGTATGCCTAATAATTCAAATCATTACAGGCCTGTTCCTAGCAATACACTACACATCCGACACTCTAACAGCATTTTCATCAGTTACCCACATCTGCCGAGACGTAAACTACGGCTGACTAATTCGATATTTACATGCCAACGGAGCTTCAATATTCTTTATCTGCTTATTCCTCCACGTAGGACGAGGAATGTACTATGGATCTTACACCTTCCTAGAAAC…
	HM217439_Leopoldamys_edwardsi ----------------------------------------------------------------------------------------------------------------------------------------------------------------------------------------------------------------------------------TTTTCATCCGTCACTCATATCTGCCGGGATGTAAACTACGGTTGACTAATCCGATATCTACATGCAAACGGAGCTTCCATATTCTTCATCTGCCTCTTTCTTCACGTAGGACGAGGAATATACTACGGATCATACACTTTTAT…
	HM217443_Rattus_losea --------------------------------------------------TTCGGAAATCACACCCCCTACTCAAAATCATTAATCACTCCTTCATCGATCTTCCCGCCCCATCCAACATCTCATCATGATGAAACTTTGGCTCTCTACTAGGAGTATGCCTCATAATTCAAATTATCACAGGCCTATTCCTAGCAATACACTACACATCCGACACTTTAACAGCATTCTCATCAGTTACCCACATCTGCCGAGACGTAAACTACGGCTGACTAATCCGATATCTACATGCCAACGGAGCTTCAATATTTTTTATCTGCCTATTCCTTCATGTAGGACGAGGAATATACTACGGATCCTACACTTTCCTAGAAACAT…
	HM217444_Leopoldamys_edwardsi -------------------------------------------------------------------------------------------------------------------------------------------------------------------------------------------------------------------------------GCATTTTCATCCGTCACTCATATCTGCCGTGATGTAAATTACGGTTGACTAATCCGATATCTACATGCAAACGGAGCTTCCATATTCTTCATCTGCCTCTTTCTTCACGTAGGACGAGGAATATACTACGGATCATACACTTTTAT…
	HM217445_Maxomys_surifer -------------------------------------------------ATCCGAAAAACCCATCCCTTATTCAAAATCATCAACCATTCCTTCATTGACCTACCTACCCCATCTAATATCTCATCATGGTGAAACTTTGGATCCCTCCTAGGAGTATGCCTAATTATCCAAATCATTACAGGACTGTTCCTAGCAATACACTACACATCCGACACTATAACAGCATTCTCATCAGTAACACATATCTGCCGAGATGTAAATTACGGCTGGTTAATCCGATATATACATGCAAATGGAGCCTCCATATTCTTTATCTGCTTGTTCTTACATGTAGGCCGAGGCATATACTACGGATCCTACACTTTTATAGAAA…
	HM217446_Rattus_losea ----------------------------------------------------------TCACACCCCCTACTCAAAATCATTAATCACTCCTTCATCGATCTTCCCACCCCATCCAACATCTCATCATGATGAAACTTTGGCTCCCTACTAGGAGTATGCCTCATAATTCAAATTATCACAGGCCTATTCCTAGCAATACACTACACATCCGACACTTTAACAGCATTCTCATCAGTTACCCACATCTGCCGAGACGTAAACTACGGCTGACTAATCCGATATCTACATGCCAACGGAGCTTCAATATTTTTTATCTGCCTATTCCTTCATGTAGGACGAGGAATATACTACGGATCCTACACTTTCCTAGAAACAT…
	HM217447_Bandicota_indica ---------------------------------------------------------------------------------------------------CCTCCCCGCCCCATCCAATATCTCATCATGATGGAATTTTGGCTCTCTCCTAGGAGTATGCCTTATAATTCAAATCATTACAGGCCTGTTCTTAGCAATACACTATACATCCGACACCGCAACAGCATTCTCATCAGTTACCCACATCTGTCGAGATGTGAATTATGGCTGATTAATTCGATACCTACATGCCAACGGAGCTTCGATATTTTTTATCTGCCTATTCCTTCACGTAGGACGAGGAATGTATTACGGATCCTACACCTTTCTAGAA…
	HM217448_Berylmys_berdmorei -----------------------------------------------------------------------------------------------------------------------------------------------------------------------------------------------TAGCAATACACTATACATCCGACACCATAACAGCATTCTCATCAGTCACCCATATCTGCCGAGACGTAAACTACGGCTGATTAATCCGATATTTACATGCCAACGGAGCCTCAATATTTTTCATCTGCTTATTTCTCCACGTAGGACGAGGCATATATTATGGATCCTACACCTTCTTAG…
	HM217449_Leopoldamys_edwardsi ----------------------------------------------------------------------TTTAAAATCATTAACCACTCCTTCATTGACCTCCCCACCCCATCCAACATCTCATCATGATGAAACTTTGGCTCTCTTCTAGGCGTCTGCCTTATAGTACAAATCATTACAGGCCTATTCTTGGCAATACATTACACATCCGATACAATAACAGCATTTTCATCCGTCACTCATATCTGCCGGGATGTTAATTACGGTTGACTAATCCGATACCTACATGCAAACGGAGCTTCCATATTCTTCATCTGCCTCTTTCTTCACGTAGGACGAGGAATATACTACGGATCATACACTTTTAT…
	HM217450_Leopoldamys_edwardsi -----------------------------------------------------------------------------TCATTAACCACTCCTTCATTGACCTCCCCACCCCATCCAACATCTCATCATGATGAAACTTTGGCTCTCTTCTAGGCGTCTGCCTTATAGTACAAATCATTACAGGCCTATTCTTGGCAATACATTACACATCCGATACAATAACAGCATTTTCATCCGTCACTCATATCTGCCGGGATGTTAATTACGGTTGACTAATCCGATACCTACATGCAAACGGAGCTTCCATATTCTTCATCTGCCTCTTTCTTCACGTAGGACGAGGAATATACTACGGATCATACACTTTTAT…
	HM217451_Leopoldamys_edwardsi ---------------------------------------------------------------------------------------GTCCTTCATTGACCTCCCCACCCCATCCAACATCTCATCATGATGAAACTTTGGCTCTCTTCTAGGCGTCTGCCTTATAGTACAAATCATTACAGGCCTATTCTTGGCAATACATTACACATCCGATACAATAACAGCATTTTCATCCGTCACTCATATCTGCCGGGATGTTAATTACGGTTGACTAATCCGATACCTACATGCAAACGGAGCTTCCATATTCTTCATCTGCCTCTTTCTTCACGTAGGACGAGGAATATACTACGGATCATACACTTTTAT…
	HM217452_Rattus_tanezumi --------------------------------------------------------------------------------------------TCATTGATCTTCCANCCCCNTCCAACATCTNATCATGATGAAATTTTGGCTCTCTTCTAGGAGTATGCCTTATAGTTCAAATTATCACAGGCCTATTCCTAGCAATACATTACACATCCGACACTTTAACAGCATTCTCATCAGTTACCCACATCTGCCGAGACGTAAACTATGGCTGACTAATCCGATACTTACATGCCAATGGAGCCTCAATATTCTTTATCTGCTTATTCCTCCATGTAGGCCGAGGAATATACTACGGATCCTACACCTTTTTAGAAA…
	HM217453_Berylmys_bowersi ----------------------------------------------------------------------------------------------------------------------------------------------------------------CTCGTTATTCAANTCATCACAGGTCTATTTTTAGCAATACATTACACATCCGATACTATAACAGCATTCTCATCAGTCACCCATATCTGCCGAGACGTAAACTACGGCTGACTCATCCGATACTTACATGCCAACGGAGCCTCAATATTTTTCATCTGCTTATTCCTACACATAGGACGAGGTATATACTACGGCTCCTACACTTTCATAGAA…
	HM217454_Rattus_losea --------------------------------------------------TTCGGAAATCACACCCCCTACTCAAAATCATTAATCACTCCTTCATCGATCTTCCCACCCCATCCAACATCTCATCATGATGAAACTTTGGCTCCCTACTAGGAGTATGCCTCATAATTCAAATTATCACAGGCCTATTCCTAGCAATACACTACACATCCGACACTTTAACAGCATTCTCATCAGTTACCCACATCTGCCGAGACGTAAACTACGGCTGACTAATCCGATATCTACATGCCAACGGAGCTTCAATATTTTTTATCTGCCTATTCCTTCATGTAGGACGAGGAATATACTACGGATCCTACACTTTCCTAGAAACAT…
	HM217455_Bandicota_savilei --------------------------------------------------TTCGAAAATCCCACCCTCTATTCAAAATCATTAATCATTCCTTTATTGACCTCCCCACTCCATCCAACATCTCATCATGATGAAACTTTGGCTCCCTCCTAGGAGTATGCCTTATGATCCAAATCATTACAGGTCTATTCCTAGCAATGCACTATACATCTGACACTGCAACAGCATTCTCATCAGTTACTCACATCTGCCGAGATGTAAATTACGGCTGATTAATTCGATACCTACATGCCAACGGAGCCTCAATATTTTTCATCTGCCTATTCCTTCACGTAGGACGAGGAATGTACTACGGATCCTACACCTTTCTAGA…
	HM217456_Rattus_tanezumi ---------------------------------------------------------------CCCCCTACTAAAAATCATTAACCACTCCTTCATTGATCTCCCAGCCCCATCCAACATCTCATCATGATGAAATTTTGGCTCTCTTCTAGGAGTATGCCTTATAGTTCAAATTATCACAGGCCTATTCCTAGCAATACATTACACATCCGACACTTTAACAGCATTCTCATCAGTTACCCACATCTGCCGAGACGTAAACTATGGCTGACTAATCCGATACTTACATGCCAATGGAGCCTCAATATTCTTTATCTGCTTATTCCTCCATGTAGGCCGAGGAATATACTATGGATCCTACACCTTTTTAGAAA…
	HM217457_Rattus_tanezumi ---------------------------------------------------------------CCCCCTACTAAAAATCATTAACCACTCCTTCATTGATCTTCCAGCCCCATCCAACATCTCATCATGATGAAATTTTGGCTCTCTTCTAGGAGTATGCCTTATAGTTCAAATTATCACAGGCCTATTCCTAGCAATACATTACACATCCGACACTTTAACAGCATTCTCATCAGTTACCCACATCTGCCGAGACGTAAACTATGGCTGACTAATCCGATACTTACATGCCAATGGCGCCTCAATATTCTTTATCTGCTTATTCCTCCATGTAGGCCGAGGAATATACTACGGATCCTACACCTTTTTAGAAA…
	HM217458_Rattus_tanezumi --------------------------------------------------TTCGGAAATCACACCCCCTACTAAAAATCATCAACCACTCCTTCATTGATCTCCCAGCCCCATCCAACATCTCATCATGATGAAATTTTGGCTCTCTTCTAGGAGTATGCCTTATAGTTCAAATTATCACAGGCCTATTCCTAGCAATACATTACACATCCGACACTTTAACAGCATTCTCATCAGTTACCCACATCTGCCGAGACGTAAACTATGGCTGACTAATCCGATACTTACATGCCAATGGAGCCTCAATATTCTTTATCTGCTTATTCCTCCATGTAGGCCGAGGAATATACTACGGATCCTACACCTTTTTAGAAA…
	HM217459_Leopoldamys_neilli --------------------------------------------------------AAACTCACCCCCTCTTTAAAATCATTAACCATTCCTTCATTGACCTCCCCACTCCATCCAACATCTCATCATGATGAAATTTCGGCTCTCTTCTAGGAATCTGCCTCGTAGTACAAATCATCACAGGCCTATTCCTAGCTATACACTACACATCCGATACAACAACAGCATTCTCATCAGTCACCCATATCTGCCGAGACGTAAATTATGGTTGACTAATCCGATACCTACATGCAAATGGAGCTTCCATATTCTTTATCTGCCTGTTCCTTCACGTAGGACGAGGAATGTACTACGGATCATACACTTTCATAG…
	HM217460_Leopoldamys_neilli --------------------------------------------------TCCGAAAAACTCACCCCCTCTTTAAAATCATTAACCATTCCTTCATTGACCTCCCCACTCCATCCAACATCTCATCATGATGAAATTTCGGCTCTCTTCTAGGAATCTGCCTCGTAGTACAAATCATCACAGGCCTATTCCTAGCTATACACTACACATCCGATACAACAACAGCATTCTCATCAGTCACCCATATCTGCCGAGACGTAAATTATGGTTGACTAATCCGATACCTACATGCAAATGGAGCTTCCATATTCTTTATCTGCCTGTTCCTTCACGTAGGACGAGGAATGTACTACGGATCATACACTTTCATAG…
	HM217461_Niviventer_fulvescens ------------------------------------------------------AAAAACTCACCCCTTACTTAAAATTATTAATCATGCCTTCATTGACCTACCTGCCCCATCCAACATTTCATCATGATGAAATTTCGGCTCCCTATTAGGCCTATGCCTTATTGTACAAATTATTACAGGCCTATTTCTAGCTATACACTATACATCTGACACAATAACAGCATTTTCATCAGTCACCCACATCTGCCGAGACGTAAATTATGGCTGACTAATTCGATATCTACACGCAAATGGAGCTTCTATATTCTTTATCTGCTTATTTCTTCATGTAGGACGAGGTATATATTACGGATCCTACACTTTCC…
	HM217462_Leopoldamys_neilli ----------------------------------------------------------------------------------------------------------------------------------------------------------------------------ATCATCACAGGNCTATTCCTANCTATACACTACACNTCCGATACAATAACAGCATTCTCATCAGTCGCTCATATCTGCCGAGACGTAAATTATGGTTGACTAATCCGATACCTACATGCAAATGGAGCTTCCATATTCTTTATCTGCCTGTTCCTTCACGTAGGGCGAGGAATGTACTACGGATCATACACTTTCATAG…
	HM217463_Leopoldamys_neilli -------------------------------------------------------------------------------------------------------------------------------------------GGCTCTCTTCTAGGGATCTGCCTCGTAGNACAAATCATCACAGGTCTATTCCTAGCTATACACTACACATCCGATACAATAACAGCATTCTCATCAGTCGCTCATATCTGCCGAGACGTAAATTATGGTTGACTAATCCGATACCTACATGCAAATGGAGCTTCCATATTCTTTATCTGCCTGTTCCTTCACGTAGGGCGAGGAATGTACTACGGATCATACACTTTCATAG…
	HM217464_Niviventer_fulvescens --------------------------------------------------TCCGAAAAACTCACCCCTTACTTAAAATTATTAATCATGCCTTCATTGACCTACCTGCCCCATCCAACATTTCATCATGATGAAATTTCGGCTCCCTATTAGGCCTATGCCTTATTGTACAAATTATTACAGGCCTGTTTCTAGCCATACACTATACATCTGACACAATAACAGCATTTTCATCAGTCACCCACATCTGCCGAGACGTAAATTATGGTTGACTAATTCGATATCTACACGCAAACGGAGCTTCCATATTCTTTATCTGCTTATTTCTTCATGTAGGACGAGGCATATATTACGGATCCTACACTTTCC…
	HM217465_Niviventer_fulvescens --------------------------------------------------TCCGAAAAACTCACCCCTTACTTAAAATTATTAATCATGCCTTCATTGACCTACCTGCCCCATCCAACATTTCATCATGATGAAATTTCGGCTCCCTATTAGGCCTATGCCTTATTGTACAAATTATTACAGGCCTGTTTCTAGCCATACACTATACATCTGACACAATAACAGCATTTTCATCAGTCACCCACATCTGCCGAGACGTAAATTATGGTTGACTAATTCGATATCTACACGCAAACGGAGCTTCCATATTCTTTATCTGCTTATTTCTTCATGTAGGACGAGGCATATATTACGGATCCTACACTTTCC…
	HM217466_Rattus_tanezumi -------------------------------------------------ATTCGGAAATCACACCCCCTACTAAAAATCATCAACCACTCCTTCATTGATCTCCCAGCCCCATCCAACATCTCATCATGATGAAATTTTGGCTCTCTTCTAGGAGTATGCCTTATAGTTCAAATTATCACAGGCCTATTCCTAGCAATACATTACACATCCGACACTTTAACAGCATTCTCATCAGTTACCCACATCTGCCGAGACGTAAACTATGGCTGACTAATCCGATACTTACATGCCAATGGAGCCTCAATATTCTTTATCTGCTTATTCCTCCATGTAGGCCGAGGAATATACTACGGATCCTACACCTTTTTAGAAA…
	HM217467_Rattus_tanezumi --------------------------------------------------TTCGGAAATCACACCCCCTACTAAAAATCATCAACCACTCCTTCATTGATCTCCCAGCCCCATCCAACATCTCATCATGATGAAATTTTGGCTCTCTTCTAGGAGTATGCCTTATAGTTCAAATTATCACAGGCCTATTCCTAGCAATACATTACACATCCGACACTTTAACAGCATTCTCATCAGTTACCCACATCTGCCGAGACGTAAACTATGGCTGACTAATCCGATACTTACATGCCAATGGAGCCTCAATATTCTTTATCTGCTTATTCCTCCATGTAGGCCGAGGAATATACTACGGATCCTACACCTTTTTAAAAA…
	HM217468_Berylmys_berdmorei --------------------------------------------------TCCGAAAATCCCACCCTCTACTCAAAATTATCAACCACTCTTTCATTGACCTTCCCGCCCCATCCAACATCTCATCATGATGAAACTTCGGCTCCCTCTTAGGAGTCTGCCTAATAATCCAAATTATCACAGGACTATTCCTAGCAATACACTATACATCCGACACCATAACAGCCTTCTCATCAGTCACCCATATCTGCCGAGACGTAAACTACGGCTGATTAATCCGATACTTACATGCCAACGGAGCCTCAATATTTTTCATCTGCTTATTTCTCCACGTAGGACGAGGCATATATTATGGATCCTACACCTTCTTAG…
	HM217469_Bandicota_indica --------------------------------------------------TTCGAAAATCCCACCCTCTATTCAAAATCATTAACCACTCCTTCATTGACCTCCCCGCCCCATCCAATATCTCATCATGATGAAATTTTGGCTCTCTCCTAGGAATATGCCTTATAATTCAAATCATTACAGGTCTGTTCTTAGCAATACACTATACATCCGACACCGCAACAGCATTCTCATCAGTTACCCACATTTGTCGAGATGTAAATTATGGCTGATTAATCCGATATCTACATGCCAACGGAGCTTCAATATTTTTTATTTGCCTATTCCTTCACGTAGGACGAGGAATGTACTATGGATCCTACACCTTTCTAGAA…
	HM217470_Rattus_exulans -------------------------------------------------ATTCGAAAATCTCATCCTCTACTTAAAATTATTAATCACTCCTTTATTGACCTTCCCGCTCCATCCAACATCTCATCATGATGAAACTTTGGCTCTCTATTAGGAGTATGCCTAATAATTCAAATCATTACAGGCCTGTTCCTAGCAATACACTACACATCCGACACTCTAACAGCATTTTCATCAGTTACCCACATCTGCCGAGACGTAAACTACGGCTGACTAATTCGATATTTACATGCCAACGGAGCTTCAATATTCTTTATCTGCTTATTCCTCCACGTAGGACGAGGAATGTACTATGGATCTTACACCTTCCTAGAAAC…
	HM217471_Berylmys_bowersi -----------------------------------------------ACATCCGAAAATCCCACCCCCTATTCAAAATCATTAATCATGCCTTCATTGACTTACCCGCTCCATCCAACATCTCATCATGATGAAACTTCGGCTCCCTCCTAGGAGTATGTCTTGTAATTCAAATCATCACAGGTCTATTTTTAGCAATACATTACACATCCGATACTATAACAGCATTCTCATCAGTCACTCATATCTGCCGAGACGTAAACTACGGCTGACTCATCCGATACTTACATGCCAACGGAGCCTCAATATTTTTCATCTGCTTATTCTTACACGTAGGACGAGGTATATACTACGGCTCCTACACTTTCACAGAA…
	HM217472_Rattus_exulans --------------------------------------------------TTCGAAAATCTCATCCTCTACTTAAAATTATTAATCACTCCTTTATTGACCTTCCCGCTCCATCCAACATCTCATCATGATGAAACTTTGGCTCTCTATTAGGAGTATGCCTAATAATTCAAATCATTACAGGCCTGTTCCTAGCAATACACTACACATCCGACACTCTAACAGCATTTTCATCAGTTACCCACATCTGCCGAGACGTAAACTACGGCTGACTAATTCGATATTTACATGCCAACGGAGCTTCAATATTCTTTATCTGCTTATTCCTCCACGTAGGACGAGGAATGTACTATGGATCTTACACCTTCCTAGAAAC…
	HM217473_Berylmys_berdmorei --------------------------------------------------TCCGAAAATCCCACCCTCTACTCAAAATCATCAACCACTCTTTCATTGACCTTCCCGCCCCATCCAACATCTCATCATGATGAAACTTCGGCTCCCTCTTAGGAGTCTGCCTAATAATCCAAATTATCACAGGACTATTCCTAGCAATACACTATACATCCGACACCATAACAGCATTCTCATCAGTCACCCATATCTGCCGAGACGTAAACTACGGCTGATTAATCCGATACTTACATGCCAACGGAGCCTCAATATTTTTCATCTGCTTATTTCTCCACGTAGGACGAGGCATATATTATGGATCCTACACCTTCTTAG…
	HM217474_Rattus_nitidus --------------------------------------------------TCCGAAAATCTCACCCCCTGTTCAAAATCATTAACCACTCCTTTATCGACCTCCCCGCCCCATCTAACATCTCATCATGATGAAACTTTGGCTCTCTGCTAGGAGTATGCCTTATAGTACAAATCATCACAGGCCTATTCCTAGCAATACACTACACATCTGATACTATAACAGCATTTTCATCAGTCACCCATATCTGCCGAGACGTAAACTACGGCTGATTAATCCGATACCTACACGCCAACGGCGCCTCAATATTCTTCATCTGCTTATTCCTCCACGTAGGACGAGGAATATACTATGGGTCTTACACTTTCCTGGAAAC…
	HM217475_Rattus_tanezumi --------------------------------------------------TTCGGAAATCACACCCCCTACTAAAAATCATCAACCACTCCTTCATTGATCTCCCAGCCCCATCCAACATCTCATCATGATGAAATTTTGGCTCTCTTCTAGGAGTATGCCTTATAGTTCAAATTATCACAGGCCTATTCCTAGCAATACATTACACATCCGACACTTTAACAGCATTCTCATCAGTTACCCACATCTGCCGAGACGTAAACTATGGCTGACTAATCCGATACTTACATGCCAATGGAGCCTCAATATTCTTTATCTGCTTATTCCTCCATGTAGGCCGAGGAATATACTACGGATCCTACACCTTTTTAGAAA…
	HM217476_Bandicota_indica -----------------------------------------------------------------------------TCATTAACCACTCCTTCATTGACCTCCCCGCCCCATCCAATATCTCATCATGATGAAATTTTGGCTCTCTCCTAGGAATATGCCTTATAATTCAAATCATTACAGGTCTGTTCCTAGCAATACACTATACATCCGACACCGCAACAGCATTCTCATCAGTTACCCACATTTGTCGAGATGTAAATTATGGCTGATTAATCCGATATCTACATGCCAACGGAGCTTCAATATTTTTTATTTGCCTATTCCTTCACGTAGGACGAGGAATGTACTATGGATCCTACACCTTTCTAGAA…
	HM217477_Berylmys_bowersi --------------------------------------------------TCCGAAAATCCCACCCCCTATTCAAAATCATTAATCATGCCTTCATTGACTTACCCGCTCCATCCAACATCTCATCATGATGAAACTTCGGCTCCCTCCTAGGAGTATGTCTTGTAATTCAAATCATCACAGGTCTATTTTTAGCAATACATTACACATCCGATACTATAACAGCATTCTCATCAGTCACTCATATCTGCCGAGACGTAAACTACGGCTGACTCATCCGATACTTACACGCCAACGGAGCCTCAATATTTTTCATCTGCTTATTCTTACACATAGGACGAGGTATATACTACGGCTCCTACACTTTCATAGAA…
	HM217478_Rattus_nitidus --------------------------------------------------TCCGAAAATCTCACCCCCTGTTCAAAATCATTAACCACTCCTTTATCGACCTCCCCGCCCCATCTAACATCTCATCATGATGAAACTTTGGCTCTCTGCTAGGAGTATGCCTTATAGTACAAATCATCACAGGCCTATTCCTAGCAATACACTACACATCTGATACTATAACAGCATTTTCATCAGTCACCCATATCTGCCGAGACGTAAACTACGGCTGATTAATCCGATACCTACACGCCAACGGCGCCTCAATATTCTTCATCTGCTTATTCCTCCACGTAGGACGAGGAATATACTATGGGTCTTACACTTTCCTGGAAAC…
	HM217479_Rattus_nitidus --------------------------------------------------TCCGAAAATCTCACCCCCTGTTCAAAATCATTAACCACTCCTTTATCGACCTCCCCGCCCCATCTAACATCTCATCATGATGAAACTTTGGCTCTCTGCTAGGAGTATGCCTTATAGTACAAATCATCACAGGCCTATTCCTAGCAATACACTACACATCTGATACTATAACAGCATTTTCATCAGTCACCCATATCTGCCGAGACGTAAACTACGGCTGATTAATCCGATACCTACACGCCAACGGCGCCTCAATATTCTTCATCTGCTTATTCCTCCACGTAGGACGAGGAATATACTATGGGTCTTACACTTTCCTGGAAAC…
	HM217480_Rattus_tanezumi --------------------------------------------------TTCGGAAATCGCACCCCCTACTAAAAATCATTAACCACTCCTTCATTGATCTTCCAGCCCCATCCAACATCTCATCATGATGAAATTTTGGCTCTCTTCTAGGAGTATGCCTTATAGTTCAAATTATCACAGGCCTATTCCTAGCAATACATTACACATCCGACACTTTAACAGCATTCTCATCAGTTACCCACATCTGCCGAGACGTAAACTATGGCTGACTAATCCGATACTTACATGCCAATGGAGCCTCAATATTCTTTATCTGCTTATTCCTCCATGTAGGCCGAGGAATATACTACGGATCCTACACCTTTTTAGAAA…
	HM217481_Rattus_norvegicus ------------------------------------------------------AAAATCTCACCCCCTATTCAAAATCATCAACCACTCCTTTATCGACCTCCCCGCCCCATCTAACATCTCATCATGATGAAACTTCGGCTCTCTACTAGGAGTATGCCTCATAGTACAAATCCTCACAGGCTTATTCCTAGCAATACACTACACGTCTGATACCATAACAGCATTTTCATCAGTCACCCACATCTGCCGAGACGTAAACTACGGCTGACTAATCCGATACCTACACGCCAACGGCGCCTCAATATTTTTCATCTGCCTATTCCTCCATGTGGGACGAGGCCTATACTATGGATCCTACACTTTCCTAGA…
	DQ191491_Tarsomys_apoensis ----------------------------------------ATGACAAACATCCGAAAATCTCACCCTCTGCTTAAAATTATTAACCACTCCTTCATCGACCTCCCCGCCCCATCCAACATTTCATCATGATGAAACTTTGGCTCTCTTCTAGGAGTATGCCTTATAATCCAAATTATCACAGGTCTATTCCTAGCAATACACTACACATCCGATACAATAACAGCATTCTCATCAGTCACCCACATCTGTCGAGATGTAAACTACGGCTGACTAATTCGATACTTACATGCCAATGGAGCCTCAATATTTTTCATCTGCTTATTCCTCCATGTAGGACGAGGGATGTACTACGGATCCTACACCTTTCTAGA…
	DQ191485_Rattus_everetti ----------------------------------------ATGACAAACATCCGAAAATCTCACCCTCTACTCAAAATCATTAACCACTCTTTCATCGACCTTCCTGCCCCATCCAACATCTCATCATGATGAAACTTTGGCTCTCTCCTAGGAGTATGCCTTATAGTTCAAATTATCACAGGCTTATTCCTAGCAATACACTACACATCCGACACTATAACAGCATTTTCATCAGTTGCCCACATCTGCCGAGATGTAAACTACGGCTGACTAATCCGATACTTACATGCCAACGGAGCCTCCATATTCTTTATCTGCCTATTCCTACACGTAGGACGAGGGATATATTACGGATCCTACACCTTTCTAGAGA…
	EU349783_Rattus_villosissimus ----------------------------------------ATGACAAACATTCGAAAATCTCACCCTCTATTCAAAATCATTAACCACTCCTTCATTGACCTTCCTGCCCCATCCAACATCTCATCATGATGAAACTTCGGTTCCCTCCTAGGAGTATGCCTCATAATTCAAATCATCACAGGCCTATTCCTAGCAATACACTACACATCAGACACCACAACAGCATTCTCATCAGTCACCCATATCTGCCGAGATGTAAATTACGGCTGACTAATTCGATATTTACATGCCAATGGAGCCTCTATATTCTTCATCTGCCTATACCTCCACGTAGGACGAGGTATGTACTACGGATCCTACACCTTCCT…
	EU349781_Rattus_leucopus ----------------------------------------ATGACAAACATTCGAAAATCTCACCCCCTACTCAAAATCATTAATCACTCTTTCATTGACCTCCCCGCCCCATCCAACATCTCATCATGATGAAACTTCGGCTCTCTCCTAGGAGTATGTCTCATAATTCAAATCATCACAGGACTATTCCTAGCAATACACTACACATCCGACACTAYAACAGCATTTTCATCAGTCACCCATATCTGCCGAGATGTAAACTACGGCTGGCTTATCCGATACTTACATGCCAACGGAGCCTCTACATTCTTTATCTGCCTATACCTCCATGTAGGACGAGGAATGTACTACGGATCCTACACCTTCCTAGAAA…
	DQ191488_Rattus_tanezumi ----------------------------------------ATGACAAACATTCGAAAATCACACCCCCTACTCAAAATCATTAATCACTCCTTCATCGACCTTCCCGCCCCATCCAACATCTCATCATGATGAAATTTTGGCTCTTTACTAGGAGTATGCCTCATAGTCCAAATTATCACAGGCCTATTCCTAGCAATACACTACACATCCGACACTTTAACAGCATTCTCATCAGTTACCCACATCTGCCGAGACGTAAACTACGGCTGACTAATCCGATACTTACACGCCAACGGAGCTTCAATATTCTTTATCTGCCTATTCCTTCATGTAGGGCGAGGGATATACTACGGATCCTATACTTTCCTAGAAA…
	DQ191487_Rattus_praetor ----------------------------------------ATGACAAACATTCGAAAATCCCACCCTCTGCTCAAAATTATTAATCATTCTTTCATCGACCTTCCCGCCCCATCCAACATCTCATCATGATGAAACTTCGGTTCTCTCCTAGGAGTATGCCTTATGATTCAAATCATCACAGGCCTATTCCTAGCAATACACTATACATCCGACACTACGACAGCATTCTCATCAGTCACCCACATCTGCCGAGATGTAAACTACGGCTGACTAATTCGATATCTACATGCCAACGGAGCCTCTACATTCTTCATCTGCCTATACCTCCATGTAGGACGAGGAATGTATTACGGATCCTACACCTTCCTAGAAAC…
	DQ191486_Rattus_exulans ----------------------------------------ATGACAAACATTCGAAAATCTCATCCTCTACTCAAAATTATTAATCACTCCTTTATTGACCTTCCCGCTCCATCCAACATCTCATCATGATGAAACTTTGGCTCTCTATTAGGAGTATGCCTAATAATTCAAATCATTACAGGCCTGTTCCTAGCAATACACTACACATCCGACACTCTAACAGCATTCTCATCAGTTACCCACATCTGCCGAGACGTAAACTACGGCTGACTAATTCGATACTTACATGCCAACGGAGCTTCAATATTCTTTATCTGCTTATTCCTCCACGTAGGACGAGGAATGTACTATGGATCCTACACCTTCCTAGAAAC…
	AB211043_Rattus_tanezumi ----------------------------------------ATGACAAACATTCGAAAATCACACCCCCTAATCAAAATTATTAATCACTCCTTCATTGACCTTCCCGCCCCATCCAACATCTCATCATGATGAAATTTTGGCTCTCTTCTAGGAGTATGCCTTATAGTTCAAATTATCACAGGATTATTTCTAGCAATACACTACACATCCGACACTTTAACAGCATTCTCATCAGTTACTCACATCTGCCGAGACGTAAACTACGGCTGACTAATCCGATACTTACATGCCAACGGAGCCTCAATATTCTTTATCTGCTTATTCCTCCATGTAGGCCGAGGGATATACTACGGATCCTACACCTTCTTAGAAA…
	AB211042_Rattus_tanezumi ----------------------------------------ATGACAAACATTCGAAAATCACACCCCCTAATCAAAATTATTAATCACTCCTTCATTGACCTTCCCGCCCCATCCAACATCTCATCATGATGAAATTTTGGCTCTCTTCTAGGAGTATGCCTTATAGTTCAAATTATCACAGGATTATTTCTAGCAATACACTACACATCCGACACTTTAACAGCATTCTCATCAGTTACTCACATCTGCCGAGACGTAAACTACGGCTGACTAATCCGATACTTACATGCCAACGGAGCCTCAATATTCTTTATCTGCTTATTCCTCCATGTAGGCCGAGGGATATACTACGGATCCTACACCTTCTTAGAAA…
	AB211041_Rattus_tanezumi ----------------------------------------ATGACAAACATTCGGAAATCACACCCCCTACTAAAAATCATTAACCACTCCTTCATTGATCTTCCAGCCCCATCCAACATCTCATCATGATGAAATTTTGGCTCTCTTCTAGGAGTATGCCTTATAATTCAAATTATCACAGGCCTATTCCTAGCAATACATTACACATCCGACACTTTAACAGCATTCTCATCAGTTACCCACATCTGCCGAGACGTAAACTATGGCTGACTAATCCGATACTTACATGCCAATGGAGCCTCAATATTCTTTATCTGCTTATTCCTCCATGTAGGCCGAGGTATATACTACGGATCCTACACCTTTTTAGAAA…
	AB211040_Rattus_tanezumi ----------------------------------------ATGACAAACATTCGGAAATCACACCCCCTACTAAAAATCATTAACCACTCCTTCATTGATCTTCCAGCCCCATCCAACATCTCATCATGATGAAATTTTGGCTCTCTTCTAGGAGTATGCCTTATAATTCAAATTATCACAGGCCTATTCCTAGCAATACATTACACATCCGACACTTTAACAGCATTCTCATCAGTTACCCACATCTGCCGAGACGTAAACTATGGCTGACTAATCCGATACTTACATGCCAATGGAGCCTCAATATTCTTTATCTGCTTATTCCTCCATGTAGGCCGAGGTATATACTACGGATCCTACACCTTTTTAGAAA…
	AB096841_Rattus_tanezumi ----------------------------------------ATGACAAACATTCGGAAATCACACCCCCTACTAAAAATCATTAACCACTCCTTCATTGATCTCCCAGCCCCATCCAACATCTCATCATGATGAAATTTTGGCTCTCTTCTAGGAGTATGCCTTATAGTTCAAATTATCACAGGCCTATTCCTAGCAATACATTACACATCCGACACTTTAACAGCATTCTCATCAGTTACCCACATCTGCCGAGACGTAAACTACGGCTGACTAATCCGATACTTACATGCCAATGGAGCCTCAATATTCTTTATCTGCTTATTCCTCCATGTAGGCCGAGGAGTATACTATGGATCCTACACCTTTTTAGAAA…
	AB033701_Rattus_argentiventer ----------------------------------------ATGACAAACATTCGGAAATCACACCCCCTATTCAAAATTATTAACCACTCCTTCATCGACCTTCCTGCCCCATCTAATATCTCCTCATGATGAAACTTTGGTTCCCTACTAGGAGTATGCCTCATGATTCAAATTGTTACAGGCCTGTTCCTAGCAATACACTACACATCCGATACTTTAACAGCATTCTCATCAGTTACTCACATCTGCCGAGACGTAAACTACGGCTGATTAATCCGATATTTACACGCCAACGGGGCCTCAATATTCTTCATCTGCTTATTCCTTCACGTAGGACGAGGAATATACTACGGATCCTACACTTTCCT…
	DQ191480_Limnomys_sibuanus ----------------------------------------ATGACAAACATTCGAAAATATCATCCCCTACTCAAAATTATCAACCACTCCTTCATCGACCTCCCCGCCCCATCCAACATCTCATCATGATGAAACTTCGGCTCTCTCCTAGGAATGTGCCTTACAATTCAAATTATCACAGGCCTATTTCTAGCAATACACTACACATCCGACACTATAACAGCATTCTCATCAGTCACCCATATCTGCCGAGACGTAAATTACGGCTGACTGATTCGATATTTACATGCCAACGGAGCCTCAATATTTTTCATCTGCTTATTCCTCCATGTAGGACGAGGAATGTACTACGGATCCTACACCTTCCTAGA…
	DQ191479_Limnomys_bryophilus ----------------------------------------ATGACAAACATCCGAAAATCTCACCCCTTACTCAAAATTATTAACCACTCCTTCATCGACCTCCCCGCCCCATCCAACATCTCATCATGATGAAACTTTGGCTCTCTCCTAGGAGTATGCCTTGTAATTCAAATTATCACGGGCCTCTTCCTAGCAATACACTACACATCCGACACCATAACAGCATTCTCATCAGTCACCCATATCTGCCGAGACGTAAATTACGGCTGACTAATTCGATACCTACATGCCAACGGAGCCTCAATATTTTTCATCTGCTTATTCCTCCATGTAGGACGAGGAATGTACTACGGATCCTATACCTTTCTA…
;
End;
