# Supplementary material for: Evolutionary relationships and divergence times among the native rats of Australia
Source: BMC Evol Biol. 2010 Dec 2;10:375. doi: 10.1186/1471-2148-10-375 (PMC3014932; doi:10.1186/1471-2148-10-375)
Supplement: Additional file 8 — Rodent_cytb_full.tre [file 1471-2148-10-375-S8.TRE]

#NEXUS

[ID: None Available]
begin trees;
   [Note: This tree contains information on the topology, 
          branch lengths (if present), and the probability
          of the partition indicated by the branch.]
   tree con_50_majrule = (NC_006914_Mus_musculus_domesticus:1.606443,(HM217405_Maxomys_sp:0.016427,(HM217406_Maxomys_sp:0.042987,(HM217420_Maxomys_surifer:0.005837,HM217445_Maxomys_surifer:0.006444)1.00:0.195269)0.92:0.032200)1.00:0.723542,(((((((((((((((EF186409_Rattus_rattus_diardi:0.010929,EF186410_Rattus_rattus_diardi:0.011944,EF186411_Rattus_rattus_diardi:0.011769,EF186413_Rattus_rattus_diardi:0.011660,EF186511_Rattus_tanezumi:0.011912)0.90:0.022909,EF186412_Rattus_rattus_diardi:0.011395,(EF186444_Rattus_kandianus:0.011896,EF186445_Rattus_kandianus:0.011934,EF186446_Rattus_kandianus:0.012355)0.74:0.022840,EF186497_Rattus_tanezumi:0.011554,EF186490_Rattus_tanezumi:0.011656,EF186498_Rattus_tanezumi:0.010981,EF186499_Rattus_tanezumi:0.011685,DQ191488_Rattus_tanezumi:0.011454)0.99:0.034603,(EF186496_Rattus_tanezumi:0.011228,EF186500_Rattus_tanezumi:0.011480,EF186501_Rattus_tanezumi:0.011170,EF186506_Rattus_tanezumi:0.011374)1.00:0.053994,EF186512_Rattus_tanezumi:0.035432)1.00:0.139798,((HM217374_Rattus_losea:0.007830,HM217375_Rattus_losea:0.006591)1.00:0.033319,(HM217381_Rattus_losea:0.015173,(HM217421_Rattus_losea:0.006920,HM217446_Rattus_losea:0.006866,HM217454_Rattus_losea:0.006961)0.95:0.014121)1.00:0.020702,HM217423_Rattus_losea:0.013890,HM217443_Rattus_losea:0.006980)1.00:0.127408)1.00:0.124681,(EF186492_Rattus_tanezumi:0.023245,(EF186513_Rattus_tiomanicus:0.012808,EF186514_Rattus_tiomanicus:0.012244)0.89:0.023280,HM217391_Rattus_tiomanicus:0.073211)1.00:0.109043)0.99:0.095268,(((EF186440_Rattus_tanezumi:0.022909,(EF186508_Rattus_tanezumi:0.011585,EF186509_Rattus_tanezumi:0.011202,EF186510_Rattus_tanezumi:0.011759)1.00:0.022619,AB211041_Rattus_tanezumi:0.012984,AB211040_Rattus_tanezumi:0.006379)0.89:0.013096,EF186491_Rattus_tanezumi:0.083371,((EF186493_Rattus_tanezumi:0.010768,EF186494_Rattus_tanezumi:0.021364,EF186495_Rattus_tanezumi:0.010765,EF186503_Rattus_tanezumi:0.010941)0.97:0.021647,EF186502_Rattus_tanezumi:0.011195,EF186504_Rattus_tanezumi:0.010760,EF186505_Rattus_tanezumi:0.010797,EF186507_Rattus_tanezumi:0.010753)0.98:0.041975,HM217371_Rattus_tanezumi:0.011350,HM217407_Rattus_tanezumi:0.012911,(((HM217410_Rattus_tanezumi:0.013241,HM217466_Rattus_tanezumi:0.006773)0.96:0.012954,HM217436_Rattus_tanezumi:0.019827,HM217458_Rattus_tanezumi:0.019988,HM217467_Rattus_tanezumi:0.012864,HM217475_Rattus_tanezumi:0.006462)1.00:0.034091,(HM217456_Rattus_tanezumi:0.013602,AB096841_Rattus_tanezumi:0.048266)0.98:0.019716)0.77:0.016543,HM217426_Rattus_tanezumi:0.025637,(HM217430_Rattus_tanezumi:0.013825,HM217452_Rattus_tanezumi:0.007273,HM217480_Rattus_tanezumi:0.011323)0.99:0.019991,HM217457_Rattus_tanezumi:0.013423)1.00:0.192309,(((EF186470_Rattus_rattus:0.011199,EF186472_Rattus_rattus:0.011437,EF186474_Rattus_rattus:0.011758,EF186475_Rattus_rattus:0.010987,EF186469_Rattus_rattus:0.011536,AB211043_Rattus_tanezumi:0.010153,AB211042_Rattus_tanezumi:0.006481)1.00:0.017645,(HM217366_Rattus_rattus:0.027359,HM217368_Rattus_rattus:0.022233)0.79:0.012972,HM217367_Rattus_rattus:0.025774)0.80:0.024476,HM217365_Rattus_rattus:0.031995)1.00:0.107717)1.00:0.086477)1.00:0.159827,((EF186441_Rattus_hoffmanni:0.033008,(EF186442_Rattus_hoffmanni:0.010880,EF186443_Rattus_hoffmanni:0.010915)0.92:0.037399)1.00:0.316771,((HM217362_Rattus_argentiventer:0.012731,HM217364_Rattus_argentiventer:0.007188)0.99:0.037700,AB033701_Rattus_argentiventer:0.070144)1.00:0.440489)1.00:0.150384)0.74:0.062095,(HM217396_Rattus_andamanensis:0.017916,HM217403_Rattus_andamanensis:0.060956)1.00:0.392708)0.96:0.109068,(EF186414_Rattus_exulans:0.011273,EF186415_Rattus_exulans:0.010797,EF186416_Rattus_exulans:0.011153,EF186417_Rattus_exulans:0.011211,EF186418_Rattus_exulans:0.022204,EF186419_Rattus_exulans:0.011226,EF186420_Rattus_exulans:0.022828,(EF186421_Rattus_exulans:0.024488,(EF186427_Rattus_exulans:0.010499,EF186428_Rattus_exulans:0.010989,EF186484_Rattus_steini:0.011745,EF186523_Rattus_verecundus:0.011500)0.70:0.021743,(EF186432_Rattus_exulans:0.011197,EF186433_Rattus_exulans:0.011309,EF186434_Rattus_exulans:0.011182,HM217379_Rattus_exulans:0.006218,HM217383_Rattus_exulans:0.008544,HM217388_Rattus_exulans:0.008319,HM217392_Rattus_exulans:0.008841,HM217395_Rattus_exulans:0.006467,HM217411_Rattus_exulans:0.011288,HM217424_Rattus_exulans:0.006324,HM217437_Rattus_exulans:0.006459,HM217470_Rattus_exulans:0.006211,HM217472_Rattus_exulans:0.006482)0.66:0.021386)0.98:0.056728,EF186422_Rattus_exulans:0.010888,EF186423_Rattus_exulans:0.022681,EF186424_Rattus_exulans:0.010930,EF186425_Rattus_exulans:0.011125,EF186426_Rattus_exulans:0.022029,EF186429_Rattus_exulans:0.011489,EF186430_Rattus_exulans:0.011157,EF186431_Rattus_exulans:0.020904,DQ191486_Rattus_exulans:0.064653)1.00:0.562154)1.00:0.214856,((((HM217376_Bandicota_indica:0.012978,HM217378_Bandicota_indica:0.006265,(HM217380_Bandicota_indica:0.013392,HM217386_Bandicota_indica:0.006530)0.98:0.021908,HM217390_Bandicota_indica:0.006216,(HM217435_Bandicota_indica:0.006548,HM217447_Bandicota_indica:0.020396)1.00:0.043144)1.00:0.049801,HM217408_Bandicota_indica:0.080702)0.53:0.039222,((HM217425_Bandicota_indica:0.006780,HM217469_Bandicota_indica:0.006277)1.00:0.026655,HM217476_Bandicota_indica:0.019488)1.00:0.155839)1.00:0.224787,(HM217385_Bandicota_savilei:0.012251,HM217387_Bandicota_savilei:0.027082,HM217427_Bandicota_savilei:0.006326,HM217455_Bandicota_savilei:0.033804)1.00:0.317142)1.00:0.612565)0.93:0.109761,(((EF186435_Rattus_fuscipes:0.207935,(EF186436_Rattus_fuscipes:0.011647,EF186437_Rattus_fuscipes:0.021968)1.00:0.213145,(EF186438_Rattus_fuscipes:0.113147,EF186439_Rattus_fuscipes:0.077092)1.00:0.205544)1.00:0.368890,((((EF186447_Rattus_leucopus:0.037198,EF186448_Rattus_leucopus:0.044266)1.00:0.062134,(EF186451_Rattus_leucopus:0.011857,EF186452_Rattus_leucopus:0.022879)1.00:0.101876)0.94:0.099526,((EF186449_Rattus_leucopus:0.069101,(EF186450_Rattus_leucopus:0.021868,EU349781_Rattus_leucopus:0.010881)0.89:0.022079)0.97:0.034817,EF186519_Rattus_verecundus:0.021996,(EF186521_Rattus_verecundus:0.022205,EF186522_Rattus_verecundus:0.033426)1.00:0.057983)1.00:0.148532)1.00:0.370822,((((((EF186453_Rattus_mordax:0.022891,EF186487_Rattus_steini:0.011297)1.00:0.045619,EF186454_Rattus_novaeguineae:0.011250,(EF186455_Rattus_niobe:0.012160,(EF186476_Rattus_ruber:0.011229,EF186485_Rattus_steini:0.011892)1.00:0.034971)0.90:0.022449,EF186456_Rattus_niobe:0.021969,EF186463_Rattus_praetor:0.043914,EF186488_Rattus_steini:0.033877)0.54:0.021986,(EF186464_Rattus_praetor:0.011017,EF186466_Rattus_praetor:0.011358,EF186468_Rattus_praetor:0.022184,(EF186482_Rattus_steini:0.010353,EF186481_Rattus_steini:0.022751)1.00:0.033807)0.93:0.022689,DQ191487_Rattus_praetor:0.043110)0.90:0.030566,(EF186465_Rattus_praetor:0.011407,EF186467_Rattus_praetor:0.011191,EF186486_Rattus_steini:0.010892,EF186489_Rattus_steini:0.020751)1.00:0.035809,EF186483_Rattus_steini:0.040279)1.00:0.095330,(EF186457_Rattus_niobe:0.053745,EF186458_Rattus_niobe:0.119712)0.71:0.050116)1.00:0.246178,((EF186459_Rattus_niobe:0.137233,EF186520_Rattus_verecundus:0.146047)0.92:0.079882,EF186460_Rattus_niobe:0.261723)1.00:0.134990)0.61:0.072279)0.69:0.050694)0.82:0.064214,(((GU570661_Rattus_lutreolus:0.149673,(GU570671_Rattus_lutreolus:0.038951,GU570672_Rattus_lutreolus:0.117621)1.00:0.236751)1.00:0.136347,(((EF186515_Rattus_tunneyi:0.090118,EF186517_Rattus_tunneyi:0.104588)0.84:0.032309,EF186516_Rattus_tunneyi:0.081153)0.98:0.090122,EF186518_Rattus_tunneyi:0.089652)1.00:0.309712)0.79:0.078537,(((((GU570673_Rattus_villosissimus:0.010920,GU570663_Rattus_villosissimus:0.011294,EU349783_Rattus_villosissimus:0.012558)1.00:0.024297,GU570675_Rattus_villosissimus:0.011715)0.99:0.033784,GU570674_Rattus_villosissimus:0.011922)0.81:0.048358,(EF186471_Rattus_rattus:0.031964,EF186473_Rattus_rattus:0.022978)1.00:0.078884)1.00:0.149438,((EF186478_Rattus_sordidus:0.059632,EF186477_Rattus_sordidus:0.035969)0.86:0.029293,(EF186479_Rattus_sordidus:0.011261,EF186480_Rattus_sordidus:0.011355)0.58:0.021005)1.00:0.174219)1.00:0.176730)0.73:0.083270)1.00:0.379617,((DQ191491_Tarsomys_apoensis:0.473332,(DQ191480_Limnomys_sibuanus:0.329491,DQ191479_Limnomys_bryophilus:0.340073)1.00:0.152716)0.59:0.074435,DQ191485_Rattus_everetti:0.824615)0.97:0.143088)0.56:0.082629,((((AJ428514_Rattus_norvegicus:0.057175,NC_001665_Rattus_norvegicus:0.072271)0.64:0.023389,(EF186461_Rattus_norvegicus:0.010886,AY172581_Rattus_norvegicus:0.011351)1.00:0.023874,EF186462_Rattus_norvegicus:0.036506)0.60:0.024789,(HM217370_Rattus_norvegicus:0.006652,HM217373_Rattus_norvegicus:0.030912,HM217429_Rattus_norvegicus:0.012685,HM217481_Rattus_norvegicus:0.006685)0.85:0.027159)1.00:0.315532,(HM217474_Rattus_nitidus:0.014081,(HM217478_Rattus_nitidus:0.013166,HM217479_Rattus_nitidus:0.010629)0.51:0.016503)1.00:0.214126)1.00:0.605933)0.90:0.143483,(((HM217401_Berylmys_berdmorei:0.033508,((HM217431_Berylmys_berdmorei:0.014032,HM217468_Berylmys_berdmorei:0.034956)1.00:0.022664,(HM217432_Berylmys_berdmorei:0.028216,HM217473_Berylmys_berdmorei:0.030271)0.59:0.012143)1.00:0.077460)0.87:0.046868,(HM217418_Berylmys_berdmorei:0.022353,HM217448_Berylmys_berdmorei:0.041797)0.62:0.031785)1.00:0.702848,(HM217412_Berylmys_sp:0.182560,(((HM217413_Berylmys_bowersi:0.006836,HM217415_Berylmys_bowersi:0.006682)0.70:0.013070,HM217453_Berylmys_bowersi:0.018093)1.00:0.202223,(HM217471_Berylmys_bowersi:0.058503,HM217477_Berylmys_bowersi:0.045359)1.00:0.080221)1.00:0.210849)1.00:0.670207)1.00:0.299840)1.00:0.301274,((HM217400_Leopoldamys_sabanus:0.627563,((((HM217414_Leopoldamys_edwardsi:0.006470,HM217439_Leopoldamys_edwardsi:0.008774)0.83:0.012407,HM217444_Leopoldamys_edwardsi:0.017664)0.66:0.024274,(HM217449_Leopoldamys_edwardsi:0.024800,HM217450_Leopoldamys_edwardsi:0.006506,HM217451_Leopoldamys_edwardsi:0.020018)0.85:0.031562)1.00:0.557714,((HM217459_Leopoldamys_neilli:0.006041,HM217460_Leopoldamys_neilli:0.004894)1.00:0.082388,(HM217462_Leopoldamys_neilli:0.008223,HM217463_Leopoldamys_neilli:0.017323)1.00:0.111427)1.00:0.448626)0.99:0.227952)1.00:0.464692,((HM217402_Niviventer_sp:0.665738,(HM217409_Niviventer_sp:0.432752,(((HM217416_Niviventer_fulvescens:0.021246,HM217417_Niviventer_fulvescens:0.011461,HM217419_Niviventer_fulvescens:0.017235,HM217464_Niviventer_fulvescens:0.005731,HM217465_Niviventer_fulvescens:0.010691)1.00:0.085183,HM217461_Niviventer_fulvescens:0.046302)0.53:0.044514,HM217422_Niviventer_fulvescens:0.079890)1.00:0.411061)1.00:0.380218)1.00:0.407864,(HM217433_Niviventer_langbianis:0.006352,HM217434_Niviventer_langbianis:0.005680)1.00:0.932749)1.00:0.388016)0.50:0.220271)0.73:0.351911,(HM217360_Micromys_minutus:0.007477,HM217361_Micromys_minutus:0.008476)1.00:1.917270)0.98:0.607492);

   [Note: This tree contains information only on the topology
          and branch lengths (mean of the posterior probability density).]
   tree con_50_majrule = (NC_006914_Mus_musculus_domesticus:1.606443,(HM217405_Maxomys_sp:0.016427,(HM217406_Maxomys_sp:0.042987,(HM217420_Maxomys_surifer:0.005837,HM217445_Maxomys_surifer:0.006444):0.195269):0.032200):0.723542,(((((((((((((((EF186409_Rattus_rattus_diardi:0.010929,EF186410_Rattus_rattus_diardi:0.011944,EF186411_Rattus_rattus_diardi:0.011769,EF186413_Rattus_rattus_diardi:0.011660,EF186511_Rattus_tanezumi:0.011912):0.022909,EF186412_Rattus_rattus_diardi:0.011395,(EF186444_Rattus_kandianus:0.011896,EF186445_Rattus_kandianus:0.011934,EF186446_Rattus_kandianus:0.012355):0.022840,EF186497_Rattus_tanezumi:0.011554,EF186490_Rattus_tanezumi:0.011656,EF186498_Rattus_tanezumi:0.010981,EF186499_Rattus_tanezumi:0.011685,DQ191488_Rattus_tanezumi:0.011454):0.034603,(EF186496_Rattus_tanezumi:0.011228,EF186500_Rattus_tanezumi:0.011480,EF186501_Rattus_tanezumi:0.011170,EF186506_Rattus_tanezumi:0.011374):0.053994,EF186512_Rattus_tanezumi:0.035432):0.139798,((HM217374_Rattus_losea:0.007830,HM217375_Rattus_losea:0.006591):0.033319,(HM217381_Rattus_losea:0.015173,(HM217421_Rattus_losea:0.006920,HM217446_Rattus_losea:0.006866,HM217454_Rattus_losea:0.006961):0.014121):0.020702,HM217423_Rattus_losea:0.013890,HM217443_Rattus_losea:0.006980):0.127408):0.124681,(EF186492_Rattus_tanezumi:0.023245,(EF186513_Rattus_tiomanicus:0.012808,EF186514_Rattus_tiomanicus:0.012244):0.023280,HM217391_Rattus_tiomanicus:0.073211):0.109043):0.095268,(((EF186440_Rattus_tanezumi:0.022909,(EF186508_Rattus_tanezumi:0.011585,EF186509_Rattus_tanezumi:0.011202,EF186510_Rattus_tanezumi:0.011759):0.022619,AB211041_Rattus_tanezumi:0.012984,AB211040_Rattus_tanezumi:0.006379):0.013096,EF186491_Rattus_tanezumi:0.083371,((EF186493_Rattus_tanezumi:0.010768,EF186494_Rattus_tanezumi:0.021364,EF186495_Rattus_tanezumi:0.010765,EF186503_Rattus_tanezumi:0.010941):0.021647,EF186502_Rattus_tanezumi:0.011195,EF186504_Rattus_tanezumi:0.010760,EF186505_Rattus_tanezumi:0.010797,EF186507_Rattus_tanezumi:0.010753):0.041975,HM217371_Rattus_tanezumi:0.011350,HM217407_Rattus_tanezumi:0.012911,(((HM217410_Rattus_tanezumi:0.013241,HM217466_Rattus_tanezumi:0.006773):0.012954,HM217436_Rattus_tanezumi:0.019827,HM217458_Rattus_tanezumi:0.019988,HM217467_Rattus_tanezumi:0.012864,HM217475_Rattus_tanezumi:0.006462):0.034091,(HM217456_Rattus_tanezumi:0.013602,AB096841_Rattus_tanezumi:0.048266):0.019716):0.016543,HM217426_Rattus_tanezumi:0.025637,(HM217430_Rattus_tanezumi:0.013825,HM217452_Rattus_tanezumi:0.007273,HM217480_Rattus_tanezumi:0.011323):0.019991,HM217457_Rattus_tanezumi:0.013423):0.192309,(((EF186470_Rattus_rattus:0.011199,EF186472_Rattus_rattus:0.011437,EF186474_Rattus_rattus:0.011758,EF186475_Rattus_rattus:0.010987,EF186469_Rattus_rattus:0.011536,AB211043_Rattus_tanezumi:0.010153,AB211042_Rattus_tanezumi:0.006481):0.017645,(HM217366_Rattus_rattus:0.027359,HM217368_Rattus_rattus:0.022233):0.012972,HM217367_Rattus_rattus:0.025774):0.024476,HM217365_Rattus_rattus:0.031995):0.107717):0.086477):0.159827,((EF186441_Rattus_hoffmanni:0.033008,(EF186442_Rattus_hoffmanni:0.010880,EF186443_Rattus_hoffmanni:0.010915):0.037399):0.316771,((HM217362_Rattus_argentiventer:0.012731,HM217364_Rattus_argentiventer:0.007188):0.037700,AB033701_Rattus_argentiventer:0.070144):0.440489):0.150384):0.062095,(HM217396_Rattus_andamanensis:0.017916,HM217403_Rattus_andamanensis:0.060956):0.392708):0.109068,(EF186414_Rattus_exulans:0.011273,EF186415_Rattus_exulans:0.010797,EF186416_Rattus_exulans:0.011153,EF186417_Rattus_exulans:0.011211,EF186418_Rattus_exulans:0.022204,EF186419_Rattus_exulans:0.011226,EF186420_Rattus_exulans:0.022828,(EF186421_Rattus_exulans:0.024488,(EF186427_Rattus_exulans:0.010499,EF186428_Rattus_exulans:0.010989,EF186484_Rattus_steini:0.011745,EF186523_Rattus_verecundus:0.011500):0.021743,(EF186432_Rattus_exulans:0.011197,EF186433_Rattus_exulans:0.011309,EF186434_Rattus_exulans:0.011182,HM217379_Rattus_exulans:0.006218,HM217383_Rattus_exulans:0.008544,HM217388_Rattus_exulans:0.008319,HM217392_Rattus_exulans:0.008841,HM217395_Rattus_exulans:0.006467,HM217411_Rattus_exulans:0.011288,HM217424_Rattus_exulans:0.006324,HM217437_Rattus_exulans:0.006459,HM217470_Rattus_exulans:0.006211,HM217472_Rattus_exulans:0.006482):0.021386):0.056728,EF186422_Rattus_exulans:0.010888,EF186423_Rattus_exulans:0.022681,EF186424_Rattus_exulans:0.010930,EF186425_Rattus_exulans:0.011125,EF186426_Rattus_exulans:0.022029,EF186429_Rattus_exulans:0.011489,EF186430_Rattus_exulans:0.011157,EF186431_Rattus_exulans:0.020904,DQ191486_Rattus_exulans:0.064653):0.562154):0.214856,((((HM217376_Bandicota_indica:0.012978,HM217378_Bandicota_indica:0.006265,(HM217380_Bandicota_indica:0.013392,HM217386_Bandicota_indica:0.006530):0.021908,HM217390_Bandicota_indica:0.006216,(HM217435_Bandicota_indica:0.006548,HM217447_Bandicota_indica:0.020396):0.043144):0.049801,HM217408_Bandicota_indica:0.080702):0.039222,((HM217425_Bandicota_indica:0.006780,HM217469_Bandicota_indica:0.006277):0.026655,HM217476_Bandicota_indica:0.019488):0.155839):0.224787,(HM217385_Bandicota_savilei:0.012251,HM217387_Bandicota_savilei:0.027082,HM217427_Bandicota_savilei:0.006326,HM217455_Bandicota_savilei:0.033804):0.317142):0.612565):0.109761,(((EF186435_Rattus_fuscipes:0.207935,(EF186436_Rattus_fuscipes:0.011647,EF186437_Rattus_fuscipes:0.021968):0.213145,(EF186438_Rattus_fuscipes:0.113147,EF186439_Rattus_fuscipes:0.077092):0.205544):0.368890,((((EF186447_Rattus_leucopus:0.037198,EF186448_Rattus_leucopus:0.044266):0.062134,(EF186451_Rattus_leucopus:0.011857,EF186452_Rattus_leucopus:0.022879):0.101876):0.099526,((EF186449_Rattus_leucopus:0.069101,(EF186450_Rattus_leucopus:0.021868,EU349781_Rattus_leucopus:0.010881):0.022079):0.034817,EF186519_Rattus_verecundus:0.021996,(EF186521_Rattus_verecundus:0.022205,EF186522_Rattus_verecundus:0.033426):0.057983):0.148532):0.370822,((((((EF186453_Rattus_mordax:0.022891,EF186487_Rattus_steini:0.011297):0.045619,EF186454_Rattus_novaeguineae:0.011250,(EF186455_Rattus_niobe:0.012160,(EF186476_Rattus_ruber:0.011229,EF186485_Rattus_steini:0.011892):0.034971):0.022449,EF186456_Rattus_niobe:0.021969,EF186463_Rattus_praetor:0.043914,EF186488_Rattus_steini:0.033877):0.021986,(EF186464_Rattus_praetor:0.011017,EF186466_Rattus_praetor:0.011358,EF186468_Rattus_praetor:0.022184,(EF186482_Rattus_steini:0.010353,EF186481_Rattus_steini:0.022751):0.033807):0.022689,DQ191487_Rattus_praetor:0.043110):0.030566,(EF186465_Rattus_praetor:0.011407,EF186467_Rattus_praetor:0.011191,EF186486_Rattus_steini:0.010892,EF186489_Rattus_steini:0.020751):0.035809,EF186483_Rattus_steini:0.040279):0.095330,(EF186457_Rattus_niobe:0.053745,EF186458_Rattus_niobe:0.119712):0.050116):0.246178,((EF186459_Rattus_niobe:0.137233,EF186520_Rattus_verecundus:0.146047):0.079882,EF186460_Rattus_niobe:0.261723):0.134990):0.072279):0.050694):0.064214,(((GU570661_Rattus_lutreolus:0.149673,(GU570671_Rattus_lutreolus:0.038951,GU570672_Rattus_lutreolus:0.117621):0.236751):0.136347,(((EF186515_Rattus_tunneyi:0.090118,EF186517_Rattus_tunneyi:0.104588):0.032309,EF186516_Rattus_tunneyi:0.081153):0.090122,EF186518_Rattus_tunneyi:0.089652):0.309712):0.078537,(((((GU570673_Rattus_villosissimus:0.010920,GU570663_Rattus_villosissimus:0.011294,EU349783_Rattus_villosissimus:0.012558):0.024297,GU570675_Rattus_villosissimus:0.011715):0.033784,GU570674_Rattus_villosissimus:0.011922):0.048358,(EF186471_Rattus_rattus:0.031964,EF186473_Rattus_rattus:0.022978):0.078884):0.149438,((EF186478_Rattus_sordidus:0.059632,EF186477_Rattus_sordidus:0.035969):0.029293,(EF186479_Rattus_sordidus:0.011261,EF186480_Rattus_sordidus:0.011355):0.021005):0.174219):0.176730):0.083270):0.379617,((DQ191491_Tarsomys_apoensis:0.473332,(DQ191480_Limnomys_sibuanus:0.329491,DQ191479_Limnomys_bryophilus:0.340073):0.152716):0.074435,DQ191485_Rattus_everetti:0.824615):0.143088):0.082629,((((AJ428514_Rattus_norvegicus:0.057175,NC_001665_Rattus_norvegicus:0.072271):0.023389,(EF186461_Rattus_norvegicus:0.010886,AY172581_Rattus_norvegicus:0.011351):0.023874,EF186462_Rattus_norvegicus:0.036506):0.024789,(HM217370_Rattus_norvegicus:0.006652,HM217373_Rattus_norvegicus:0.030912,HM217429_Rattus_norvegicus:0.012685,HM217481_Rattus_norvegicus:0.006685):0.027159):0.315532,(HM217474_Rattus_nitidus:0.014081,(HM217478_Rattus_nitidus:0.013166,HM217479_Rattus_nitidus:0.010629):0.016503):0.214126):0.605933):0.143483,(((HM217401_Berylmys_berdmorei:0.033508,((HM217431_Berylmys_berdmorei:0.014032,HM217468_Berylmys_berdmorei:0.034956):0.022664,(HM217432_Berylmys_berdmorei:0.028216,HM217473_Berylmys_berdmorei:0.030271):0.012143):0.077460):0.046868,(HM217418_Berylmys_berdmorei:0.022353,HM217448_Berylmys_berdmorei:0.041797):0.031785):0.702848,(HM217412_Berylmys_sp:0.182560,(((HM217413_Berylmys_bowersi:0.006836,HM217415_Berylmys_bowersi:0.006682):0.013070,HM217453_Berylmys_bowersi:0.018093):0.202223,(HM217471_Berylmys_bowersi:0.058503,HM217477_Berylmys_bowersi:0.045359):0.080221):0.210849):0.670207):0.299840):0.301274,((HM217400_Leopoldamys_sabanus:0.627563,((((HM217414_Leopoldamys_edwardsi:0.006470,HM217439_Leopoldamys_edwardsi:0.008774):0.012407,HM217444_Leopoldamys_edwardsi:0.017664):0.024274,(HM217449_Leopoldamys_edwardsi:0.024800,HM217450_Leopoldamys_edwardsi:0.006506,HM217451_Leopoldamys_edwardsi:0.020018):0.031562):0.557714,((HM217459_Leopoldamys_neilli:0.006041,HM217460_Leopoldamys_neilli:0.004894):0.082388,(HM217462_Leopoldamys_neilli:0.008223,HM217463_Leopoldamys_neilli:0.017323):0.111427):0.448626):0.227952):0.464692,((HM217402_Niviventer_sp:0.665738,(HM217409_Niviventer_sp:0.432752,(((HM217416_Niviventer_fulvescens:0.021246,HM217417_Niviventer_fulvescens:0.011461,HM217419_Niviventer_fulvescens:0.017235,HM217464_Niviventer_fulvescens:0.005731,HM217465_Niviventer_fulvescens:0.010691):0.085183,HM217461_Niviventer_fulvescens:0.046302):0.044514,HM217422_Niviventer_fulvescens:0.079890):0.411061):0.380218):0.407864,(HM217433_Niviventer_langbianis:0.006352,HM217434_Niviventer_langbianis:0.005680):0.932749):0.388016):0.220271):0.351911,(HM217360_Micromys_minutus:0.007477,HM217361_Micromys_minutus:0.008476):1.917270):0.607492);
end;
